# Supplementary material for: Evaluation of risk-based antigen and antibody surveillance strategies and their association with HPAI outbreaks in South Korean duck farms
Source: Front Vet Sci. 2025 Jul 3;12:1582269. doi: 10.3389/fvets.2025.1582269 (PMC12268706; doi:10.3389/fvets.2025.1582269)
Supplement: Supplementary Data Sheet 1 — Summary of HPAI surveillance and outbreak data in South Korean duck farms from 2019 to 2022, including farm locations, testing details (type, timing, and number of tests), and confirmed outbreak records with relevant metadata. [file Data_Sheet_1.zip]

Archive with 3 entries (3 files):
- Ducks_Surveillance_data.csv
- Tests_Frequencies.csv
- Epidemic_outbreak_data.csv
