# Supplementary material for: Evaluation of risk-based antigen and antibody surveillance strategies and their association with HPAI outbreaks in South Korean duck farms
Source: Front Vet Sci. 2025 Jul 3;12:1582269. doi: 10.3389/fvets.2025.1582269 (PMC12268706; doi:10.3389/fvets.2025.1582269)
Supplement: Supplementary Data Sheet 1 — Summary of HPAI surveillance and outbreak data in South Korean duck farms from 2019 to 2022, including farm locations, testing details (type, timing, and number of tests), and confirmed outbreak records with relevant metadata. [file Data_Sheet_1.zip › Ducks_Surveillance_data.csv]

Serial Number	Sample Collection Agency	Testing Agency	Purpose of Testing	Surveillance Target 1	Surveillance Target 2 Livestock Type	Farm Owner	Province	City/County/District	Town/Neighborhood	Detailed Address	X	Y	Testing Method	Sample Collection Date	Test Completion Date	Number of Farms Tested	Number of Samples Tested	Number of Test Cases	ID
1	전남본소	전남본소	1월	상시예찰	종오리	송하전	전남	나주시	다시면	동곡리 394-1	126.6156114	35.0093695	Egg-Inoculation	1/29/2019 0:00	2/3/2019 0:00	13	260	26	1
2	전남동부	전남동부	9월	상시예찰	종오리	이근수	전남	고흥군	도덕면	용동리 875-1	127.191694	34.6251972	Egg-Inoculation	9/25/2019 0:00	9/30/2019 0:00	11	220	22	2
3	전남동부	전남동부	12월	상시예찰	종오리	이승일(제이디팜)	전남	보성군	노동면	대련리 산8-3	127.0606025	34.7872789	Egg-Inoculation	12/4/2019 0:00	12/9/2019 0:00	24	480	48	3
4	전남동부	전남동부	12월	상시예찰	종오리	송화수	전남	보성군	웅치면	유산리 1082-6	127.0578007	34.7136262	Egg-Inoculation	12/4/2019 0:00	12/9/2019 0:00	2	40	4	4
5	전남동부	전남동부	12월	상시예찰	종오리	다솔2농장(문순금)	전남	고흥군	남양면	남양로 637-72	127.3515678	34.754037	Egg-Inoculation	12/17/2019 0:00	12/23/2019 0:00	7	140	14	5
6	전남동부	전남동부	12월	상시예찰	종오리	이근수	전남	고흥군	도덕면	용동리 875-1	127.191694	34.6251972	Egg-Inoculation	12/17/2019 0:00	12/23/2019 0:00	11	220	22	2
7	전남동부	전남동부	12월	상시예찰	종오리	송화수	전남	보성군	웅치면	유산리 1082-6	127.0578007	34.7136262	Egg-Inoculation	12/17/2019 0:00	12/23/2019 0:00	2	40	4	4
8	전남동부	전남동부	12월	상시예찰	종오리	유경애	전남	보성군	웅치면	대산길 118-46	127.0048287	34.7093648	Egg-Inoculation	12/17/2019 0:00	12/23/2019 0:00	3	60	6	6
9	전남동부	전남동부	12월	상시예찰	종오리	이승일(제이디팜)	전남	보성군	노동면	평동로1388-187	127.0578514	34.7861037	Egg-Inoculation	12/18/2019 0:00	12/23/2019 0:00	24	480	48	7
10	전남동부	전남동부	12월	상시예찰	종오리	이형임	전남	보성군	보성읍	일림로 1407-24	127.041396	34.7436069	Egg-Inoculation	12/18/2019 0:00	12/23/2019 0:00	4	80	8	8
11	전남동부	전남동부	12월	상시예찰	종오리	유경애	전남	보성군	웅치면	대산길 118-46	127.0048287	34.7093648	Egg-Inoculation	12/4/2019 0:00	12/9/2019 0:00	3	60	6	6
12	전북서부	전북본소	Unknown	상시예찰	종오리	박봉금	전북	정읍	정우면	우일리 561-7	126.8786238	35.6235295	Egg-Inoculation,c-ELIZA	9/17/2019 0:00	9/23/2019 0:00	5	100	10	9
13	전북서부	전북본소	Unknown	상시예찰	종오리	최석환	전북	부안	부안읍	외하리 600-7	126.7544158	35.6930971	Egg-Inoculation,c-ELIZA	9/17/2019 0:00	9/23/2019 0:00	8	160	16	10
14	전북서부	전북본소	Unknown	상시예찰	종오리	송명섭	전북	정읍	입암면	접지리 1144	126.8220747	35.522313	Egg-Inoculation,c-ELIZA	9/17/2019 0:00	9/23/2019 0:00	7	140	14	11
15	전북서부	전북본소	Unknown	상시예찰	종오리	오영섭	전북	정읍	칠보면	반곡리 543	126.9702248	35.5848513	Egg-Inoculation	9/16/2019 0:00	9/23/2019 0:00	1	20	2	12
16	전북서부	전북본소	Unknown	상시예찰	종오리	이세종	전북	부안	진서면	소운호길 29	126.5578887	35.5898881	Egg-Inoculation	9/16/2019 0:00	9/23/2019 0:00	9	180	18	13
17	전북서부	전북본소	Unknown	상시예찰	종오리	박일순	전북	정읍	감곡면	통석리 1196	126.9513149	35.6937117	Egg-Inoculation	9/16/2019 0:00	9/23/2019 0:00	6	120	12	14
18	전북서부	전북본소	Unknown	상시예찰	종오리	이수경	전북	정읍	이평면	청량리 128-18	126.8035478	35.6768494	Egg-Inoculation	9/16/2019 0:00	9/23/2019 0:00	13	260	26	15
19	전북남부	전북본소	Unknown	상시예찰	종오리	정용수	전북	남원	주생면	낙동리 862-1	127.2876202	35.3896015	Egg-Inoculation	9/16/2019 0:00	9/23/2019 0:00	6	120	12	16
20	전북남부	전북본소	Unknown	상시예찰	종오리	송기열	전북	남원	사매면	화정리 517-5	127.3455795	35.4679437	Egg-Inoculation	9/16/2019 0:00	9/23/2019 0:00	4	80	8	17
21	전북남부	전북본소	Unknown	상시예찰	종오리	노의환	전북	남원	수지면	남창리 산 32	127.3429376	35.3346689	Egg-Inoculation	9/16/2019 0:00	9/23/2019 0:00	4	80	8	18
22	전북남부	전북본소	Unknown	상시예찰	종오리	최성철	전북	임실	청웅면	석전로 19-1	127.2171453	35.5776945	Egg-Inoculation	9/16/2019 0:00	9/23/2019 0:00	8	160	16	19
23	전북북부	전북본소	Unknown	상시예찰	종오리	신정란	전북	익산	신흥동	903-5	126.9875115	35.9342079	Egg-Inoculation	10/8/2019 0:00	10/15/2019 0:00	3	60	6	20
24	전북서부	전북본소	Unknown	상시예찰	종오리	박봉금	전북	정읍	정우면	우일리 561-7	126.8786238	35.6235295	Egg-Inoculation	10/8/2019 0:00	10/15/2019 0:00	5	100	10	9
25	전북서부	전북본소	Unknown	상시예찰	종오리	최석환	전북	부안	부안읍	외하리 600-7	126.7544158	35.6930971	Egg-Inoculation	10/7/2019 0:00	10/15/2019 0:00	8	160	16	10
26	전북서부	전북본소	Unknown	상시예찰	종오리	송명섭	전북	정읍	입암면	접지리 1144	126.8220747	35.522313	Egg-Inoculation	10/8/2019 0:00	10/15/2019 0:00	7	140	14	11
27	전북서부	전북본소	Unknown	상시예찰	종오리	오영섭	전북	정읍	칠보면	반곡리 543	126.9702248	35.5848513	Egg-Inoculation	10/7/2019 0:00	10/15/2019 0:00	2	40	4	12
28	전북서부	전북본소	Unknown	상시예찰	종오리	이세종	전북	부안	진서면	소운호길 29	126.5578887	35.5898881	Egg-Inoculation	10/7/2019 0:00	10/15/2019 0:00	9	180	18	13
29	전북서부	전북본소	Unknown	상시예찰	종오리	이수경	전북	정읍	이평면	청량리 128-18	126.8035478	35.6768494	Egg-Inoculation	10/7/2019 0:00	10/15/2019 0:00	13	260	26	15
30	전북남부	전북본소	Unknown	상시예찰	종오리	정용수	전북	남원	주생면	낙동리 862-1	127.2876202	35.3896015	Egg-Inoculation	10/8/2019 0:00	10/15/2019 0:00	6	120	12	16
31	전북남부	전북본소	Unknown	상시예찰	종오리	송기열	전북	남원	사매면	화정리 517-5	127.3455795	35.4679437	Egg-Inoculation	10/8/2019 0:00	10/15/2019 0:00	6	120	12	17
32	전북남부	전북본소	Unknown	상시예찰	종오리	노의환	전북	남원	수지면	남창리 산 32	127.3429376	35.3346689	Egg-Inoculation	10/8/2019 0:00	10/15/2019 0:00	4	80	8	18
33	전북남부	전북본소	Unknown	상시예찰	종오리	최성철	전북	임실	청웅면	석전로 19-1	127.2171453	35.5776945	Egg-Inoculation	10/8/2019 0:00	10/15/2019 0:00	8	160	16	19
34	전북본소	전북본소	Unknown	상시예찰	종오리	임춘배	전북	무주	무주읍	내도리 1273	127.6489059	36.0357112	Egg-Inoculation	10/21/2019 0:00	10/29/2019 0:00	5	100	10	21
35	전북본소	전북본소	Unknown	상시예찰	종오리	김선겸	전북	진안	성수면	중길리 87	127.306819	35.7531308	Egg-Inoculation	10/22/2019 0:00	10/29/2019 0:00	5	100	10	22
36	전북북부	전북본소	Unknown	상시예찰	종오리	신정란	전북	익산	신흥동	903-5	126.9875115	35.9342079	Egg-Inoculation	10/23/2019 0:00	10/29/2019 0:00	3	60	6	20
37	전북서부	전북본소	Unknown	상시예찰	종오리	박봉금	전북	정읍	정우면	우일리 561-7	126.8786238	35.6235295	Egg-Inoculation	10/22/2019 0:00	10/29/2019 0:00	5	100	10	9
38	전북서부	전북본소	Unknown	상시예찰	종오리	최석환	전북	부안	부안읍	외하리 600-7	126.7544158	35.6930971	Egg-Inoculation	10/22/2019 0:00	10/29/2019 0:00	8	160	16	10
39	전북서부	전북본소	Unknown	상시예찰	종오리	송명섭	전북	정읍	입암면	접지리 1144	126.8220747	35.522313	Egg-Inoculation	10/23/2019 0:00	10/29/2019 0:00	7	140	14	11
40	전북서부	전북본소	Unknown	상시예찰	종오리	오영섭	전북	정읍	칠보면	반곡리 543	126.9702248	35.5848513	Egg-Inoculation	10/22/2019 0:00	10/29/2019 0:00	2	40	4	12
41	전북서부	전북본소	Unknown	상시예찰	종오리	서후남	전북	정읍	소성면	애당리 177-2	126.7750362	35.5197894	Egg-Inoculation	10/22/2019 0:00	10/29/2019 0:00	4	80	8	23
42	전북서부	전북본소	Unknown	상시예찰	종오리	한웅도	전북	고창	해리면	왕촌리 1499	126.5159627	35.4694001	Egg-Inoculation	10/22/2019 0:00	10/29/2019 0:00	5	100	10	24
43	전북서부	전북본소	Unknown	상시예찰	종오리	이세종	전북	부안	진서면	소운호길 29	126.5578887	35.5898881	Egg-Inoculation	10/22/2019 0:00	10/29/2019 0:00	9	180	18	13
44	전북서부	전북본소	Unknown	상시예찰	종오리	이수경	전북	정읍	이평면	청량리 128-18	126.8035478	35.6768494	Egg-Inoculation	10/22/2019 0:00	10/29/2019 0:00	13	260	26	15
45	전북서부	전북본소	Unknown	상시예찰	종오리	박일순	전북	정읍	감곡면	통석리 1196	126.9513149	35.6937117	Egg-Inoculation	10/22/2019 0:00	10/29/2019 0:00	6	120	12	14
46	전북서부	전북본소	Unknown	상시예찰	종오리	강정옥	전북	정읍	정우면	정우길 350-58	126.9005743	35.6739349	Egg-Inoculation	10/23/2019 0:00	10/29/2019 0:00	10	200	20	25
47	전북남부	전북본소	Unknown	상시예찰	종오리	정용수	전북	남원	주생면	낙동리 862-1	127.2876202	35.3896015	Egg-Inoculation	10/22/2019 0:00	10/29/2019 0:00	6	120	12	16
48	전북남부	전북본소	Unknown	상시예찰	종오리	송기열	전북	남원	사매면	화정리 517-5	127.3455795	35.4679437	Egg-Inoculation	10/22/2019 0:00	10/29/2019 0:00	4	80	8	17
49	전북남부	전북본소	Unknown	상시예찰	종오리	노의환	전북	남원	수지면	남창리 산 32	127.3429376	35.3346689	Egg-Inoculation	10/22/2019 0:00	10/29/2019 0:00	4	80	8	18
50	전북남부	전북본소	Unknown	상시예찰	종오리	최성철	전북	임실	청웅면	석전로 19-1	127.2171453	35.5776945	Egg-Inoculation	10/22/2019 0:00	10/29/2019 0:00	8	160	16	19
51	전북본소	전북본소	Unknown	출하전검사	종오리	임춘배	전북	무주	무주읍	내도리 1273	127.6489059	36.0357112	rRT-PCR	10/28/2019 0:00	10/28/2019 0:00	4	160	16	21
52	전북북부	전북북부	Unknown	출하전검사	종오리	신정란	전북	익산	신흥동	903-5	126.9875115	35.9342079	rRT-PCR	10/29/2019 0:00	10/29/2019 0:00	3	3	3	20
53	전북서부	전북서부	Unknown	출하전검사	종오리	박봉금	전북	정읍	정우면	정우남산길 56-111	126.8787474	35.6233684	rRT-PCR	10/28/2019 0:00	10/28/2019 0:00	5	200	20	26
54	전북남부	전북남부	Unknown	출하전검사	종오리	정용수	전북	남원	주생면	낙동리 862-1	127.2876202	35.3896015	rRT-PCR	10/24/2019 0:00	10/25/2019 0:00	6	240	24	16
55	전북본소	전북본소	Unknown	상시예찰	종오리	임춘배	전북	무주	무주읍	내도리 1273	127.6489059	36.0357112	Egg-Inoculation	11/6/2019 0:00	11/12/2019 0:00	5	100	10	21
56	전북북부	전북본소	Unknown	상시예찰	종오리	신정란	전북	익산	신흥동	903-5	126.9875115	35.9342079	Egg-Inoculation	11/6/2019 0:00	11/12/2019 0:00	3	60	6	20
57	전북서부	전북본소	Unknown	상시예찰	종오리	최석환	전북	부안	부안읍	외하리 600-7	126.7544158	35.6930971	Egg-Inoculation	11/7/2019 0:00	11/12/2019 0:00	8	160	16	10
58	전북서부	전북본소	Unknown	상시예찰	종오리	송명섭	전북	정읍	입암면	접지리 1144	126.8220747	35.522313	Egg-Inoculation	11/7/2019 0:00	11/12/2019 0:00	7	140	14	11
59	전북서부	전북본소	Unknown	상시예찰	종오리	오영섭	전북	정읍	칠보면	반곡리 543	126.9702248	35.5848513	Egg-Inoculation	11/7/2019 0:00	11/12/2019 0:00	2	40	4	12
60	전북서부	전북본소	Unknown	상시예찰	종오리	이수경	전북	정읍	이평면	청량리 128-18	126.8035478	35.6768494	Egg-Inoculation	11/6/2019 0:00	11/12/2019 0:00	13	260	26	15
61	전북서부	전북본소	Unknown	상시예찰	종오리	박일순	전북	정읍	감곡면	통석리 1196	126.9513149	35.6937117	Egg-Inoculation	11/6/2019 0:00	11/12/2019 0:00	6	120	12	14
62	전북남부	전북본소	Unknown	상시예찰	종오리	송기열	전북	남원	사매면	화정리 517-5	127.3455795	35.4679437	Egg-Inoculation	11/6/2019 0:00	11/12/2019 0:00	4	80	8	17
63	전북남부	전북본소	Unknown	상시예찰	종오리	최성철	전북	임실	청웅면	석전로 19-1	127.2171453	35.5776945	Egg-Inoculation	11/6/2019 0:00	11/12/2019 0:00	8	160	16	19
64	전북본소	전북본소	Unknown	상시예찰	종오리	임춘배	전북	무주	무주읍	내도리 1273	127.6489059	36.0357112	Egg-Inoculation	11/19/2019 0:00	11/26/2019 0:00	5	100	10	21
65	전북본소	전북본소	Unknown	상시예찰	종오리	김선겸	전북	진안	성수면	중길리 87	127.306819	35.7531308	Egg-Inoculation	11/19/2019 0:00	11/26/2019 0:00	5	100	10	22
66	전북본소	전북본소	Unknown	상시예찰	종오리	임춘배	전북	무주	무주읍	내도리 1273	127.6489059	36.0357112	Egg-Inoculation	1/2/2019 0:00	1/8/2019 0:00	6	120	12	21
67	전북본소	전북본소	Unknown	상시예찰	종오리	최낙윤	전북	장수	계남면	신전리 산107	127.5497072	35.6820693	Egg-Inoculation	1/2/2019 0:00	1/8/2019 0:00	6	120	12	27
68	전북북부	전북본소	Unknown	상시예찰	종오리	신정란	전북	익산	신흥동	903-5	126.9875115	35.9342079	Egg-Inoculation	1/2/2019 0:00	1/8/2019 0:00	3	60	6	20
69	전북서부	전북본소	Unknown	상시예찰	종오리	강정옥	전북	정읍	정우면	정우길 350-58	126.9005743	35.6739349	Egg-Inoculation	1/2/2019 0:00	1/8/2019 0:00	7	140	14	25
70	전북서부	전북본소	Unknown	상시예찰	종오리	서후남	전북	정읍	소성면	애당리 177-2	126.7750362	35.5197894	Egg-Inoculation	1/2/2019 0:00	1/8/2019 0:00	4	80	8	23
71	전북서부	전북본소	Unknown	상시예찰	종오리	박봉금	전북	정읍	정우면	우일리 561-7	126.8786238	35.6235295	Egg-Inoculation	1/2/2019 0:00	1/8/2019 0:00	5	100	10	9
72	전북서부	전북본소	Unknown	상시예찰	종오리	한웅도	전북	고창	해리면	왕촌리 1499	126.5159627	35.4694001	Egg-Inoculation	1/2/2019 0:00	1/8/2019 0:00	5	100	10	24
73	전북남부	전북본소	Unknown	상시예찰	종오리	정용수	전북	남원	주생면	낙동리 862-1	127.2876202	35.3896015	Egg-Inoculation	1/2/2019 0:00	1/8/2019 0:00	6	120	12	16
74	전북남부	전북본소	Unknown	상시예찰	종오리	노의환	전북	남원	수지면	남창리 산 32	127.3429376	35.3346689	Egg-Inoculation,c-ELIZA	1/2/2019 0:00	1/8/2019 0:00	4	80	8	18
75	전북남부	전북본소	Unknown	상시예찰	종오리	송기열	전북	남원	사매면	화정리 517-5	127.3455795	35.4679437	Egg-Inoculation	1/2/2019 0:00	1/8/2019 0:00	4	80	8	17
76	전북남부	전북본소	Unknown	상시예찰	종오리	최성철	전북	임실	청웅면	석전로 19-1	127.2171453	35.5776945	Egg-Inoculation	1/2/2019 0:00	1/8/2019 0:00	5	100	10	19
77	전북본소	전북본소	Unknown	상시예찰	종오리	김선겸	전북	진안	성수면	중길리 87	127.306819	35.7531308	Egg-Inoculation	1/15/2019 0:00	1/22/2019 0:00	5	100	10	22
78	전북본소	전북본소	Unknown	상시예찰	종오리	임춘배	전북	무주	무주읍	내도리 1273	127.6489059	36.0357112	Egg-Inoculation	1/17/2019 0:00	1/22/2019 0:00	6	120	12	21
79	전북본소	전북본소	Unknown	상시예찰	종오리	최낙윤	전북	장수	계남면	신전리 산107	127.5497072	35.6820693	Egg-Inoculation	1/17/2019 0:00	1/22/2019 0:00	6	120	12	27
80	전북북부	전북본소	Unknown	상시예찰	종오리	신정란	전북	익산	신흥동	903-5	126.9875115	35.9342079	Egg-Inoculation	1/16/2019 0:00	1/22/2019 0:00	3	60	6	20
81	전북서부	전북본소	Unknown	상시예찰	종오리	강정옥	전북	정읍	정우면	정우길 350-58	126.9005743	35.6739349	Egg-Inoculation	1/14/2019 0:00	1/22/2019 0:00	5	100	10	25
82	전북서부	전북본소	Unknown	상시예찰	종오리	서후남	전북	정읍	소성면	애당리 177-2	126.7750362	35.5197894	Egg-Inoculation	1/14/2019 0:00	1/22/2019 0:00	4	80	8	23
83	전북서부	전북본소	Unknown	상시예찰	종오리	박봉금	전북	정읍	정우면	우일리 561-7	126.8786238	35.6235295	Egg-Inoculation	1/14/2019 0:00	1/22/2019 0:00	5	100	10	9
84	전북서부	전북본소	Unknown	상시예찰	종오리	한웅도	전북	고창	해리면	왕촌리 1499	126.5159627	35.4694001	Egg-Inoculation	1/14/2019 0:00	1/22/2019 0:00	5	100	10	24
85	전북남부	전북본소	Unknown	상시예찰	종오리	정용수	전북	남원	주생면	낙동리 862-1	127.2876202	35.3896015	Egg-Inoculation	1/16/2019 0:00	1/22/2019 0:00	6	120	12	16
86	전북남부	전북본소	Unknown	상시예찰	종오리	노의환	전북	남원	수지면	남창리 산 32	127.3429376	35.3346689	Egg-Inoculation	1/16/2019 0:00	1/22/2019 0:00	4	80	8	18
87	전북남부	전북본소	Unknown	상시예찰	종오리	최성철	전북	임실	청웅면	석전로 19-1	127.2171453	35.5776945	Egg-Inoculation	1/15/2019 0:00	1/22/2019 0:00	5	100	10	19
88	전북본소	전북본소	Unknown	상시예찰	종오리	김선겸	전북	진안	성수면	중길리 87	127.306819	35.7531308	Egg-Inoculation	1/31/2019 0:00	2/6/2019 0:00	5	100	10	22
89	전북본소	전북본소	Unknown	상시예찰	종오리	임춘배	전북	무주	무주읍	내도리 1273	127.6489059	36.0357112	Egg-Inoculation	1/30/2019 0:00	2/6/2019 0:00	6	120	12	21
90	전북본소	전북본소	Unknown	상시예찰	종오리	최낙윤	전북	장수	계남면	신전리 산107	127.5497072	35.6820693	Egg-Inoculation	1/30/2019 0:00	2/6/2019 0:00	6	120	12	27
91	전북본소	전북본소	Unknown	상시예찰	종오리	김선겸	전북	진안	성수면	중길리 87	127.306819	35.7531308	Egg-Inoculation	1/2/2019 0:00	1/8/2019 0:00	5	100	10	22
92	전북북부	전북본소	Unknown	상시예찰	종오리	신정란	전북	익산	신흥동	903-5	126.9875115	35.9342079	Egg-Inoculation	1/31/2019 0:00	2/6/2019 0:00	3	60	6	20
93	전북서부	전북본소	Unknown	상시예찰	종오리	강정옥	전북	정읍	정우면	정우길 350-58	126.9005743	35.6739349	Egg-Inoculation	1/30/2019 0:00	2/6/2019 0:00	5	100	10	25
94	전북서부	전북본소	Unknown	상시예찰	종오리	서후남	전북	정읍	소성면	애당리 177-2	126.7750362	35.5197894	Egg-Inoculation	1/30/2019 0:00	2/6/2019 0:00	4	80	8	23
95	전북서부	전북본소	Unknown	상시예찰	종오리	박봉금	전북	정읍	정우면	우일리 561-7	126.8786238	35.6235295	Egg-Inoculation	1/30/2019 0:00	2/6/2019 0:00	5	100	10	9
96	전북서부	전북본소	Unknown	상시예찰	종오리	송명섭	전북	정읍	입암면	접지리 1144	126.8220747	35.522313	Egg-Inoculation	1/30/2019 0:00	2/6/2019 0:00	7	140	14	11
97	전북서부	전북본소	Unknown	상시예찰	종오리	최석환	전북	부안	부안읍	외하리 600-7	126.7544158	35.6930971	Egg-Inoculation	1/30/2019 0:00	2/6/2019 0:00	8	160	16	10
98	전북서부	전북본소	Unknown	상시예찰	종오리	한웅도	전북	고창	해리면	왕촌리 1499	126.5159627	35.4694001	Egg-Inoculation	1/30/2019 0:00	2/6/2019 0:00	5	100	10	24
99	전북남부	전북본소	Unknown	상시예찰	종오리	정용수	전북	남원	주생면	낙동리 862-1	127.2876202	35.3896015	Egg-Inoculation	1/30/2019 0:00	2/6/2019 0:00	6	120	12	16
100	전북남부	전북본소	Unknown	상시예찰	종오리	노의환	전북	남원	수지면	남창리 산 32	127.3429376	35.3346689	Egg-Inoculation	1/30/2019 0:00	2/6/2019 0:00	4	80	8	18
101	전북남부	전북본소	Unknown	상시예찰	종오리	최성철	전북	임실	청웅면	석전로 19-1	127.2171453	35.5776945	Egg-Inoculation	1/30/2019 0:00	2/6/2019 0:00	3	60	6	19
102	전북북부	전북북부	Unknown	예찰검사	종오리	신정란	전북	익산	신흥동	903-5	126.9875115	35.9342079	rRT-PCR	1/31/2019 0:00	1/31/2019 0:00	3	120	12	20
103	전북남부	전북남부	Unknown	출하전검사	종오리	송기열	전북	남원	사매면	화정리 517-5	127.3455795	35.4679437	rRT-PCR	1/7/2019 0:00	1/7/2019 0:00	4	160	16	17
104	전북남부	전북남부	Unknown	출하전검사	종오리	최성철	전북	임실	청웅면	석전로 19-1	127.2171453	35.5776945	rRT-PCR	1/22/2019 0:00	1/22/2019 0:00	2	80	8	19
105	전북본소	전북본소	Unknown	상시예찰	종오리	김선겸	전북	진안	성수면	중길리 87	127.306819	35.7531308	Egg-Inoculation	2/12/2019 0:00	2/19/2019 0:00	5	100	10	22
106	전북본소	전북본소	Unknown	상시예찰	종오리	임춘배	전북	무주	무주읍	내도리 1273	127.6489059	36.0357112	Egg-Inoculation	2/13/2019 0:00	2/19/2019 0:00	6	120	12	21
107	전북본소	전북본소	Unknown	상시예찰	종오리	최낙윤	전북	장수	계남면	신전리 산107	127.5497072	35.6820693	Egg-Inoculation	2/13/2019 0:00	2/19/2019 0:00	6	120	12	27
108	전북북부	전북본소	Unknown	상시예찰	종오리	신정란	전북	익산	신흥동	903-5	126.9875115	35.9342079	Egg-Inoculation	2/13/2019 0:00	2/19/2019 0:00	3	60	6	20
109	전북서부	전북본소	Unknown	상시예찰	종오리	강정옥	전북	정읍	정우면	정우길 350-58	126.9005743	35.6739349	Egg-Inoculation	2/13/2019 0:00	2/19/2019 0:00	5	100	10	25
110	전북서부	전북본소	Unknown	상시예찰	종오리	서후남	전북	정읍	소성면	애당리 177-2	126.7750362	35.5197894	Egg-Inoculation	2/13/2019 0:00	2/19/2019 0:00	4	80	8	23
111	전북서부	전북본소	Unknown	상시예찰	종오리	박봉금	전북	정읍	정우면	우일리 561-7	126.8786238	35.6235295	Egg-Inoculation	2/13/2019 0:00	2/19/2019 0:00	5	100	10	9
112	전북남부	전북본소	Unknown	상시예찰	종오리	정용수	전북	남원	주생면	낙동리 862-1	127.2876202	35.3896015	Egg-Inoculation	2/13/2019 0:00	2/19/2019 0:00	6	120	12	16
113	전북남부	전북본소	Unknown	상시예찰	종오리	노의환	전북	남원	수지면	남창리 산 32	127.3429376	35.3346689	Egg-Inoculation	2/13/2019 0:00	2/19/2019 0:00	4	80	8	18
114	전북본소	전북본소	Unknown	상시예찰	종오리	김선겸	전북	진안	성수면	중길리 87	127.306819	35.7531308	Egg-Inoculation,c-ELIZA	2/25/2019 0:00	3/4/2019 0:00	5	100	10	22
115	전북본소	전북본소	Unknown	상시예찰	종오리	임춘배	전북	무주	무주읍	내도리 1273	127.6489059	36.0357112	Egg-Inoculation,c-ELIZA	2/26/2019 0:00	3/4/2019 0:00	6	120	12	21
116	전북본소	전북본소	Unknown	상시예찰	종오리	최낙윤	전북	장수	계남면	신전리 산107	127.5497072	35.6820693	Egg-Inoculation,c-ELIZA	2/25/2019 0:00	3/4/2019 0:00	6	120	12	27
117	전북북부	전북본소	Unknown	상시예찰	종오리	신정란	전북	익산	신흥동	903-5	126.9875115	35.9342079	Egg-Inoculation,c-ELIZA	2/26/2019 0:00	3/4/2019 0:00	3	60	6	20
118	전북서부	전북본소	Unknown	상시예찰	종오리	강정옥	전북	정읍	정우면	정우길 350-58	126.9005743	35.6739349	Egg-Inoculation,c-ELIZA	2/25/2019 0:00	3/4/2019 0:00	5	100	10	25
119	전북서부	전북본소	Unknown	상시예찰	종오리	서후남	전북	정읍	소성면	애당리 177-2	126.7750362	35.5197894	Egg-Inoculation,c-ELIZA	2/25/2019 0:00	3/4/2019 0:00	4	80	8	23
120	전북서부	전북본소	Unknown	상시예찰	종오리	박봉금	전북	정읍	정우면	우일리 561-7	126.8786238	35.6235295	Egg-Inoculation,c-ELIZA	2/25/2019 0:00	3/4/2019 0:00	5	100	10	9
121	전북서부	전북본소	Unknown	상시예찰	종오리	한웅도	전북	고창	해리면	왕촌리 1499	126.5159627	35.4694001	Egg-Inoculation,c-ELIZA	2/25/2019 0:00	3/4/2019 0:00	5	100	10	24
122	전북서부	전북본소	Unknown	상시예찰	종오리	한웅도	전북	고창	해리면	왕촌리 1499	126.5159627	35.4694001	Egg-Inoculation	2/13/2019 0:00	2/19/2019 0:00	5	100	10	24
123	전북북부	전북본소	Unknown	상시예찰	종오리	신정란	전북	익산	신흥동	903-5	126.9875115	35.9342079	Egg-Inoculation	11/19/2019 0:00	11/26/2019 0:00	3	60	6	20
124	전북서부	전북본소	Unknown	상시예찰	종오리	최석환	전북	부안	부안읍	외하리 600-7	126.7544158	35.6930971	Egg-Inoculation	11/18/2019 0:00	11/26/2019 0:00	8	160	16	10
125	전북서부	전북본소	Unknown	상시예찰	종오리	송명섭	전북	정읍	입암면	접지리 1144	126.8220747	35.522313	Egg-Inoculation	11/19/2019 0:00	11/26/2019 0:00	7	140	14	11
126	전북서부	전북본소	Unknown	상시예찰	종오리	오영섭	전북	정읍	칠보면	반곡리 543	126.9702248	35.5848513	Egg-Inoculation	11/19/2019 0:00	11/26/2019 0:00	1	20	2	12
127	전북서부	전북본소	Unknown	상시예찰	종오리	서후남	전북	정읍	소성면	애당리 177-2	126.7750362	35.5197894	Egg-Inoculation	11/20/2019 0:00	11/26/2019 0:00	4	80	8	23
128	전북서부	전북본소	Unknown	상시예찰	종오리	한웅도	전북	고창	해리면	왕촌리 1499	126.5159627	35.4694001	Egg-Inoculation	11/19/2019 0:00	11/26/2019 0:00	5	100	10	24
129	전북서부	전북본소	Unknown	상시예찰	종오리	이세종	전북	부안	진서면	소운호길 29	126.5578887	35.5898881	Egg-Inoculation	11/19/2019 0:00	11/26/2019 0:00	4	80	8	13
130	전북서부	전북본소	Unknown	상시예찰	종오리	이수경	전북	정읍	이평면	청량리 128-18	126.8035478	35.6768494	Egg-Inoculation	11/19/2019 0:00	11/26/2019 0:00	13	260	26	15
131	전북서부	전북본소	Unknown	상시예찰	종오리	박일순	전북	정읍	감곡면	통석리 1196	126.9513149	35.6937117	Egg-Inoculation	11/20/2019 0:00	11/26/2019 0:00	6	120	12	14
132	전북서부	전북본소	Unknown	상시예찰	종오리	강정옥	전북	정읍	정우면	정우길 350-58	126.9005743	35.6739349	Egg-Inoculation	11/20/2019 0:00	11/26/2019 0:00	9	180	18	25
133	전북남부	전북본소	Unknown	상시예찰	종오리	송기열	전북	남원	사매면	화정리 517-5	127.3455795	35.4679437	Egg-Inoculation	11/19/2019 0:00	11/26/2019 0:00	4	80	8	17
134	전북남부	전북본소	Unknown	상시예찰	종오리	최성철	전북	임실	청웅면	석전로 19-1	127.2171453	35.5776945	Egg-Inoculation	11/19/2019 0:00	11/26/2019 0:00	8	160	16	19
135	전북북부	전북북부	Unknown	출하전검사	종오리	신정란	전북	익산	신흥동	903-5	126.9875115	35.9342079	rRT-PCR	11/26/2019 0:00	11/26/2019 0:00	3	3	3	20
136	전북남부	전북남부	Unknown	출하전검사	종오리	노의환	전북	남원	수지면	남창리 산 32	127.3429376	35.3346689	rRT-PCR	11/4/2019 0:00	11/5/2019 0:00	4	160	16	18
137	전북본소	전북본소	Unknown	상시예찰	종오리	임춘배	전북	무주	무주읍	내도리 1273	127.6489059	36.0357112	Egg-Inoculation	12/3/2019 0:00	12/10/2019 0:00	5	100	10	21
138	전북북부	전북본소	Unknown	상시예찰	종오리	신정란	전북	익산	신흥동	903-5	126.9875115	35.9342079	Egg-Inoculation	12/4/2019 0:00	12/10/2019 0:00	3	60	6	20
139	전북서부	전북본소	Unknown	상시예찰	종오리	최석환	전북	부안	부안읍	외하리 600-7	126.7544158	35.6930971	Egg-Inoculation	12/4/2019 0:00	12/10/2019 0:00	8	160	16	10
140	전북서부	전북본소	Unknown	상시예찰	종오리	송명섭	전북	정읍	입암면	접지리 1144	126.8220747	35.522313	Egg-Inoculation	12/4/2019 0:00	12/10/2019 0:00	7	140	14	11
141	전북서부	전북본소	Unknown	상시예찰	종오리	이수경	전북	정읍	이평면	청량리 128-18	126.8035478	35.6768494	Egg-Inoculation	12/4/2019 0:00	12/10/2019 0:00	13	260	26	15
142	전북서부	전북본소	Unknown	상시예찰	종오리	박일순	전북	정읍	감곡면	통석리 1196	126.9513149	35.6937117	Egg-Inoculation	12/4/2019 0:00	12/10/2019 0:00	6	120	12	14
143	전북남부	전북본소	Unknown	상시예찰	종오리	송기열	전북	남원	사매면	화정리 517-5	127.3455795	35.4679437	Egg-Inoculation	12/4/2019 0:00	12/10/2019 0:00	4	80	8	17
144	전북남부	전북본소	Unknown	상시예찰	종오리	최성철	전북	임실	청웅면	석전로 19-1	127.2171453	35.5776945	Egg-Inoculation	12/4/2019 0:00	12/10/2019 0:00	8	160	16	19
145	전북본소	전북본소	Unknown	상시예찰	종오리	임춘배	전북	무주	무주읍	내도리 1273	127.6489059	36.0357112	Egg-Inoculation	12/18/2019 0:00	12/24/2019 0:00	5	100	10	21
146	전북본소	전북본소	Unknown	상시예찰	종오리	김선겸	전북	진안	성수면	중길리 87	127.306819	35.7531308	Egg-Inoculation	12/18/2019 0:00	12/24/2019 0:00	5	100	10	22
147	전북북부	전북본소	Unknown	상시예찰	종오리	신정란	전북	익산	신흥동	903-5	126.9875115	35.9342079	Egg-Inoculation	12/18/2019 0:00	12/24/2019 0:00	3	60	6	20
148	전북서부	전북본소	Unknown	상시예찰	종오리	최석환	전북	부안	부안읍	외하리 600-7	126.7544158	35.6930971	Egg-Inoculation	12/17/2019 0:00	12/24/2019 0:00	8	160	16	10
149	전북서부	전북본소	Unknown	상시예찰	종오리	송명섭	전북	정읍	입암면	접지리 1144	126.8220747	35.522313	Egg-Inoculation	12/16/2019 0:00	12/24/2019 0:00	7	140	14	11
150	전북서부	전북본소	Unknown	상시예찰	종오리	오영섭	전북	정읍	칠보면	반곡리 543	126.9702248	35.5848513	Egg-Inoculation	12/17/2019 0:00	12/24/2019 0:00	1	20	2	12
151	전북남부	전북본소	Unknown	상시예찰	종오리	노의환	전북	남원	수지면	남창리 산 32	127.3429376	35.3346689	Egg-Inoculation,c-ELIZA	2/26/2019 0:00	3/4/2019 0:00	4	80	8	18
152	전북서부	전북본소	Unknown	상시예찰	종오리	최석환	전북	부안	부안읍	외하리 600-7	126.7544158	35.6930971	Egg-Inoculation	2/25/2019 0:00	3/4/2019 0:00	8	160	16	10
153	전북남부	전북본소	Unknown	상시예찰	종오리	정용수	전북	남원	주생면	낙동리 862-1	127.2876202	35.3896015	Egg-Inoculation,c-ELIZA	2/26/2019 0:00	3/4/2019 0:00	6	120	12	16
154	전북남부	전북본소	Unknown	상시예찰	종오리	최성철	전북	임실	청웅면	석전로 19-1	127.2171453	35.5776945	Egg-Inoculation	2/26/2019 0:00	3/4/2019 0:00	8	160	16	19
155	전북서부	전북서부	Unknown	출하전검사	종오리	오영섭	전북	정읍	칠보면	반곡리 543	126.9702248	35.5848513	rRT-PCR	1/2/2019 0:00	1/2/2019 0:00	2	80	8	12
156	전북서부	전북서부	Unknown	출하전검사	종오리	강정옥	전북	정읍	정우면	대사리 1370	126.9007422	35.6737742	rRT-PCR	1/8/2019 0:00	1/8/2019 0:00	2	80	8	28
157	전북본소	전북본소	Unknown	상시예찰	종오리	김선겸	전북	진안	성수면	중길리 87	127.306819	35.7531308	Egg-Inoculation	3/13/2019 0:00	3/19/2019 0:00	5	100	10	22
158	전북본소	전북본소	Unknown	상시예찰	종오리	임춘배	전북	무주	무주읍	내도리 1273	127.6489059	36.0357112	Egg-Inoculation	3/12/2019 0:00	3/19/2019 0:00	6	120	12	21
159	전북본소	전북본소	Unknown	상시예찰	종오리	최낙윤	전북	장수	계남면	신전리 산107	127.5497072	35.6820693	Egg-Inoculation	3/12/2019 0:00	3/19/2019 0:00	6	120	12	27
160	전북북부	전북본소	Unknown	상시예찰	종오리	신정란	전북	익산	신흥동	903-5	126.9875115	35.9342079	Egg-Inoculation	3/13/2019 0:00	3/19/2019 0:00	3	60	6	20
161	전북서부	전북본소	Unknown	상시예찰	종오리	강정옥	전북	정읍	정우면	정우길 350-58	126.9005743	35.6739349	Egg-Inoculation	3/12/2019 0:00	3/19/2019 0:00	5	100	10	25
162	전북서부	전북본소	Unknown	상시예찰	종오리	서후남	전북	정읍	소성면	애당리 177-2	126.7750362	35.5197894	Egg-Inoculation	3/12/2019 0:00	3/19/2019 0:00	4	80	8	23
163	전북서부	전북본소	Unknown	상시예찰	종오리	박봉금	전북	정읍	정우면	우일리 561-7	126.8786238	35.6235295	Egg-Inoculation	3/12/2019 0:00	3/19/2019 0:00	5	100	10	9
164	전북서부	전북본소	Unknown	상시예찰	종오리	송명섭	전북	정읍	입암면	접지리 1144	126.8220747	35.522313	Egg-Inoculation	3/12/2019 0:00	3/19/2019 0:00	7	140	14	11
165	전북서부	전북본소	Unknown	상시예찰	종오리	한웅도	전북	고창	해리면	왕촌리 1499	126.5159627	35.4694001	Egg-Inoculation	3/12/2019 0:00	3/19/2019 0:00	5	100	10	24
166	전북남부	전북본소	Unknown	상시예찰	종오리	정용수	전북	남원	주생면	낙동리 862-1	127.2876202	35.3896015	Egg-Inoculation	3/13/2019 0:00	3/19/2019 0:00	6	120	12	16
167	전북남부	전북본소	Unknown	상시예찰	종오리	노의환	전북	남원	수지면	남창리 산 32	127.3429376	35.3346689	Egg-Inoculation	3/13/2019 0:00	3/19/2019 0:00	4	80	8	18
168	전북본소	전북본소	Unknown	상시예찰	종오리	김선겸	전북	진안	성수면	중길리 87	127.306819	35.7531308	Egg-Inoculation	3/27/2019 0:00	4/1/2019 0:00	5	100	10	22
169	전북본소	전북본소	Unknown	상시예찰	종오리	임춘배	전북	무주	무주읍	내도리 1273	127.6489059	36.0357112	Egg-Inoculation	3/19/2019 0:00	3/25/2019 0:00	6	120	12	21
170	전북본소	전북본소	Unknown	상시예찰	종오리	최낙윤	전북	장수	계남면	신전리 산107	127.5497072	35.6820693	Egg-Inoculation	3/27/2019 0:00	4/1/2019 0:00	6	120	12	27
171	전북북부	전북본소	Unknown	상시예찰	종오리	신정란	전북	익산	신흥동	903-5	126.9875115	35.9342079	Egg-Inoculation	3/27/2019 0:00	4/1/2019 0:00	3	60	6	20
172	전북서부	전북본소	Unknown	상시예찰	종오리	서후남	전북	정읍	소성면	애당리 177-2	126.7750362	35.5197894	Egg-Inoculation	3/26/2019 0:00	4/1/2019 0:00	4	80	8	23
173	전북서부	전북본소	Unknown	상시예찰	종오리	박봉금	전북	정읍	정우면	우일리 561-7	126.8786238	35.6235295	Egg-Inoculation	3/26/2019 0:00	4/1/2019 0:00	5	100	10	9
174	전북서부	전북본소	Unknown	상시예찰	종오리	한웅도	전북	고창	해리면	왕촌리 1499	126.5159627	35.4694001	Egg-Inoculation	3/26/2019 0:00	4/1/2019 0:00	5	100	10	24
175	전북서부	전북본소	Unknown	상시예찰	종오리	최석환	전북	부안	부안읍	외하리 600-7	126.7544158	35.6930971	Egg-Inoculation	3/26/2019 0:00	4/1/2019 0:00	8	160	16	10
176	전북서부	전북본소	Unknown	상시예찰	종오리	송명섭	전북	정읍	입암면	접지리 1144	126.8220747	35.522313	Egg-Inoculation	3/26/2019 0:00	4/1/2019 0:00	7	160	16	11
177	전북남부	전북본소	Unknown	상시예찰	종오리	정용수	전북	남원	주생면	낙동리 862-1	127.2876202	35.3896015	Egg-Inoculation	3/27/2019 0:00	4/1/2019 0:00	6	120	12	16
178	전북남부	전북본소	Unknown	상시예찰	종오리	노의환	전북	남원	수지면	남창리 산 32	127.3429376	35.3346689	Egg-Inoculation	3/27/2019 0:00	4/1/2019 0:00	4	80	8	18
179	전북남부	전북본소	Unknown	상시예찰	종오리	최성철	전북	임실	청웅면	석전로 19-1	127.2171453	35.5776945	Egg-Inoculation	3/27/2019 0:00	4/1/2019 0:00	3	60	6	19
180	전북북부	전북북부	Unknown	예찰검사	종오리	신정란	전북	익산	신흥동	903-5	126.9875115	35.9342079	rRT-PCR	3/20/2019 0:00	3/20/2019 0:00	3	120	12	20
181	전북서부	전북서부	Unknown	출하전검사	종오리	강정옥	전북	정읍	정우면	대사리 1370	126.9007422	35.6737742	rRT-PCR	3/26/2019 0:00	3/26/2019 0:00	5	200	20	28
182	전북본소	전북본소	Unknown	상시예찰	종오리	김선겸	전북	진안	성수면	중길리 87	127.306819	35.7531308	Egg-Inoculation	4/23/2019 0:00	4/30/2019 0:00	5	100	10	22
183	전북본소	전북본소	Unknown	상시예찰	종오리	임춘배	전북	무주	무주읍	내도리 1273	127.6489059	36.0357112	Egg-Inoculation	4/24/2019 0:00	4/30/2019 0:00	6	120	12	21
184	전북본소	전북본소	Unknown	상시예찰	종오리	최낙윤	전북	장수	계남면	신전리 산107	127.5497072	35.6820693	Egg-Inoculation	4/23/2019 0:00	4/30/2019 0:00	6	120	12	27
185	전북북부	전북본소	Unknown	상시예찰	종오리	신정란	전북	익산	신흥동	903-5	126.9875115	35.9342079	Egg-Inoculation	4/24/2019 0:00	4/30/2019 0:00	3	60	6	20
186	전북서부	전북본소	Unknown	상시예찰	종오리	박봉금	전북	정읍	정우면	우일리 561-7	126.8786238	35.6235295	Egg-Inoculation	4/23/2019 0:00	4/30/2019 0:00	5	100	10	9
187	전북서부	전북본소	Unknown	상시예찰	종오리	한웅도	전북	고창	해리면	왕촌리 1499	126.5159627	35.4694001	Egg-Inoculation	4/23/2019 0:00	4/30/2019 0:00	5	100	10	24
188	전북서부	전북본소	Unknown	상시예찰	종오리	최석환	전북	부안	부안읍	외하리 600-7	126.7544158	35.6930971	Egg-Inoculation	4/23/2019 0:00	4/30/2019 0:00	8	160	16	10
189	전북서부	전북본소	Unknown	상시예찰	종오리	송명섭	전북	정읍	입암면	접지리 1144	126.8220747	35.522313	Egg-Inoculation	4/23/2019 0:00	4/30/2019 0:00	7	140	14	11
190	전북남부	전북본소	Unknown	상시예찰	종오리	정용수	전북	남원	주생면	낙동리 862-1	127.2876202	35.3896015	Egg-Inoculation	4/24/2019 0:00	4/30/2019 0:00	6	120	12	16
191	전북남부	전북본소	Unknown	상시예찰	종오리	노의환	전북	남원	수지면	남창리 산 32	127.3429376	35.3346689	Egg-Inoculation	4/24/2019 0:00	4/30/2019 0:00	4	80	8	18
192	전북남부	전북본소	Unknown	상시예찰	종오리	최성철	전북	임실	청웅면	석전로 19-1	127.2171453	35.5776945	Egg-Inoculation	4/24/2019 0:00	4/30/2019 0:00	8	160	16	19
193	전북서부	전북서부	Unknown	출하전검사	종오리	서후남	전북	정읍	소성면	애당리 177-2	126.7750362	35.5197894	rRT-PCR	4/30/2019 0:00	4/30/2019 0:00	5	200	20	23
194	전북본소	전북본소	Unknown	상시예찰	종오리	김선겸	전북	진안	성수면	중길리 87	127.306819	35.7531308	Egg-Inoculation	5/22/2019 0:00	5/28/2019 0:00	5	100	10	22
195	전북본소	전북본소	Unknown	상시예찰	종오리	임춘배	전북	무주	무주읍	내도리 1273	127.6489059	36.0357112	Egg-Inoculation	5/21/2019 0:00	5/28/2019 0:00	6	120	12	21
196	전북본소	전북본소	Unknown	상시예찰	종오리	최낙윤	전북	장수	계남면	신전리 산107	127.5497072	35.6820693	Egg-Inoculation	5/21/2019 0:00	5/28/2019 0:00	6	120	12	27
197	전북북부	전북본소	Unknown	상시예찰	종오리	신정란	전북	익산	신흥동	903-5	126.9875115	35.9342079	Egg-Inoculation	5/22/2019 0:00	5/28/2019 0:00	3	60	6	20
198	전북서부	전북본소	Unknown	상시예찰	종오리	박봉금	전북	정읍	정우면	우일리 561-7	126.8786238	35.6235295	Egg-Inoculation	5/21/2019 0:00	5/28/2019 0:00	5	100	10	9
199	전북서부	전북본소	Unknown	상시예찰	종오리	최석환	전북	부안	부안읍	외하리 600-7	126.7544158	35.6930971	Egg-Inoculation	5/21/2019 0:00	5/28/2019 0:00	8	160	16	10
200	전북서부	전북본소	Unknown	상시예찰	종오리	송명섭	전북	정읍	입암면	접지리 1144	126.8220747	35.522313	Egg-Inoculation	5/21/2019 0:00	5/28/2019 0:00	7	140	14	11
201	전북남부	전북본소	Unknown	상시예찰	종오리	정용수	전북	남원	주생면	낙동리 862-1	127.2876202	35.3896015	Egg-Inoculation	5/21/2019 0:00	5/28/2019 0:00	6	120	12	16
202	전북남부	전북본소	Unknown	상시예찰	종오리	송기열	전북	남원	사매면	화정리 517-5	127.3455795	35.4679437	Egg-Inoculation	5/21/2019 0:00	5/28/2019 0:00	4	80	8	17
203	전북남부	전북본소	Unknown	상시예찰	종오리	노의환	전북	남원	수지면	남창리 산 32	127.3429376	35.3346689	Egg-Inoculation	5/21/2019 0:00	5/28/2019 0:00	4	80	8	18
204	전북남부	전북본소	Unknown	상시예찰	종오리	최성철	전북	임실	청웅면	석전로 19-1	127.2171453	35.5776945	Egg-Inoculation	5/21/2019 0:00	5/28/2019 0:00	8	160	16	19
205	전북본소	전북본소	Unknown	상시예찰	종오리	김선겸	전북	진안	성수면	중길리 87	127.306819	35.7531308	rRT-PCR	5/30/2019 0:00	5/31/2019 0:00	5	100	10	22
206	전북서부	전북서부	Unknown	출하전검사	종오리	한웅도	전북	고창	해리면	왕촌리 1499	126.5159627	35.4694001	rRT-PCR	5/7/2019 0:00	5/7/2019 0:00	5	200	20	24
207	전북본소	전북본소	Unknown	상시예찰	종오리	임춘배	전북	무주	무주읍	내도리 1273	127.6489059	36.0357112	Egg-Inoculation	6/18/2019 0:00	6/25/2019 0:00	6	120	12	21
208	전북본소	전북본소	Unknown	상시예찰	종오리	최낙윤	전북	장수	계남면	신전리 산107	127.5497072	35.6820693	Egg-Inoculation	6/18/2019 0:00	6/25/2019 0:00	6	120	12	27
209	전북북부	전북본소	Unknown	상시예찰	종오리	신정란	전북	익산	신흥동	903-5	126.9875115	35.9342079	Egg-Inoculation	6/19/2019 0:00	6/25/2019 0:00	3	60	6	20
210	전북서부	전북본소	Unknown	상시예찰	종오리	박봉금	전북	정읍	정우면	우일리 561-7	126.8786238	35.6235295	Egg-Inoculation	6/18/2019 0:00	6/25/2019 0:00	5	100	10	9
211	전북서부	전북본소	Unknown	상시예찰	종오리	최석환	전북	부안	부안읍	외하리 600-7	126.7544158	35.6930971	Egg-Inoculation	6/18/2019 0:00	6/25/2019 0:00	8	160	16	10
212	전북서부	전북본소	Unknown	상시예찰	종오리	송명섭	전북	정읍	입암면	접지리 1144	126.8220747	35.522313	Egg-Inoculation	6/18/2019 0:00	6/25/2019 0:00	7	140	14	11
213	전북서부	전북본소	Unknown	상시예찰	종오리	이수경	전북	정읍	이평면	청량리 128-18	126.8035478	35.6768494	Egg-Inoculation	6/19/2019 0:00	6/25/2019 0:00	13	260	26	15
214	전북남부	전북본소	Unknown	상시예찰	종오리	정용수	전북	남원	주생면	낙동리 862-1	127.2876202	35.3896015	Egg-Inoculation	6/19/2019 0:00	6/25/2019 0:00	6	120	12	16
215	전북남부	전북본소	Unknown	상시예찰	종오리	송기열	전북	남원	사매면	화정리 517-5	127.3455795	35.4679437	Egg-Inoculation	6/19/2019 0:00	6/25/2019 0:00	4	80	8	17
216	전북남부	전북본소	Unknown	상시예찰	종오리	노의환	전북	남원	수지면	남창리 산 32	127.3429376	35.3346689	Egg-Inoculation	6/19/2019 0:00	6/25/2019 0:00	4	80	8	18
217	전북남부	전북본소	Unknown	상시예찰	종오리	최성철	전북	임실	청웅면	석전로 19-1	127.2171453	35.5776945	Egg-Inoculation	6/19/2019 0:00	6/25/2019 0:00	8	160	16	19
218	전북북부	전북북부	Unknown	출하전검사	종오리	신정란	전북	익산	신흥동	903-5	126.9875115	35.9342079	rRT-PCR	6/19/2019 0:00	6/19/2019 0:00	3	120	12	20
219	전북본소	전북본소	Unknown	출하전검사	종오리	이동진	전북	장수	계남면	신전리 산107	127.5497072	35.6820693	rRT-PCR	7/18/2019 0:00	7/19/2019 0:00	2	80	8	27
220	전북본소	전북본소	Unknown	출하전검사	종오리	임춘배	전북	무주	무주읍	내도리 1273	127.6489059	36.0357112	rRT-PCR	7/23/2019 0:00	7/24/2019 0:00	1	40	4	21
221	전북본소	전북본소	Unknown	상시예찰	종오리	임춘배	전북	무주	무주읍	내도리 1273	127.6489059	36.0357112	Egg-Inoculation	7/23/2019 0:00	7/30/2019 0:00	5	100	10	21
222	전북본소	전북본소	Unknown	상시예찰	종오리	이동진	전북	장수	계남면	신전리 산107	127.5497072	35.6820693	Egg-Inoculation	7/24/2019 0:00	7/30/2019 0:00	4	80	8	27
223	전북북부	전북본소	Unknown	상시예찰	종오리	신정란	전북	익산	신흥동	903-5	126.9875115	35.9342079	Egg-Inoculation	7/24/2019 0:00	7/30/2019 0:00	3	60	6	20
224	전북서부	전북본소	Unknown	상시예찰	종오리	박봉금	전북	정읍	정우면	우일리 561-7	126.8786238	35.6235295	Egg-Inoculation	7/23/2019 0:00	7/30/2019 0:00	5	100	10	9
225	전북서부	전북본소	Unknown	상시예찰	종오리	최석환	전북	부안	부안읍	외하리 600-7	126.7544158	35.6930971	Egg-Inoculation	7/23/2019 0:00	7/30/2019 0:00	8	160	16	10
226	전북서부	전북본소	Unknown	상시예찰	종오리	송명섭	전북	정읍	입암면	접지리 1144	126.8220747	35.522313	Egg-Inoculation	7/23/2019 0:00	7/30/2019 0:00	7	140	14	11
227	전북서부	전북본소	Unknown	상시예찰	종오리	이수경	전북	정읍	이평면	청량리 128-18	126.8035478	35.6768494	Egg-Inoculation	7/24/2019 0:00	7/30/2019 0:00	13	260	26	15
228	전북서부	전북본소	Unknown	상시예찰	종오리	오영섭	전북	정읍	칠보면	반곡리 543	126.9702248	35.5848513	Egg-Inoculation	7/24/2019 0:00	7/30/2019 0:00	2	40	4	12
229	전북서부	전북본소	Unknown	상시예찰	종오리	이세종	전북	부안	진서면	소운호길 29	126.5578887	35.5898881	Egg-Inoculation	7/24/2019 0:00	7/30/2019 0:00	4	80	8	13
230	전북남부	전북본소	Unknown	상시예찰	종오리	정용수	전북	남원	주생면	낙동리 862-1	127.2876202	35.3896015	Egg-Inoculation	7/24/2019 0:00	7/30/2019 0:00	6	120	12	16
231	전북남부	전북본소	Unknown	상시예찰	종오리	송기열	전북	남원	사매면	화정리 517-5	127.3455795	35.4679437	Egg-Inoculation	7/24/2019 0:00	7/30/2019 0:00	4	80	8	17
232	전북남부	전북본소	Unknown	상시예찰	종오리	노의환	전북	남원	수지면	남창리 산 32	127.3429376	35.3346689	Egg-Inoculation	7/24/2019 0:00	7/30/2019 0:00	4	80	8	18
233	전북남부	전북본소	Unknown	상시예찰	종오리	최성철	전북	임실	청웅면	석전로 19-1	127.2171453	35.5776945	Egg-Inoculation	7/24/2019 0:00	7/30/2019 0:00	8	160	16	19
234	전북본소	전북본소	Unknown	출하전검사	종오리	이동진	전북	장수	계남면	신전리 산107	127.5497072	35.6820693	rRT-PCR	8/8/2019 0:00	8/9/2019 0:00	4	160	16	27
235	전북북부	전북본소	Unknown	상시예찰	종오리	신정란	전북	익산	신흥동	903-5	126.9875115	35.9342079	Egg-Inoculation	8/20/2019 0:00	8/26/2019 0:00	3	60	6	20
236	전북서부	전북본소	Unknown	상시예찰	종오리	박봉금	전북	정읍	정우면	우일리 561-7	126.8786238	35.6235295	Egg-Inoculation	8/20/2019 0:00	8/26/2019 0:00	5	100	10	9
237	전북서부	전북본소	Unknown	상시예찰	종오리	최석환	전북	부안	부안읍	외하리 600-7	126.7544158	35.6930971	Egg-Inoculation	8/20/2019 0:00	8/26/2019 0:00	8	160	16	10
238	전북서부	전북본소	Unknown	상시예찰	종오리	송명섭	전북	정읍	입암면	접지리 1144	126.8220747	35.522313	Egg-Inoculation	8/20/2019 0:00	8/26/2019 0:00	7	140	14	11
239	전북서부	전북본소	Unknown	상시예찰	종오리	이수경	전북	정읍	이평면	청량리 128-18	126.8035478	35.6768494	Egg-Inoculation	8/19/2019 0:00	8/26/2019 0:00	13	260	26	15
240	전북서부	전북본소	Unknown	상시예찰	종오리	오영섭	전북	정읍	칠보면	반곡리 543	126.9702248	35.5848513	Egg-Inoculation	8/19/2019 0:00	8/26/2019 0:00	2	40	4	12
241	전북서부	전북본소	Unknown	상시예찰	종오리	이세종	전북	부안	진서면	소운호길 29	126.5578887	35.5898881	Egg-Inoculation	8/19/2019 0:00	8/26/2019 0:00	4	80	8	13
242	전북서부	전북본소	Unknown	상시예찰	종오리	박일순	전북	정읍	감곡면	통석리 1196	126.9513149	35.6937117	Egg-Inoculation	8/19/2019 0:00	8/26/2019 0:00	6	120	12	14
243	전북남부	전북본소	Unknown	상시예찰	종오리	정용수	전북	남원	주생면	낙동리 862-1	127.2876202	35.3896015	Egg-Inoculation	8/20/2019 0:00	8/26/2019 0:00	6	120	12	16
244	전북남부	전북본소	Unknown	상시예찰	종오리	송기열	전북	남원	사매면	화정리 517-5	127.3455795	35.4679437	Egg-Inoculation	8/19/2019 0:00	8/26/2019 0:00	4	80	8	17
245	전북남부	전북본소	Unknown	상시예찰	종오리	노의환	전북	남원	수지면	남창리 산 32	127.3429376	35.3346689	Egg-Inoculation	8/20/2019 0:00	8/26/2019 0:00	4	80	8	18
246	전북남부	전북본소	Unknown	상시예찰	종오리	최성철	전북	임실	청웅면	석전로 19-1	127.2171453	35.5776945	Egg-Inoculation	8/19/2019 0:00	8/26/2019 0:00	8	160	16	19
247	전북북부	전북본소	Unknown	상시예찰	종오리	신정란	전북	익산	신흥동	903-5	126.9875115	35.9342079	Egg-Inoculation	9/17/2019 0:00	9/23/2019 0:00	3	60	6	20
248	전남동부	전남동부	5월	상시예찰	종오리	김주연	전남	보성군	득량면	도촌길 234-281	127.1506611	34.7274072	Egg-Inoculation	5/29/2019 0:00	5/3/2019 0:00	13	260	26	29
249	전남동부	전남동부	5월	상시예찰	종오리	송화수	전남	보성군	웅치면	유산리 1082-6	127.0578007	34.7136262	Egg-Inoculation	5/29/2019 0:00	5/3/2019 0:00	2	40	4	4
250	전남동부	전남동부	5월	상시예찰	종오리	이승일(제이디팜)	전남	보성군	노동면	대련리 산8-3	127.0606025	34.7872789	Egg-Inoculation	5/29/2019 0:00	5/3/2019 0:00	15	300	30	3
251	전남동부	전남동부	5월	상시예찰	종오리	이형임	전남	보성군	보성읍	일림로 1407-24	127.041396	34.7436069	Egg-Inoculation	5/29/2019 0:00	5/3/2019 0:00	4	80	8	8
252	전남동부	전남동부	5월	상시예찰	종오리	신미영	전남	보성군	겸백면	수남리 833	127.1696468	34.7952562	Egg-Inoculation	5/29/2019 0:00	5/3/2019 0:00	4	80	8	30
253	전남서부	전남서부	5월	상시예찰	종오리	김귀자	전남	무안군	해제면	덕산리 183	126.2941316	35.1331824	Egg-Inoculation	5/8/2019 0:00	5/13/2019 0:00	11	220	22	31
254	전남서부	전남서부	5월	상시예찰	종오리	김정기	전남	무안군	해제면	용학리 538-212	126.3132595	35.0861222	Egg-Inoculation	5/8/2019 0:00	5/13/2019 0:00	4	80	8	32
255	전남서부	전남서부	5월	상시예찰	종오리	김유진	전남	무안군	현경면	오류리 753-3	126.3541949	35.0608979	Egg-Inoculation	5/8/2019 0:00	5/13/2019 0:00	5	100	10	33
256	전남서부	전남서부	5월	상시예찰	종오리	노태영	전남	무안군	현경면	해운리 1420-9	126.4599097	35.0715251	Egg-Inoculation	5/9/2019 0:00	5/14/2019 0:00	5	100	10	34
257	전남서부	전남서부	5월	상시예찰	종오리	노태영	전남	무안군	현경면	해운리 1418-12	126.4573923	35.0713038	Egg-Inoculation	5/9/2019 0:00	5/14/2019 0:00	3	6	6	35
258	전남서부	전남서부	5월	상시예찰	종오리	노태영	전남	무안군	현경면	현화리 343-11	126.44622	35.0481951	Egg-Inoculation	5/9/2019 0:00	5/14/2019 0:00	5	100	10	36
259	전남서부	전남서부	5월	상시예찰	종오리	장양화	전남	무안군	현경면	평산리 281-23	126.4489518	35.0190535	Egg-Inoculation	5/9/2019 0:00	5/14/2019 0:00	9	180	18	37
260	전남서부	전남서부	5월	상시예찰	종오리	장양화	전남	함평군	함평읍	한나리길 34-135	126.4883595	35.1018618	Egg-Inoculation	5/9/2019 0:00	5/14/2019 0:00	2	40	4	38
261	전남서부	전남서부	5월	상시예찰	종오리	박상삼	전남	함평군	월야면	용정리 84-1	126.597047	35.1972511	Egg-Inoculation	5/9/2019 0:00	5/14/2019 0:00	22	440	44	39
262	전남서부	전남서부	5월	상시예찰	종오리	박상삼	전남	함평군	나산면	월암로 1184-22	126.6513598	35.1159712	Egg-Inoculation	5/9/2019 0:00	5/14/2019 0:00	11	220	22	40
263	전남동부	전남동부	5월	상시예찰	종오리	이기정	전남	보성군	벌교읍	칠동리 1248-6	127.2792424	34.8416047	Egg-Inoculation	5/29/2019 0:00	5/3/2019 0:00	1	20	2	41
264	전남본소	전남본소	1월	상시예찰	종오리	오재용	전남	나주시	남평읍	상곡리 2-4	126.8621208	34.9818962	Egg-Inoculation	1/29/2019 0:00	2/3/2019 0:00	3	60	6	42
265	전남본소	전남본소	1월	상시예찰	종오리	문순금	전남	장흥군	안양면	당암리 8	126.9842016	34.6687822	Egg-Inoculation	1/30/2019 0:00	2/4/2019 0:00	16	320	32	43
266	전남본소	전남본소	1월	상시예찰	종오리	김정배	전남	강진군	신전면	영관리 183-11	126.6943832	34.4999682	Egg-Inoculation	1/30/2019 0:00	2/4/2019 0:00	14	280	14	44
267	전남동부	전남동부	1월	상시예찰	종오리	이기정	전남	보성군	벌교읍	칠동리 1248-6	127.2792424	34.8416047	Egg-Inoculation	1/7/2019 0:00	1/14/2019 0:00	1	20	2	41
268	방역본부	전남동부	1월	상시예찰	종오리	김주연	전남	보성군	득량면	도촌길 234-281	127.1506611	34.7274072	Egg-Inoculation	1/7/2019 0:00	1/14/2019 0:00	13	260	26	29
269	방역본부	전남동부	1월	상시예찰	종오리	신미영	전남	보성군	겸백면	수남리 833	127.1696468	34.7952562	Egg-Inoculation,rRT-PCR	1/7/2019 0:00	1/14/2019 0:00	4	82	10	30
270	전남동부	전남동부	1월	상시예찰	종오리	정명숙	전남	보성군	웅치면	대산길 118-46	127.0048287	34.7093648	Egg-Inoculation	1/8/2019 0:00	1/14/2019 0:00	3	60	6	6
271	전남동부	전남동부	1월	상시예찰	종오리	송화수	전남	보성군	웅치면	유산리 1082-6	127.0578007	34.7136262	Egg-Inoculation	1/8/2019 0:00	1/14/2019 0:00	2	40	4	4
272	전남동부	전남동부	1월	상시예찰	종오리	이승일(제이디팜)	전남	보성군	노동면	대련리 산8-3	127.0606025	34.7872789	Egg-Inoculation	1/9/2019 0:00	1/14/2019 0:00	15	300	30	3
273	전남동부	전남동부	1월	상시예찰	종오리	이형임	전남	보성군	보성읍	일림로 1407-24	127.041396	34.7436069	Egg-Inoculation	1/9/2019 0:00	1/14/2019 0:00	4	80	8	8
274	전남동부	전남동부	1월	상시예찰	종오리	문순금(박채연)	전남	고흥군	남양면	남양로 637-72	127.3515678	34.754037	Egg-Inoculation	1/10/2019 0:00	1/15/2019 0:00	7	140	14	5
275	전남동부	전남동부	1월	상시예찰	종오리	이근수	전남	고흥군	도덕면	용동리 875-1	127.191694	34.6251972	Egg-Inoculation	1/10/2019 0:00	1/15/2019 0:00	11	220	22	2
276	전남동부	전남동부	1월	상시예찰	종오리	문순금(박채연)	전남	고흥군	남양면	남양로 637-72	127.3515678	34.754037	Egg-Inoculation	1/28/2019 0:00	2/3/2019 0:00	7	140	14	5
277	전남동부	전남동부	1월	상시예찰	종오리	이근수	전남	고흥군	도덕면	용동리 875-1	127.191694	34.6251972	Egg-Inoculation,rRT-PCR	1/28/2019 0:00	2/3/2019 0:00	11	220	22	2
278	전남동부	전남동부	1월	상시예찰	종오리	이기정	전남	보성군	벌교읍	칠동리 1248-6	127.2792424	34.8416047	Egg-Inoculation	1/28/2019 0:00	2/3/2019 0:00	1	20	2	41
279	전남동부	전남동부	1월	상시예찰	종오리	김주연	전남	보성군	득량면	도촌길 234-281	127.1506611	34.7274072	Egg-Inoculation	1/28/2019 0:00	2/3/2019 0:00	13	260	26	29
280	전남동부	전남동부	1월	상시예찰	종오리	신미영	전남	보성군	겸백면	수남리 833	127.1696468	34.7952562	Egg-Inoculation,rRT-PCR	1/28/2019 0:00	2/3/2019 0:00	4	83	11	30
281	전남동부	전남동부	1월	상시예찰	종오리	정명숙	전남	보성군	웅치면	대산길 118-46	127.0048287	34.7093648	Egg-Inoculation	1/28/2019 0:00	2/3/2019 0:00	3	60	6	6
282	전남동부	전남동부	1월	상시예찰	종오리	송화수	전남	보성군	웅치면	유산리 1082-6	127.0578007	34.7136262	Egg-Inoculation,rRT-PCR	1/28/2019 0:00	2/3/2019 0:00	2	43	7	4
283	전남동부	전남동부	1월	상시예찰	종오리	이승일(제이디팜)	전남	보성군	노동면	대련리 산8-3	127.0606025	34.7872789	Egg-Inoculation	1/28/2019 0:00	2/3/2019 0:00	15	300	30	3
284	전남동부	전남동부	1월	상시예찰	종오리	이형임	전남	보성군	보성읍	일림로 1407-24	127.041396	34.7436069	Egg-Inoculation	1/28/2019 0:00	2/3/2019 0:00	4	80	8	8
285	전남서부	전남서부	1월	상시예찰	종오리	박상삼	전남	함평군	월야면	용정리 84-1	126.597047	35.1972511	Egg-Inoculation	1/2/2019 0:00	1/7/2019 0:00	22	440	44	39
286	전남서부	전남서부	1월	상시예찰	종오리	박상삼	전남	함평군	나산면	월암로 1184-22	126.6513598	35.1159712	Egg-Inoculation	1/4/2019 0:00	1/9/2019 0:00	11	220	22	40
287	전남서부	전남서부	1월	상시예찰	종오리	서민수	전남	함평군	월야면	외치리 297-10	126.6585924	35.1692586	Egg-Inoculation	1/2/2019 0:00	1/7/2019 0:00	2	40	4	45
288	전남서부	전남서부	1월	상시예찰	종오리	노태영	전남	무안군	현경면	해운리 1420-9	126.4599097	35.0715251	Egg-Inoculation	1/3/2019 0:00	1/8/2019 0:00	5	100	10	34
289	전남서부	전남서부	1월	상시예찰	종오리	노태영	전남	무안군	현경면	현화리 산168-8	126.4475716	35.0491678	Egg-Inoculation	1/3/2019 0:00	1/8/2019 0:00	5	100	10	46
290	전남서부	전남서부	1월	상시예찰	종오리	장양화	전남	함평군	함평읍	한나라길 34-135	126.5202764	35.0653724	Egg-Inoculation	1/3/2019 0:00	1/8/2019 0:00	6	120	12	47
291	전남서부	전남서부	1월	상시예찰	종오리	송병용	전남	영광군	대마면	화평리 산5-1	126.5662764	35.2922876	Egg-Inoculation	1/3/2019 0:00	1/8/2019 0:00	6	120	12	48
292	전남서부	전남서부	1월	상시예찰	종오리	선종아	전남	함평군	학교면	마산리 609	126.555816	35.0561383	Egg-Inoculation	1/4/2019 0:00	1/9/2019 0:00	9	180	18	49
293	전남서부	전남서부	1월	상시예찰	종오리	김정기	전남	무안군	해제면	용학리 538-212	126.3132595	35.0861222	Egg-Inoculation	1/4/2019 0:00	1/9/2019 0:00	4	80	8	32
294	전남서부	전남서부	1월	상시예찰	종오리	장경자	전남	무안군	망운면	피서리 619	126.3749154	34.9960018	Egg-Inoculation	1/4/2019 0:00	1/9/2019 0:00	8	160	16	50
295	전남서부	전남서부	1월	상시예찰	종오리	김귀자	전남	무안군	해제면	덕산리 183	126.2941316	35.1331824	Egg-Inoculation	1/4/2019 0:00	1/9/2019 0:00	11	220	22	31
296	전남서부	전남서부	1월	상시예찰	종오리	서민수	전남	함평군	월야면	외치리 297-10	126.6585924	35.1692586	Egg-Inoculation	1/14/2019 0:00	1/19/2019 0:00	2	40	4	45
297	전남서부	전남서부	1월	상시예찰	종오리	송병용	전남	영광군	대마면	화평리 산5-1	126.5662764	35.2922876	Egg-Inoculation	1/14/2019 0:00	1/19/2019 0:00	6	120	12	48
298	전남서부	전남서부	1월	상시예찰	종오리	박상삼	전남	함평군	월야면	용정리 84-1	126.597047	35.1972511	Egg-Inoculation	1/15/2019 0:00	1/20/2019 0:00	22	440	44	39
299	전남서부	전남서부	1월	상시예찰	종오리	선종아	전남	함평군	학교면	마산리 609	126.555816	35.0561383	Egg-Inoculation	1/15/2019 0:00	1/20/2019 0:00	9	180	18	49
300	전남서부	전남서부	1월	상시예찰	종오리	장양화	전남	함평군	함평읍	한나라길 34-135	126.5202764	35.0653724	Egg-Inoculation	1/16/2019 0:00	1/21/2019 0:00	6	120	12	47
301	전남서부	전남서부	1월	상시예찰	종오리	노태영	전남	무안군	현경면	해운리 1420-9	126.4599097	35.0715251	Egg-Inoculation	1/17/2019 0:00	1/22/2019 0:00	5	100	10	34
302	전남서부	전남서부	1월	상시예찰	종오리	노태영	전남	무안군	현경면	현화리 산168-8	126.4475716	35.0491678	Egg-Inoculation	1/17/2019 0:00	1/22/2019 0:00	5	100	10	46
303	전남서부	전남서부	1월	상시예찰	종오리	장경자	전남	무안군	망운면	피서리 619	126.3749154	34.9960018	Egg-Inoculation	1/18/2019 0:00	1/23/2019 0:00	8	160	16	50
304	전남서부	전남서부	1월	상시예찰	종오리	김귀자	전남	무안군	해제면	덕산리 183	126.2941316	35.1331824	Egg-Inoculation	1/18/2019 0:00	1/23/2019 0:00	11	220	22	31
305	전남서부	전남서부	1월	상시예찰	종오리	김정기	전남	무안군	해제면	용학리 538-212	126.3132595	35.0861222	Egg-Inoculation	1/18/2019 0:00	1/23/2019 0:00	4	80	8	32
306	전남서부	전남서부	1월	상시예찰	종오리	서민수	전남	함평군	월야면	외치리 297-10	126.6585924	35.1692586	Egg-Inoculation	1/28/2019 0:00	2/2/2019 0:00	2	40	4	45
307	전남서부	전남서부	1월	상시예찰	종오리	박상삼	전남	함평군	월야면	용정리 84-1	126.597047	35.1972511	Egg-Inoculation	1/29/2019 0:00	2/3/2019 0:00	22	440	44	39
308	전남서부	전남서부	1월	상시예찰	종오리	송병용	전남	영광군	대마면	화평리 산5-1	126.5662764	35.2922876	Egg-Inoculation	1/29/2019 0:00	2/3/2019 0:00	6	120	12	48
309	전남서부	전남서부	1월	상시예찰	종오리	장양화	전남	함평군	함평읍	한나라길 34-135	126.5202764	35.0653724	Egg-Inoculation	1/30/2019 0:00	2/4/2019 0:00	6	120	12	47
310	전남서부	전남서부	1월	상시예찰	종오리	박상삼	전남	함평군	나산면	월암로 1184-22	126.6513598	35.1159712	Egg-Inoculation	1/30/2019 0:00	2/4/2019 0:00	11	220	22	40
311	전남서부	전남서부	1월	상시예찰	종오리	선종아	전남	함평군	학교면	마산리 609	126.555816	35.0561383	Egg-Inoculation	1/31/2019 0:00	2/5/2019 0:00	9	180	18	49
312	전남서부	전남서부	1월	상시예찰	종오리	노태영	전남	무안군	현경면	해운리 1420-9	126.4599097	35.0715251	Egg-Inoculation	1/31/2019 0:00	2/5/2019 0:00	5	100	10	34
313	전남서부	전남서부	1월	상시예찰	종오리	노태영	전남	무안군	현경면	현화리 산168-8	126.4475716	35.0491678	Egg-Inoculation	1/31/2019 0:00	2/5/2019 0:00	5	100	10	46
314	전남서부	전남서부	1월	상시예찰	종오리	김정기	전남	무안군	해제면	용학리 538-212	126.3132595	35.0861222	Egg-Inoculation	1/31/2019 0:00	2/5/2019 0:00	4	80	8	32
315	전남서부	전남서부	1월	상시예찰	종오리	김귀자	전남	무안군	해제면	덕산리 183	126.2941316	35.1331824	Egg-Inoculation	1/31/2019 0:00	2/5/2019 0:00	11	220	22	31
316	전남서부	전남서부	1월	상시예찰	종오리	장경자	전남	무안군	망운면	피서리 619	126.3749154	34.9960018	Egg-Inoculation	1/31/2019 0:00	2/5/2019 0:00	8	160	16	50
317	전남북부	전남북부	1월	상시예찰	종오리	류재익	전남	담양군	수북면	두정리 117-1	126.9326217	35.3212687	Egg-Inoculation	1/9/2019 0:00	1/14/2019 0:00	1	20	2	51
318	전남북부	전남북부	1월	상시예찰	종오리	권희혁	전남	장성군	삼계면	상도리 647	126.6846059	35.2578762	Egg-Inoculation	1/9/2019 0:00	1/14/2019 0:00	6	120	12	52
319	전남북부	전남북부	1월	상시예찰	종오리	윤영호	전남	장성군	삼서면	석마리 산67-1	126.6648634	35.1992708	Egg-Inoculation	1/9/2019 0:00	1/14/2019 0:00	6	120	12	53
320	전남북부	전남북부	1월	상시예찰	종오리	류재익	전남	담양군	수북면	두정리 117-1	126.9326217	35.3212687	Egg-Inoculation	1/16/2019 0:00	1/21/2019 0:00	1	20	2	51
321	전남북부	전남북부	1월	상시예찰	종오리	권희혁	전남	장성군	삼계면	상도리 647	126.6846059	35.2578762	Egg-Inoculation	1/16/2019 0:00	1/21/2019 0:00	6	120	12	52
322	전남북부	전남북부	1월	상시예찰	종오리	윤영호	전남	장성군	삼서면	석마리 산67-1	126.6648634	35.1992708	Egg-Inoculation	1/16/2019 0:00	1/21/2019 0:00	6	120	12	53
323	전남본소	전남본소	2월	상시예찰	종오리	이창호	전남	강진군	도암면	석문리 692-6	126.7132471	34.542131	Egg-Inoculation	2/8/2019 0:00	2/13/2019 0:00	10	200	20	54
324	전남본소	전남본소	2월	상시예찰	종오리	오점근1	전남	나주시	동강면	장동리 1270-5	126.5461871	34.8990233	Egg-Inoculation	2/8/2019 0:00	2/13/2019 0:00	10	200	20	55
325	전남본소	전남본소	2월	상시예찰	종오리	오점근2	전남	나주시	동강면	장동리 1016-2	126.5459152	34.898308	Egg-Inoculation	2/8/2019 0:00	2/13/2019 0:00	12	240	24	56
326	전남본소	전남본소	2월	상시예찰	종오리	김삼순	전남	강진군	작천면	갈동로 103-31	126.7438351	34.7238644	Egg-Inoculation	2/8/2019 0:00	2/13/2019 0:00	2	40	4	57
327	전남본소	전남본소	2월	상시예찰	종오리	이은상	전남	장흥군	관산읍	용전리 223	126.91614	34.559705	Egg-Inoculation	2/11/2019 0:00	2/16/2019 0:00	5	100	10	58
328	전남본소	전남본소	2월	상시예찰	종오리	이병선	전남	나주시	노안면	오정리 138-6	126.6927011	35.0976667	Egg-Inoculation	2/11/2019 0:00	2/16/2019 0:00	5	100	10	59
329	전남본소	전남본소	2월	상시예찰	종오리	박동휘	전남	나주시	다시면	송촌리 259-3	126.6084702	35.0137947	Egg-Inoculation	2/11/2019 0:00	2/16/2019 0:00	5	100	10	60
330	전남본소	전남본소	2월	상시예찰	종오리	김민수	전남	나주시	노안면	유곡리 산 3-2	126.7490783	35.0995054	Egg-Inoculation	2/12/2019 0:00	2/17/2019 0:00	6	120	12	61
331	전남본소	전남본소	2월	상시예찰	종오리	이병선(오윤환)	전남	나주시	반남면	흥덕리 456-25	126.6362383	34.8997967	Egg-Inoculation	2/12/2019 0:00	2/17/2019 0:00	6	120	12	62
332	전남본소	전남본소	2월	상시예찰	종오리	백관순	전남	영암군	시종면	신흥리 865-1	126.605882	34.9124683	Egg-Inoculation	2/12/2019 0:00	2/17/2019 0:00	5	100	10	63
333	전남본소	전남본소	2월	상시예찰	종오리	김민수	전남	나주시	반남면	흥덕리 360	126.6363407	34.8975714	Egg-Inoculation	2/12/2019 0:00	2/17/2019 0:00	12	240	24	64
334	전남본소	전남본소	2월	상시예찰	종오리	김진성	전남	영암군	덕진면	금강리 235-10	126.6915616	34.8269227	Egg-Inoculation	2/13/2019 0:00	2/18/2019 0:00	9	180	18	65
335	전남본소	전남본소	2월	상시예찰	종오리	김연선	전남	나주시	동강면	장동리 296	126.5629926	34.9184496	Egg-Inoculation	2/13/2019 0:00	2/18/2019 0:00	7	140	14	66
336	전남본소	전남본소	2월	상시예찰	종오리	류경열	전남	영암군	신북면	유곡리 128-8	126.6864347	34.9012059	Egg-Inoculation	2/13/2019 0:00	2/18/2019 0:00	12	240	24	67
337	전남본소	전남본소	2월	상시예찰	종오리	송하전	전남	나주시	다시면	동곡리 394-1	126.6156114	35.0093695	Egg-Inoculation	2/13/2019 0:00	2/18/2019 0:00	13	260	26	1
338	전남본소	전남본소	2월	상시예찰	원종오리	문순금	전남	장흥군	안양면	당암리 8	126.9842016	34.6687822	Egg-Inoculation	2/14/2019 0:00	2/19/2019 0:00	16	320	32	43
339	전남본소	전남본소	2월	상시예찰	종오리	김정배	전남	강진군	신전면	영관리 183-11	126.6943832	34.4999682	Egg-Inoculation	2/14/2019 0:00	2/19/2019 0:00	14	280	28	44
340	전남본소	전남본소	2월	상시예찰	종오리	오재용	전남	나주시	남평읍	상곡리 2-4	126.8621208	34.9818962	Egg-Inoculation	2/15/2019 0:00	2/20/2019 0:00	5	100	10	42
341	전남본소	전남본소	2월	상시예찰	종오리	김연선	전남	나주시	동강면	장동리 296	126.5629926	34.9184496	Egg-Inoculation	2/19/2019 0:00	2/24/2019 0:00	7	140	14	66
342	전남본소	전남본소	2월	상시예찰	종오리	이창호	전남	강진군	도암면	석문리 692-6	126.7132471	34.542131	Egg-Inoculation	2/19/2019 0:00	2/24/2019 0:00	10	200	20	54
343	전남본소	전남본소	2월	상시예찰	종오리	오윤환	전남	나주시	반남면	흥덕리 456-25	126.6362383	34.8997967	Egg-Inoculation	2/20/2019 0:00	2/25/2019 0:00	6	120	12	62
344	전남본소	전남본소	2월	상시예찰	종오리	김민수	전남	나주시	반남면	흥덕리 360	126.6363407	34.8975714	Egg-Inoculation	2/20/2019 0:00	2/25/2019 0:00	12	240	24	64
345	충북중부	충북본소	월1회	종오리 예찰(항원)	종오리	양태식	충북	음성군	삼성면	용대리 28	127.5290919	37.0543742	Egg-Inoculation	1/8/2019 0:00	1/12/2019 0:00	12	240	24	68
346	충북중부	충북본소	월1회	종오리 예찰(항원)	종오리	박현주	충북	음성군	원남면	보룡리 42-5	127.6602541	36.8882968	Egg-Inoculation	1/8/2019 0:00	1/12/2019 0:00	9	180	18	69
347	충북중부	충북본소	월1회	종오리 예찰(항원)	종오리	한명희	충북	음성군	맹동면	인곡리 193	127.5694454	36.9445868	Egg-Inoculation	1/8/2019 0:00	1/12/2019 0:00	7	140	14	70
348	충북중부	충북본소	월1회	종오리 예찰(항원)	종오리	이성이	충북	음성군	대소면	부윤리 333-1	127.5319213	36.9487073	Egg-Inoculation	1/8/2019 0:00	1/12/2019 0:00	2	40	4	71
349	충북중부	충북본소	월1회	종오리 예찰(항원)	종오리	최영이	충북	충주시	동량면	대전리 39	127.9618771	37.0480303	Egg-Inoculation	1/8/2019 0:00	1/12/2019 0:00	7	140	14	72
350	충북중부	충북본소	월1회	종오리 예찰(항원)	종오리	윤병호	충북	음성군	감곡면	문촌리 983-4	127.6848149	37.1109322	Egg-Inoculation	1/8/2019 0:00	1/12/2019 0:00	1	20	2	73
351	충북본소	충북본소	월1회	종오리 예찰(항원)	종오리	김기회	충북	진천군	진천읍	상계리 210	127.3926653	36.8322954	Egg-Inoculation	1/8/2019 0:00	1/12/2019 0:00	3	60	6	74
352	충북본소	충북본소	월1회	종오리 예찰(항원)	종오리	류정현	충북	진천군	진천읍	문봉리 364	127.390227	36.8513607	Egg-Inoculation	1/8/2019 0:00	1/12/2019 0:00	8	160	16	75
353	충북본소	충북본소	월1회	종오리 예찰(항원)	종오리	오비아코리아	충북	진천군	문백면	사양리 627-4	127.4589682	36.8319217	Egg-Inoculation	1/8/2019 0:00	1/12/2019 0:00	2	40	4	76
354	충북본소	충북본소	월1회	종오리 예찰(항원)	종오리	김기선	충북	괴산군	소수면	아성리 280	127.7579763	36.83351	Egg-Inoculation	1/8/2019 0:00	1/12/2019 0:00	5	100	10	77
355	충북본소	충북본소	월1회	종오리 예찰(항원)	종오리	김기택	충북	괴산군	소수면	아성리 349	127.7595581	36.8332068	Egg-Inoculation	1/8/2019 0:00	1/12/2019 0:00	3	60	6	78
356	충북본소	충북본소	월1회	종오리 예찰(항원)	종오리	류희경	충북	괴산군	장연면	조곡리 60	127.9048008	36.8749924	Egg-Inoculation	1/8/2019 0:00	1/12/2019 0:00	6	120	12	79
357	충북본소	충북본소	월1회	종오리 예찰(항원)	종오리	조정기	충북	청주시	상당구 미원면	월용리 산 63-1	127.7109876	36.6132962	Egg-Inoculation	1/8/2019 0:00	1/12/2019 0:00	3	60	6	80
358	충북본소	충북본소	월1회	종오리 예찰(항원)	종오리	유충선	충북	청주시	상당구 미원면	운암계원로 1168	127.7472639	36.5892259	Egg-Inoculation	1/8/2019 0:00	1/12/2019 0:00	5	100	10	81
359	충북본소	충북본소	월1회	종오리 예찰(항원)	종오리	주원산오리 괴산농장	충북	괴산군	청천면	강평리 348	127.7456959	36.6379334	Egg-Inoculation	1/8/2019 0:00	1/12/2019 0:00	4	80	8	82
360	충북본소	충북본소	월1회	종오리 예찰(항원)	종오리	김기택	충북	괴산군	소수면	아성리 349	127.7595581	36.8332068	Egg-Inoculation	1/21/2019 0:00	1/26/2019 0:00	3	60	6	78
361	충북본소	충북본소	월1회	종오리 예찰(항원)	종오리	김기선	충북	괴산군	소수면	아성리 280	127.7579763	36.83351	Egg-Inoculation	1/21/2019 0:00	1/26/2019 0:00	5	100	10	77
362	충북본소	충북본소	월1회	종오리 예찰(항원)	종오리	류희경	충북	괴산군	장연면	조곡리 60	127.9048008	36.8749924	Egg-Inoculation	1/21/2019 0:00	1/26/2019 0:00	7	140	14	79
363	충북본소	충북본소	월1회	종오리 예찰(항원)	종오리	이명숙	충북	청주시	상당구 미원면	운교리 180	127.6906878	36.6940476	Egg-Inoculation	1/21/2019 0:00	1/26/2019 0:00	1	20	2	83
364	충북본소	충북본소	월1회	종오리 예찰(항원)	종오리	김기회	충북	진천군	진천읍	상계리 210	127.3926653	36.8322954	Egg-Inoculation	1/21/2019 0:00	1/26/2019 0:00	3	60	6	74
365	충북중부	충북본소	월1회	종오리 예찰(항원)	종오리	최영이	충북	충주시	동량면	대전리 39	127.9618771	37.0480303	Egg-Inoculation	1/21/2019 0:00	1/26/2019 0:00	7	140	14	72
366	충북중부	충북본소	월1회	종오리 예찰(항원)	종오리	한명희	충북	음성군	맹동면	인곡리 193	127.5694454	36.9445868	Egg-Inoculation	1/21/2019 0:00	1/26/2019 0:00	7	140	14	70
367	충북중부	충북본소	월1회	종오리 예찰(항원)	종오리	윤병호	충북	음성군	감곡면	문촌리 983-4	127.6848149	37.1109322	Egg-Inoculation	1/21/2019 0:00	1/26/2019 0:00	1	20	2	73
368	충북본소	충북본소	월1회	종오리 예찰(항원)	종오리	조정기	충북	청주시	상당구 미원면	월용리 산63-1	127.7109876	36.6132962	Egg-Inoculation	2/12/2019 0:00	2/19/2019 0:00	3	60	6	80
369	전남본소	전남본소	2월	상시예찰	종오리	오점근1	전남	나주시	동강면	장동리 1270-5	126.5461871	34.8990233	Egg-Inoculation	2/21/2019 0:00	2/26/2019 0:00	10	200	20	55
370	전남본소	전남본소	2월	상시예찰	종오리	오점근2	전남	나주시	동강면	장동리 1016-2	126.5459152	34.898308	Egg-Inoculation	2/21/2019 0:00	2/26/2019 0:00	12	240	24	56
371	전남본소	전남본소	2월	상시예찰	종오리	김진성	전남	영암군	덕진면	금강리 235-10	126.6915616	34.8269227	Egg-Inoculation	2/22/2019 0:00	2/27/2019 0:00	9	180	18	65
372	전남본소	전남본소	2월	상시예찰	종오리	이병선	전남	나주시	노안면	오정리 138-6	126.6927011	35.0976667	Egg-Inoculation	2/22/2019 0:00	2/27/2019 0:00	5	100	10	59
373	전남본소	전남본소	2월	상시예찰	종오리	류경열	전남	영암군	신북면	유곡리 128-8	126.6864347	34.9012059	Egg-Inoculation	2/26/2019 0:00	3/3/2019 0:00	12	240	24	67
374	전남본소	전남본소	2월	상시예찰	종오리	백관순	전남	영암군	시종면	신흥리 865-1	126.605882	34.9124683	Egg-Inoculation	2/26/2019 0:00	3/3/2019 0:00	5	100	10	63
375	전남본소	전남본소	2월	상시예찰	종오리	이은상	전남	장흥군	관산읍	용전리 223	126.91614	34.559705	Egg-Inoculation	2/26/2019 0:00	3/3/2019 0:00	4	80	8	58
376	전남본소	전남본소	2월	상시예찰	종오리	김민수(강영묵)	전남	나주시	노안면	유곡리 산 3-2	126.7490783	35.0995054	Egg-Inoculation	2/26/2019 0:00	3/3/2019 0:00	6	120	12	61
377	전남본소	전남본소	2월	상시예찰	종오리	송하전	전남	나주시	다시면	동곡리 394-1	126.6156114	35.0093695	Egg-Inoculation	2/27/2019 0:00	3/4/2019 0:00	13	260	26	1
378	전남본소	전남본소	2월	상시예찰	종오리	박동휘	전남	나주시	다시면	송촌리 259-3	126.6084702	35.0137947	Egg-Inoculation	2/27/2019 0:00	3/4/2019 0:00	5	100	10	60
379	전남본소	전남본소	2월	상시예찰	원종오리	문순금	전남	장흥군	안양면	당암리 8	126.9842016	34.6687822	Egg-Inoculation	2/27/2019 0:00	3/4/2019 0:00	16	320	32	43
380	전남본소	전남본소	2월	상시예찰	종오리	김정배	전남	강진군	신전면	영관리 183-11	126.6943832	34.4999682	Egg-Inoculation	2/27/2019 0:00	3/4/2019 0:00	14	280	28	44
381	전남본소	전남본소	2월	상시예찰	종오리	김삼순	전남	강진군	작천면	갈동로 103-31	126.7438351	34.7238644	Egg-Inoculation	2/28/2019 0:00	3/5/2019 0:00	2	40	4	57
382	전남본소	전남본소	2월	상시예찰	종오리	오재용	전남	나주시	남평읍	상곡리 2-4	126.8621208	34.9818962	Egg-Inoculation	2/28/2019 0:00	3/5/2019 0:00	7	140	14	42
383	전남동부	전남동부	2월	상시예찰	종오리	문순금(박채연)	전남	고흥군	남양면	남양로 637-72	127.3515678	34.754037	Egg-Inoculation	2/13/2019 0:00	2/18/2019 0:00	7	140	14	5
384	전남동부	전남동부	2월	상시예찰	종오리	이기정	전남	보성군	벌교읍	칠동리 1248-6	127.2792424	34.8416047	Egg-Inoculation	2/13/2019 0:00	2/18/2019 0:00	1	20	2	41
385	전남동부	전남동부	2월	상시예찰	종오리	김주연	전남	보성군	득량면	도촌길 234-281	127.1506611	34.7274072	Egg-Inoculation	2/13/2019 0:00	2/18/2019 0:00	13	260	26	29
386	전남동부	전남동부	2월	상시예찰	종오리	신미영	전남	보성군	겸백면	수남리 833	127.1696468	34.7952562	Egg-Inoculation,rRT-PCR	2/13/2019 0:00	2/18/2019 0:00	4	82	10	30
387	전남동부	전남동부	2월	상시예찰	종오리	정명숙	전남	보성군	웅치면	대산길 118-46	127.0048287	34.7093648	Egg-Inoculation	2/13/2019 0:00	2/18/2019 0:00	3	60	6	6
388	전남동부	전남동부	2월	상시예찰	종오리	송화수	전남	보성군	웅치면	유산리 1082-6	127.0578007	34.7136262	Egg-Inoculation,rRT-PCR	2/13/2019 0:00	2/18/2019 0:00	2	42	6	4
389	전남동부	전남동부	2월	상시예찰	종오리	이승일(제이디팜)	전남	보성군	노동면	대련리 산8-3	127.0606025	34.7872789	Egg-Inoculation	2/13/2019 0:00	2/18/2019 0:00	15	300	30	3
390	전남동부	전남동부	2월	상시예찰	종오리	이형임	전남	보성군	보성읍	일림로 1407-24	127.041396	34.7436069	Egg-Inoculation	2/13/2019 0:00	2/18/2019 0:00	4	80	8	8
391	전남동부	전남동부	2월	상시예찰	종오리	문순금(박채연)	전남	고흥군	남양면	남양로 637-72	127.3515678	34.754037	Egg-Inoculation	2/27/2019 0:00	3/4/2019 0:00	7	140	14	5
392	전남동부	전남동부	2월	상시예찰	종오리	이기정	전남	보성군	벌교읍	칠동리 1248-6	127.2792424	34.8416047	Egg-Inoculation	2/27/2019 0:00	3/4/2019 0:00	1	20	2	41
393	전남동부	전남동부	2월	상시예찰	종오리	김주연	전남	보성군	득량면	도촌길 234-281	127.1506611	34.7274072	Egg-Inoculation	2/27/2019 0:00	3/4/2019 0:00	13	260	26	29
394	전남동부	전남동부	2월	상시예찰	종오리	신미영	전남	보성군	겸백면	수남리 833	127.1696468	34.7952562	Egg-Inoculation,rRT-PCR	2/27/2019 0:00	3/4/2019 0:00	4	83	11	30
395	충북본소	충북본소	월1회	종오리 예찰(항원)	종오리	이명숙	충북	청주시	상당구 미원면	운교리 180	127.6906878	36.6940476	Egg-Inoculation	2/13/2019 0:00	2/19/2019 0:00	3	60	6	83
396	충북중부	충북본소	월1회	종오리 예찰(항원)	종오리	박현주	충북	음성군	원남면	보룡리 42-5	127.6602541	36.8882968	Egg-Inoculation	2/13/2019 0:00	2/19/2019 0:00	9	180	18	69
397	충북중부	충북본소	월1회	종오리 예찰(항원)	종오리	양태식	충북	음성군	삼성면	용대리 28	127.5290919	37.0543742	Egg-Inoculation	2/13/2019 0:00	2/19/2019 0:00	12	240	24	68
398	충북중부	충북본소	월1회	종오리 예찰(항원)	종오리	최영이	충북	충주시	동량면	대전리 39	127.9618771	37.0480303	Egg-Inoculation	2/13/2019 0:00	2/19/2019 0:00	7	140	14	72
399	충북중부	충북본소	월1회	종오리 예찰(항원)	종오리	윤병호	충북	음성군	감곡면	문촌리 983-4	127.6848149	37.1109322	Egg-Inoculation	2/13/2019 0:00	2/19/2019 0:00	1	20	2	73
400	충북중부	충북본소	월1회	종오리 예찰(항원)	종오리	한명희	충북	음성군	맹동면	인곡리 193	127.5694454	36.9445868	Egg-Inoculation	2/13/2019 0:00	2/19/2019 0:00	7	140	14	70
401	충북중부	충북본소	월1회	종오리 예찰(항원)	종오리	이성이	충북	음성군	대소면	부윤리 333-2	127.5320891	36.9487981	Egg-Inoculation	2/13/2019 0:00	2/19/2019 0:00	2	40	4	84
402	충북본소	충북본소	월1회	종오리 예찰(항원)	종오리	유충선	충북	청주시	상당구 미원면	운암계원로 1168	127.7472639	36.5892259	Egg-Inoculation	2/13/2019 0:00	2/19/2019 0:00	5	100	10	81
403	충북본소	충북본소	월1회	종오리 예찰(항원)	종오리	주원산오리 괴산농장	충북	괴산군	청천면	강평리 348	127.7456959	36.6379334	Egg-Inoculation	2/13/2019 0:00	2/19/2019 0:00	4	80	8	82
404	충북본소	충북본소	월1회	종오리 예찰(항원)	종오리	오비아코리아	충북	진천군	문백면	사양리 627-4	127.4589682	36.8319217	Egg-Inoculation	2/13/2019 0:00	2/19/2019 0:00	2	40	4	76
405	충북본소	충북본소	월1회	종오리 예찰(항원)	종오리	김기회	충북	진천군	진천읍	상계리 210	127.3926653	36.8322954	Egg-Inoculation	2/13/2019 0:00	2/19/2019 0:00	3	60	6	74
406	충북본소	충북본소	월1회	종오리 예찰(항원)	종오리	류희경	충북	괴산군	장연면	조곡리 60	127.9048008	36.8749924	Egg-Inoculation	2/13/2019 0:00	2/19/2019 0:00	7	140	14	79
407	충북본소	충북본소	월1회	종오리 예찰(항원)	종오리	김기선	충북	괴산군	소수면	아성리 280	127.7579763	36.83351	Egg-Inoculation	2/13/2019 0:00	2/19/2019 0:00	5	100	10	77
408	충북본소	충북본소	월1회	종오리 예찰(항원)	종오리	김기택	충북	괴산군	소수면	아성리 349	127.7595581	36.8332068	Egg-Inoculation	2/13/2019 0:00	2/19/2019 0:00	3	60	6	78
409	충북본소	충북본소	월1회	종오리 예찰(항원)	종오리	류정현	충북	진천군	진천읍	문봉리 364	127.390227	36.8513607	Egg-Inoculation	2/15/2019 0:00	2/20/2019 0:00	8	160	16	75
410	충북본소	충북본소	월1회	종오리 예찰(항원)	종오리	연창준	충북	괴산군	소수면	수리 1191	127.7479437	36.8604525	Egg-Inoculation	2/18/2019 0:00	2/23/2019 0:00	5	100	10	85
411	충북중부	충북본소	월1회	종오리 예찰(항원)	종오리	최영이	충북	충주시	동량면	대전리 39	127.9618771	37.0480303	Egg-Inoculation	2/25/2019 0:00	3/2/2019 0:00	7	140	14	72
412	충북중부	충북본소	월1회	종오리 예찰(항원)	종오리	윤병호	충북	음성군	감곡면	문촌리 983-4	127.6848149	37.1109322	Egg-Inoculation	2/25/2019 0:00	3/2/2019 0:00	1	20	2	73
413	충북중부	충북본소	월1회	종오리 예찰(항원)	종오리	한명희	충북	음성군	맹동면	인곡리139	127.5694574	36.9384589	Egg-Inoculation	2/25/2019 0:00	3/2/2019 0:00	7	140	14	86
414	충북본소	충북본소	월1회	종오리 예찰(항원)	종오리	주원산오리 괴산농장	충북	괴산군	청천면	강평리 348	127.7456959	36.6379334	Egg-Inoculation	2/25/2019 0:00	3/2/2019 0:00	4	80	8	82
415	충북본소	충북본소	월1회	종오리 예찰(항원)	종오리	유충선	충북	청주시	상당구 미원면	운암계원로 1168	127.7472639	36.5892259	Egg-Inoculation	2/25/2019 0:00	3/2/2019 0:00	5	100	10	81
416	충북본소	충북본소	월1회	종오리 예찰(항원)	종오리	류희경	충북	괴산군	장연면	조곡리 60	127.9048008	36.8749924	Egg-Inoculation	2/25/2019 0:00	3/2/2019 0:00	7	140	14	79
417	충북본소	충북본소	월1회	종오리 예찰(항원)	종오리	김기택	충북	괴산군	소수면	아성리 349	127.7595581	36.8332068	Egg-Inoculation	2/25/2019 0:00	3/2/2019 0:00	3	60	6	78
418	충북본소	충북본소	월1회	종오리 예찰(항원)	종오리	김기선	충북	괴산군	소수면	아성리 280	127.7579763	36.83351	Egg-Inoculation	2/25/2019 0:00	3/2/2019 0:00	5	100	10	77
419	충북본소	충북본소	월1회	종오리 예찰(항원)	종오리	김기회	충북	진천군	진천읍	상계리 210	127.3926653	36.8322954	Egg-Inoculation	2/25/2019 0:00	3/2/2019 0:00	3	60	6	74
420	충북본소	충북본소	월1회	종오리 예찰(항원)	종오리	오비아코리아	충북	진천군	문백면	사양리 627-5	127.4582533	36.8315489	Egg-Inoculation	3/5/2019 0:00	3/12/2019 0:00	1	20	2	87
421	전남동부	전남동부	2월	상시예찰	종오리	정명숙	전남	보성군	웅치면	대산길 118-46	127.0048287	34.7093648	Egg-Inoculation	2/27/2019 0:00	3/4/2019 0:00	3	60	6	6
422	전남동부	전남동부	2월	상시예찰	종오리	송화수	전남	보성군	웅치면	유산리 1082-6	127.0578007	34.7136262	Egg-Inoculation	2/27/2019 0:00	3/4/2019 0:00	2	40	4	4
423	전남동부	전남동부	2월	상시예찰	종오리	이승일(제이디팜)	전남	보성군	노동면	대련리 산8-3	127.0606025	34.7872789	Egg-Inoculation	2/27/2019 0:00	3/4/2019 0:00	15	300	30	3
424	전남동부	전남동부	2월	상시예찰	종오리	이형임	전남	보성군	보성읍	일림로 1407-24	127.041396	34.7436069	Egg-Inoculation	2/27/2019 0:00	3/4/2019 0:00	4	80	8	8
425	전남서부	전남서부	2월	상시예찰	종오리	송병용	전남	영광군	대마면	화평리 산5-1	126.5662764	35.2922876	Egg-Inoculation	2/11/2019 0:00	2/16/2019 0:00	6	120	12	48
426	전남서부	전남서부	2월	상시예찰	종오리	장양화	전남	무안군	현경면	평산리 281-23	126.4489518	35.0190535	Egg-Inoculation	2/12/2019 0:00	2/17/2019 0:00	1	20	2	37
427	전남서부	전남서부	2월	상시예찰	종오리	선종아	전남	함평군	학교면	마산리 609	126.555816	35.0561383	Egg-Inoculation	2/13/2019 0:00	2/18/2019 0:00	9	180	18	49
428	전남서부	전남서부	2월	상시예찰	종오리	박상삼	전남	함평군	월야면	용정리 84-1	126.597047	35.1972511	Egg-Inoculation	2/13/2019 0:00	2/18/2019 0:00	22	440	44	39
429	전남서부	전남서부	2월	상시예찰	종오리	서민수	전남	함평군	월야면	외치리 297-10	126.6585924	35.1692586	Egg-Inoculation	2/13/2019 0:00	2/18/2019 0:00	2	40	4	45
430	전남서부	전남서부	2월	상시예찰	종오리	장양화	전남	함평군	함평읍	한나라길 34-135	126.5202764	35.0653724	Egg-Inoculation	2/14/2019 0:00	2/19/2019 0:00	6	120	12	47
431	전남서부	전남서부	2월	상시예찰	종오리	노태영	전남	무안군	현경면	해운리 1420-9	126.4599097	35.0715251	Egg-Inoculation	2/14/2019 0:00	2/19/2019 0:00	8	100	10	34
432	전남서부	전남서부	2월	상시예찰	종오리	노태영	전남	무안군	현경면	현화리 산168-8	126.4475716	35.0491678	Egg-Inoculation	2/14/2019 0:00	2/19/2019 0:00	5	100	10	46
433	전남서부	전남서부	2월	상시예찰	종오리	김정기	전남	무안군	해제면	용학리 538-212	126.3132595	35.0861222	Egg-Inoculation	2/14/2019 0:00	2/19/2019 0:00	4	80	8	32
434	전남서부	전남서부	2월	상시예찰	종오리	장경자	전남	무안군	망운면	피서리 619	126.3749154	34.9960018	Egg-Inoculation	2/14/2019 0:00	2/19/2019 0:00	8	160	16	50
435	전남서부	전남서부	2월	상시예찰	종오리	김귀자	전남	무안군	해제면	덕산리 183	126.2941316	35.1331824	Egg-Inoculation	2/14/2019 0:00	2/19/2019 0:00	11	220	22	31
436	전남서부	전남서부	2월	상시예찰	종오리	박상삼	전남	함평군	나산면	월암로 1184-22	126.6513598	35.1159712	Egg-Inoculation	2/21/2019 0:00	2/26/2019 0:00	11	220	22	40
437	전남서부	전남서부	2월	상시예찰	종오리	송병용	전남	영광군	대마면	화평리 산5-1	126.5662764	35.2922876	Egg-Inoculation	2/25/2019 0:00	3/2/2019 0:00	6	120	12	48
438	전남서부	전남서부	2월	상시예찰	종오리	장양화	전남	무안군	현경면	평산리 281-23	126.4489518	35.0190535	Egg-Inoculation	2/26/2019 0:00	3/3/2019 0:00	5	100	10	37
439	전남서부	전남서부	2월	상시예찰	종오리	박상삼	전남	함평군	월야면	용정리 84-1	126.597047	35.1972511	Egg-Inoculation	2/26/2019 0:00	3/3/2019 0:00	22	40	44	39
440	전남서부	전남서부	2월	상시예찰	종오리	서민수	전남	함평군	월야면	외치리 297-10	126.6585924	35.1692586	Egg-Inoculation	2/27/2019 0:00	3/4/2019 0:00	2	40	4	45
441	전남서부	전남서부	2월	상시예찰	종오리	노태영	전남	무안군	현경면	해운리 1420-9	126.4599097	35.0715251	Egg-Inoculation	2/28/2019 0:00	3/5/2019 0:00	8	160	16	34
442	전남서부	전남서부	2월	상시예찰	종오리	노태영	전남	무안군	현경면	현화리 산168-8	126.4475716	35.0491678	Egg-Inoculation	2/28/2019 0:00	3/5/2019 0:00	5	100	10	46
443	전남서부	전남서부	2월	상시예찰	종오리	김귀자	전남	무안군	해제면	덕산리 183	126.2941316	35.1331824	Egg-Inoculation	2/28/2019 0:00	3/5/2019 0:00	11	220	22	31
444	전남서부	전남서부	2월	상시예찰	종오리	장양화	전남	함평군	함평읍	한나라길 34-135	126.5202764	35.0653724	Egg-Inoculation	2/28/2019 0:00	3/5/2019 0:00	6	120	12	47
445	전남서부	전남서부	2월	상시예찰	종오리	김유진	전남	무안군	현경면	오류리 753-3	126.3541949	35.0608979	Egg-Inoculation	2/28/2019 0:00	3/5/2019 0:00	5	100	10	33
446	전남서부	전남서부	2월	상시예찰	종오리	김정기	전남	무안군	해제면	용학리 538-212	126.3132595	35.0861222	Egg-Inoculation	2/28/2019 0:00	3/5/2019 0:00	4	80	8	32
447	전남서부	전남서부	2월	상시예찰	종오리	선종아	전남	함평군	학교면	마산리 609	126.555816	35.0561383	Egg-Inoculation	2/28/2019 0:00	3/5/2019 0:00	7	140	14	49
448	충북본소	충북본소	월1회	종오리 예찰(항원)	종오리	류정현	충북	진천군	진천읍	문봉리 364	127.390227	36.8513607	Egg-Inoculation	3/6/2019 0:00	3/12/2019 0:00	8	120	12	75
449	충북본소	충북본소	월1회	종오리 예찰(항원)	종오리	김기선	충북	괴산군	소수면	아성리 280	127.7579763	36.83351	Egg-Inoculation	4/15/2019 0:00	4/20/2019 0:00	5	100	10	77
450	충북본소	충북본소	월1회	종오리 예찰(항원)	종오리	김기택	충북	괴산군	소수면	아성리 349	127.7595581	36.8332068	Egg-Inoculation	4/15/2019 0:00	4/20/2019 0:00	3	60	6	78
451	충북남부	충북본소	월1회	종오리 예찰(항원)	종오리	이출길	충북	영동군	황간면	서송원리 985	127.8644683	36.1941365	Egg-Inoculation	4/15/2019 0:00	4/20/2019 0:00	1	20	2	88
452	충북본소	충북본소	월1회	종오리 예찰(항원)	종오리	김기회	충북	진천군	진천읍	상계리 210	127.3926653	36.8322954	Egg-Inoculation	4/15/2019 0:00	4/20/2019 0:00	3	60	6	74
453	충북본소	충북본소	월1회	종오리 예찰(항원)	종오리	주원산오리 괴산농장	충북	괴산군	청천면	강평리 348	127.7456959	36.6379334	Egg-Inoculation	4/15/2019 0:00	4/20/2019 0:00	4	80	8	82
454	충북본소	충북본소	월1회	종오리 예찰(항원)	종오리	유충선	충북	청주시	상당구 미원면	운암계원로 1168	127.7472639	36.5892259	Egg-Inoculation	4/15/2019 0:00	4/20/2019 0:00	5	100	10	81
455	충북본소	충북본소	월1회	종오리 예찰(항원)	종오리	오비아코리아	충북	진천군	문백면	사양리 627-4	127.4589682	36.8319217	Egg-Inoculation	4/15/2019 0:00	4/20/2019 0:00	1	20	2	76
456	충북본소	충북본소	월1회	종오리 예찰(항원)	종오리	이명숙	충북	청주시	상당구 미원면	운교리 180	127.6906878	36.6940476	Egg-Inoculation	4/15/2019 0:00	4/20/2019 0:00	8	160	16	83
457	충북본소	충북본소	월1회	종오리 예찰(항원)	종오리	류정현	충북	진천군	진천읍	문봉리 364	127.390227	36.8513607	Egg-Inoculation	4/15/2019 0:00	4/20/2019 0:00	8	160	16	75
458	충북중부	충북본소	월1회	종오리 예찰(항원)	종오리	한명희	충북	음성군	맹동면	인곡리 193	127.5694454	36.9445868	Egg-Inoculation	4/15/2019 0:00	4/20/2019 0:00	7	140	14	70
459	충북중부	충북본소	월1회	종오리 예찰(항원)	종오리	박현주	충북	음성군	원남면	보룡리 42-5	127.6602541	36.8882968	Egg-Inoculation	4/15/2019 0:00	4/15/2019 0:00	9	180	18	69
460	충북중부	충북본소	월1회	종오리 예찰(항원)	종오리	송정현	충북	음성군	원남면	보덕로 254	127.6413947	36.8931438	Egg-Inoculation	4/15/2019 0:00	4/15/2019 0:00	4	80	8	89
461	충북중부	충북본소	월1회	종오리 예찰(항원)	종오리	양태식	충북	음성군	삼성면	용대리 28	127.5290919	37.0543742	Egg-Inoculation	4/15/2019 0:00	4/20/2019 0:00	12	240	24	68
462	충북중부	충북본소	월1회	종오리 예찰(항원)	종오리	이성이	충북	음성군	대소면	부윤리 33-2	127.5233985	36.9542516	Egg-Inoculation	4/15/2019 0:00	4/15/2019 0:00	2	40	4	90
463	충북중부	충북본소	월1회	종오리 예찰(항원)	종오리	최영이	충북	충주시	동량면	대전리 39	127.9618771	37.0480303	Egg-Inoculation	4/15/2019 0:00	4/20/2019 0:00	7	140	14	72
464	충북중부	충북본소	월1회	종오리 예찰(항원)	종오리	윤병호	충북	음성군	감곡면	문촌리 983-4	127.6848149	37.1109322	Egg-Inoculation	4/15/2019 0:00	4/20/2019 0:00	1	20	2	73
465	충북본소	충북본소	월1회	종오리 예찰(항원)	종오리	조정기	충북	청주시	상당구 미원면	월용리 산63-1	127.7109876	36.6132962	Egg-Inoculation	4/16/2019 0:00	4/21/2019 0:00	3	60	6	80
466	충북본소	충북본소	월1회	종오리 예찰(항원)	종오리	김남두	충북	진천군	광혜원면	금곡리 589	127.4428445	36.9527114	Egg-Inoculation	4/26/2019 0:00	5/1/2019 0:00	7	140	14	91
467	충북본소	충북본소	월1회	종오리 예찰(항원)	종오리	김기회	충북	진천군	진천읍	상계리 210	127.3926653	36.8322954	Egg-Inoculation	5/10/2019 0:00	5/18/2019 0:00	3	60	6	74
468	충북본소	충북본소	월1회	종오리 예찰(항원)	종오리	류정현	충북	진천군	진천읍	문봉리 364	127.390227	36.8513607	Egg-Inoculation	5/10/2019 0:00	5/18/2019 0:00	8	160	16	75
469	충북본소	충북본소	월1회	종오리 예찰(항원)	종오리	류희경	충북	괴산군	장연면	조곡리 60	127.9048008	36.8749924	Egg-Inoculation	5/10/2019 0:00	5/18/2019 0:00	7	140	14	79
470	충북본소	충북본소	월1회	종오리 예찰(항원)	종오리	이명숙	충북	청주시	상당구 미원면	운교리 180	127.6906878	36.6940476	Egg-Inoculation	5/10/2019 0:00	5/18/2019 0:00	8	160	16	83
471	충북본소	충북본소	월1회	종오리 예찰(항원)	종오리	주원산오리 괴산농장	충북	괴산군	청천면	강평리 348	127.7456959	36.6379334	Egg-Inoculation	5/10/2019 0:00	5/18/2019 0:00	4	80	8	82
472	충북본소	충북본소	월1회	종오리 예찰(항원)	종오리	오비아코리아	충북	진천군	문백면	사양리 627-4	127.4589682	36.8319217	Egg-Inoculation	5/10/2019 0:00	5/18/2019 0:00	1	20	2	76
473	충북본소	충북본소	월1회	종오리 예찰(항원)	종오리	김남두	충북	진천군	광혜원면	금곡리 589	127.4428445	36.9527114	Egg-Inoculation	5/10/2019 0:00	5/18/2019 0:00	7	140	14	91
474	전남서부	전남서부	2월	상시예찰	종오리	장경자	전남	무안군	망운면	피서리 619	126.3749154	34.9960018	Egg-Inoculation	2/28/2019 0:00	3/5/2019 0:00	8	160	16	50
475	전남북부	전남북부	2월	상시예찰	종오리	류재익	전남	담양군	수북면	두정리 117-1	126.9326217	35.3212687	Egg-Inoculation	2/12/2019 0:00	2/17/2019 0:00	1	20	2	51
476	전남북부	전남북부	2월	상시예찰	종오리	권희혁	전남	장성군	삼계면	상도리 647	126.6846059	35.2578762	Egg-Inoculation	2/12/2019 0:00	2/17/2019 0:00	6	120	12	52
477	전남북부	전남북부	2월	상시예찰	종오리	윤영호	전남	장성군	삼서면	석마리 산67-1	126.6648634	35.1992708	Egg-Inoculation	2/12/2019 0:00	2/17/2019 0:00	6	120	12	53
478	전남북부	전남북부	2월	상시예찰	종오리	류재익	전남	담양군	수북면	두정리 117-1	126.9326217	35.3212687	Egg-Inoculation	2/20/2019 0:00	2/25/2019 0:00	1	20	2	51
479	전남북부	전남북부	2월	상시예찰	종오리	권희혁	전남	장성군	삼계면	상도리 647	126.6846059	35.2578762	Egg-Inoculation	2/20/2019 0:00	2/25/2019 0:00	6	120	12	52
480	전남북부	전남북부	2월	상시예찰	종오리	윤영호	전남	장성군	삼서면	석마리 산67-1	126.6648634	35.1992708	Egg-Inoculation	2/20/2019 0:00	2/25/2019 0:00	6	120	12	53
481	전남본소	전남본소	3월	상시예찰	종오리	이창호(이형임)	전남	나주시	동강면	대전리 860	126.5535035	34.9066732	Egg-Inoculation	3/7/2019 0:00	3/12/2019 0:00	6	120	12	92
482	전남본소	전남본소	3월	상시예찰	종오리	이창호	전남	강진군	도암면	석문리 692-6	126.7132471	34.542131	Egg-Inoculation	3/7/2019 0:00	3/12/2019 0:00	10	200	20	54
483	전남본소	전남본소	3월	상시예찰	종오리	김진성	전남	영암군	덕진면	금강리 235-10	126.6915616	34.8269227	Egg-Inoculation	3/8/2019 0:00	3/13/2019 0:00	9	180	18	65
484	전남본소	전남본소	3월	상시예찰	종오리	이은상	전남	장흥군	관산읍	용전리 223	126.91614	34.559705	Egg-Inoculation	3/8/2019 0:00	3/13/2019 0:00	4	80	8	58
485	전남본소	전남본소	3월	상시예찰	종오리	강영묵(김민수)	전남	나주시	노안면	유곡리 산 3-2	126.7490783	35.0995054	Egg-Inoculation	3/8/2019 0:00	3/13/2019 0:00	8	160	16	61
486	전남본소	전남본소	3월	상시예찰	종오리	김민수	전남	나주시	반남면	흥덕리 360	126.6363407	34.8975714	Egg-Inoculation	3/8/2019 0:00	3/13/2019 0:00	14	280	28	64
487	전남본소	전남본소	3월	상시예찰	종오리	백관순	전남	영암군	시종면	신흥리 865-1	126.605882	34.9124683	Egg-Inoculation	3/11/2019 0:00	3/16/2019 0:00	4	80	8	63
488	전남본소	전남본소	3월	상시예찰	종오리	김연선	전남	나주시	동강면	장동리 296	126.5629926	34.9184496	Egg-Inoculation	3/11/2019 0:00	3/16/2019 0:00	7	140	14	66
489	전남본소	전남본소	3월	상시예찰	종오리	박동휘	전남	나주시	다시면	송촌리 259-3	126.6084702	35.0137947	Egg-Inoculation	3/12/2019 0:00	3/17/2019 0:00	5	100	10	60
490	충북본소	충북본소	월1회	종오리 예찰(항원)	종오리	김기회	충북	진천군	진천읍	상계리 210	127.3926653	36.8322954	Egg-Inoculation	3/7/2019 0:00	3/15/2019 0:00	4	80	8	74
491	충북본소	충북본소	월1회	종오리 예찰(항원)	종오리	연창준	충북	괴산군	소수면	수리 1174	127.7467306	36.8610267	Egg-Inoculation	3/7/2019 0:00	3/12/2019 0:00	5	100	10	93
492	충북본소	충북본소	월1회	종오리 예찰(항원)	종오리	이명숙	충북	청주시	상당구 미원면	운교리 180	127.6906878	36.6940476	Egg-Inoculation	3/7/2019 0:00	3/12/2019 0:00	3	60	6	83
493	충북본소	충북본소	월1회	종오리 예찰(항원)	종오리	김기선	충북	괴산군	소수면	아성리 280	127.7579763	36.83351	Egg-Inoculation	3/7/2019 0:00	3/12/2019 0:00	5	100	10	77
494	충북본소	충북본소	월1회	종오리 예찰(항원)	종오리	김기택	충북	괴산군	소수면	아성리 349	127.7595581	36.8332068	Egg-Inoculation	3/7/2019 0:00	3/12/2019 0:00	3	60	6	78
495	충북본소	충북본소	월1회	종오리 예찰(항원)	종오리	유충선	충북	청주시	상당구 미원면	운암계원로 1168	127.7472639	36.5892259	Egg-Inoculation	3/7/2019 0:00	3/12/2019 0:00	5	100	10	81
496	충북본소	충북본소	월1회	종오리 예찰(항원)	종오리	조정기	충북	청주시	상당구 미원면	월용리 산63-1	127.7109876	36.6132962	Egg-Inoculation	3/7/2019 0:00	3/12/2019 0:00	3	60	6	80
497	충북본소	충북본소	월1회	종오리 예찰(항원)	종오리	주원산오리 괴산농장	충북	괴산군	청천면	강평리 348	127.7456959	36.6379334	Egg-Inoculation	3/7/2019 0:00	3/12/2019 0:00	4	80	8	82
498	충북본소	충북본소	월1회	종오리 예찰(항원)	종오리	류희경	충북	괴산군	장연면	조곡리 60	127.9048008	36.8749924	Egg-Inoculation	3/7/2019 0:00	3/12/2019 0:00	7	140	14	79
499	충북중부	충북본소	월1회	종오리 예찰(항원)	종오리	최영이	충북	충주시	동량면	대전리 39	127.9618771	37.0480303	Egg-Inoculation	3/7/2019 0:00	3/12/2019 0:00	7	140	14	72
500	충북중부	충북본소	월1회	종오리 예찰(항원)	종오리	윤병호	충북	음성군	감곡면	문촌리 983-4	127.6848149	37.1109322	Egg-Inoculation	3/7/2019 0:00	3/12/2019 0:00	1	20	2	73
501	충북중부	충북본소	월1회	종오리 예찰(항원)	종오리	한명희	충북	음성군	맹동면	인곡리 193	127.5694454	36.9445868	Egg-Inoculation	3/7/2019 0:00	3/12/2019 0:00	7	140	14	70
502	충북중부	충북본소	월1회	종오리 예찰(항원)	종오리	양태식	충북	음성군	삼성면	용대리 28	127.5290919	37.0543742	Egg-Inoculation	3/7/2019 0:00	3/12/2019 0:00	12	240	24	68
503	충북중부	충북본소	월1회	종오리 예찰(항원)	종오리	이성이	충북	음성군	대소면	부윤리 33-2	127.5233985	36.9542516	Egg-Inoculation	3/7/2019 0:00	3/12/2019 0:00	2	40	4	90
504	충북중부	충북본소	월1회	종오리 예찰(항원)	종오리	박현주	충북	음성군	원남면	보룡리 42-5	127.6602541	36.8882968	Egg-Inoculation	3/7/2019 0:00	3/12/2019 0:00	9	180	18	69
505	충북중부	충북본소	월1회	종오리 예찰(항원)	종오리	윤병호	충북	음성군	감곡면	문촌리 983-4	127.6848149	37.1109322	Egg-Inoculation	3/18/2019 0:00	3/23/2019 0:00	1	20	2	73
506	충북중부	충북본소	월1회	종오리 예찰(항원)	종오리	최영이	충북	충주시	동량면	대전리 39	127.9618771	37.0480303	Egg-Inoculation	3/18/2019 0:00	3/23/2019 0:00	7	140	14	72
507	충북중부	충북본소	월1회	종오리 예찰(항원)	종오리	한명희	충북	음성군	맹동면	인곡리 193	127.5694454	36.9445868	Egg-Inoculation	3/18/2019 0:00	3/23/2019 0:00	7	140	14	70
508	충북본소	충북본소	월1회	종오리 예찰(항원)	종오리	유충선	충북	청주시	상당구 미원면	운암계원로 1168	127.7472639	36.5892259	Egg-Inoculation	3/18/2019 0:00	3/25/2019 0:00	5	100	10	81
509	충북본소	충북본소	월1회	종오리 예찰(항원)	종오리	주원산오리 괴산농장	충북	괴산군	청천면	강평리 348	127.7456959	36.6379334	Egg-Inoculation	3/18/2019 0:00	3/23/2019 0:00	4	80	8	82
510	충북본소	충북본소	월1회	종오리 예찰(항원)	종오리	김기회	충북	진천군	진천읍	상계리 210	127.3926653	36.8322954	Egg-Inoculation	3/18/2019 0:00	3/23/2019 0:00	3	60	6	74
511	충북본소	충북본소	월1회	종오리 예찰(항원)	종오리	김기택	충북	괴산군	소수면	아성리 349	127.7595581	36.8332068	Egg-Inoculation	3/18/2019 0:00	3/23/2019 0:00	3	60	6	78
512	충북본소	충북본소	월1회	종오리 예찰(항원)	종오리	류희경	충북	괴산군	장연면	조곡리 60	127.9048008	36.8749924	Egg-Inoculation	3/18/2019 0:00	3/23/2019 0:00	7	140	14	79
513	충북본소	충북본소	월1회	종오리 예찰(항원)	종오리	김기선	충북	괴산군	소수면	아성리 280	127.7579763	36.83351	Egg-Inoculation	3/18/2019 0:00	3/23/2019 0:00	5	100	10	77
514	충북본소	충북본소	월1회	종오리 예찰(항원)	종오리	류희경	충북	괴산군	장연면	조곡리 60	127.9048008	36.8749924	Egg-Inoculation	4/15/2019 0:00	4/20/2019 0:00	7	140	14	79
515	충북본소	충북본소	월1회	종오리 예찰(항원)	종오리	연창준	충북	괴산군	소수면	수리 1174	127.7467306	36.8610267	Egg-Inoculation	4/15/2019 0:00	4/19/2019 0:00	5	100	10	93
516	전남본소	전남본소	3월	상시예찰	종오리	오점근1	전남	나주시	동강면	장동리 1270-5	126.5461871	34.8990233	Egg-Inoculation	3/12/2019 0:00	3/17/2019 0:00	10	200	20	55
517	전남본소	전남본소	3월	상시예찰	종오리	오점근2	전남	나주시	동강면	장동리 1016-2	126.5459152	34.898308	Egg-Inoculation	3/12/2019 0:00	3/17/2019 0:00	12	240	24	56
518	전남본소	전남본소	3월	상시예찰	종오리	김삼순	전남	강진군	작천면	갈동로 103-31	126.7438351	34.7238644	Egg-Inoculation	3/13/2019 0:00	3/18/2019 0:00	2	40	4	57
519	전남본소	전남본소	3월	상시예찰	종오리	이병선	전남	나주시	노안면	오정리 138-6	126.6927011	35.0976667	Egg-Inoculation	3/13/2019 0:00	3/18/2019 0:00	5	100	10	59
520	전남본소	전남본소	3월	상시예찰	종오리	류경열	전남	영암군	신북면	유곡리 128-8	126.6864347	34.9012059	Egg-Inoculation	3/13/2019 0:00	3/18/2019 0:00	12	240	24	67
521	전남본소	전남본소	3월	상시예찰	원종오리	문순금	전남	장흥군	안양면	당암리 8	126.9842016	34.6687822	Egg-Inoculation	3/14/2019 0:00	3/19/2019 0:00	16	320	32	43
522	전남본소	전남본소	3월	상시예찰	종오리	송하전	전남	나주시	다시면	동곡리 394-1	126.6156114	35.0093695	PCR	3/15/2019 0:00	3/15/2019 0:00	13	260	26	1
523	전남본소	전남본소	3월	상시예찰	종오리	오재용	전남	나주시	남평읍	상곡리 2-4	126.8621208	34.9818962	Egg-Inoculation	3/15/2019 0:00	3/20/2019 0:00	9	180	18	42
524	전남본소	전남본소	3월	상시예찰	종오리	김정배	전남	강진군	신전면	영관리 183-11	126.6943832	34.4999682	Egg-Inoculation	3/15/2019 0:00	3/20/2019 0:00	14	280	28	44
525	전남본소	전남본소	3월	상시예찰	종오리	이창호	전남	강진군	도암면	석문리 692-6	126.7132471	34.542131	Egg-Inoculation	3/19/2019 0:00	3/24/2019 0:00	10	200	20	54
526	전남본소	전남본소	3월	상시예찰	종오리	이형임	전남	나주시	동강면	대전리 860	126.5535035	34.9066732	Egg-Inoculation	3/19/2019 0:00	3/24/2019 0:00	6	120	12	92
527	전남본소	전남본소	3월	상시예찰	종오리	백관순	전남	영암군	시종면	신흥리 865-1	126.605882	34.9124683	Egg-Inoculation	3/21/2019 0:00	3/26/2019 0:00	4	80	8	63
528	전남본소	전남본소	3월	상시예찰	종오리	김진성	전남	영암군	덕진면	금강리 235-10	126.6915616	34.8269227	Egg-Inoculation	3/21/2019 0:00	3/26/2019 0:00	9	180	18	65
529	전남본소	전남본소	3월	상시예찰	종오리	박동휘	전남	나주시	다시면	송촌리 259-3	126.6084702	35.0137947	Egg-Inoculation	3/22/2019 0:00	3/27/2019 0:00	5	100	10	60
530	전남본소	전남본소	3월	상시예찰	종오리	김연선	전남	나주시	동강면	장동리 296	126.5629926	34.9184496	Egg-Inoculation	3/22/2019 0:00	3/27/2019 0:00	7	140	14	66
531	전남본소	전남본소	3월	상시예찰	종오리	김민수	전남	나주시	반남면	흥덕리 360	126.6363407	34.8975714	Egg-Inoculation	3/22/2019 0:00	3/27/2019 0:00	12	240	24	64
532	전남본소	전남본소	3월	상시예찰	종오리	김삼순	전남	강진군	작천면	갈동로 103-31	126.7438351	34.7238644	Egg-Inoculation	3/25/2019 0:00	3/30/2019 0:00	3	60	6	57
533	전남본소	전남본소	3월	상시예찰	종오리	류경열	전남	영암군	신북면	유곡리 128-7	126.6860609	34.9020041	Egg-Inoculation	3/25/2019 0:00	3/30/2019 0:00	12	240	24	94
534	전남본소	전남본소	3월	상시예찰	종오리	이은상	전남	장흥군	관산읍	용전리 223	126.91614	34.559705	Egg-Inoculation	3/25/2019 0:00	3/30/2019 0:00	4	80	8	58
535	전남본소	전남본소	3월	상시예찰	종오리	오재용	전남	나주시	남평읍	상곡리 2-4	126.8621208	34.9818962	Egg-Inoculation	3/26/2019 0:00	3/31/2019 0:00	9	180	18	42
536	전남본소	전남본소	3월	상시예찰	종오리	김민수(강영묵)	전남	나주시	노안면	유곡리 산 3-2	126.7490783	35.0995054	Egg-Inoculation	3/26/2019 0:00	3/31/2019 0:00	9	180	18	61
537	전남본소	전남본소	3월	상시예찰	종오리	오점근1농장	전남	나주시	동강면	장동리 1270-5	126.5461871	34.8990233	Egg-Inoculation	3/26/2019 0:00	3/31/2019 0:00	10	200	20	55
538	전남본소	전남본소	3월	상시예찰	종오리	오점근2농장	전남	나주시	동강면	장동리 1016-2	126.5459152	34.898308	Egg-Inoculation	3/26/2019 0:00	3/31/2019 0:00	12	240	24	56
539	전남본소	전남본소	3월	상시예찰	종오리	이병선	전남	나주시	노안면	오정리 138-6	126.6927011	35.0976667	Egg-Inoculation	3/27/2019 0:00	4/1/2019 0:00	5	100	10	59
540	전남본소	전남본소	3월	상시예찰	종오리	송하전	전남	나주시	다시면	동곡리 394-1	126.6156114	35.0093695	Egg-Inoculation	3/27/2019 0:00	4/1/2019 0:00	12	240	24	1
541	전남본소	전남본소	3월	상시예찰	원종오리	문순금	전남	장흥군	안양면	당암리 8	126.9842016	34.6687822	Egg-Inoculation	3/27/2019 0:00	4/1/2019 0:00	16	320	32	43
542	전남본소	전남본소	3월	상시예찰	종오리	김정배	전남	강진군	신전면	영관리 183-11	126.6943832	34.4999682	Egg-Inoculation	3/28/2019 0:00	4/2/2019 0:00	14	280	28	44
543	방역본부	전남동부	3월	출하전	종오리	신미영	전남	보성군	겸백면	수남리 833	127.1696468	34.7952562	PCR	3/12/2019 0:00	3/12/2019 0:00	4	80	8	30
544	전남동부	전남동부	3월	상시예찰	종오리	문순금(박채연)	전남	고흥군	남양면	남양로 637-72	127.3515678	34.754037	Egg-Inoculation	3/13/2019 0:00	3/18/2019 0:00	7	140	14	5
545	전남동부	전남동부	3월	상시예찰	종오리	이기정	전남	보성군	벌교읍	칠동리 1248-6	127.2792424	34.8416047	Egg-Inoculation	3/13/2019 0:00	3/18/2019 0:00	1	20	2	41
546	전남동부	전남동부	3월	상시예찰	종오리	김주연	전남	보성군	득량면	도촌길 234-281	127.1506611	34.7274072	Egg-Inoculation	3/13/2019 0:00	3/18/2019 0:00	13	260	26	29
547	전남동부	전남동부	3월	상시예찰	종오리	정명숙	전남	보성군	웅치면	대산길 118-46	127.0048287	34.7093648	Egg-Inoculation	3/13/2019 0:00	3/18/2019 0:00	3	60	6	6
548	전남동부	전남동부	3월	상시예찰	종오리	송화수	전남	보성군	웅치면	유산리 1082-6	127.0578007	34.7136262	Egg-Inoculation	3/13/2019 0:00	3/18/2019 0:00	2	40	4	4
549	전남동부	전남동부	3월	상시예찰	종오리	이승일(제이디팜)	전남	보성군	노동면	대련리 산8-3	127.0606025	34.7872789	Egg-Inoculation	3/13/2019 0:00	3/18/2019 0:00	15	300	30	3
550	전남동부	전남동부	3월	상시예찰	종오리	이형임	전남	보성군	보성읍	일림로 1407-24	127.041396	34.7436069	Egg-Inoculation	3/13/2019 0:00	3/18/2019 0:00	5	100	10	8
551	전남동부	전남동부	3월	상시예찰	종오리	신미영	전남	보성군	겸백면	수남리 833	127.1696468	34.7952562	Egg-Inoculation	3/13/2019 0:00	3/18/2019 0:00	4	80	8	30
552	전남동부	전남동부	3월	상시예찰	종오리	다솔1농장(문순금)	전남	고흥군	남양면	남양로 637-72	127.3515678	34.754037	Egg-Inoculation	3/26/2019 0:00	4/1/2019 0:00	7	140	14	5
553	전남동부	전남동부	3월	상시예찰	종오리	다솔2농장(문순금)	전남	고흥군	남양면	남양로 637-72	127.3515678	34.754037	Egg-Inoculation	3/26/2019 0:00	4/1/2019 0:00	7	100	10	5
554	전남동부	전남동부	3월	상시예찰	종오리	이기정	전남	보성군	벌교읍	칠동리 1248-6	127.2792424	34.8416047	Egg-Inoculation	3/26/2019 0:00	4/1/2019 0:00	1	20	2	41
555	전남동부	전남동부	3월	상시예찰	종오리	김주연	전남	보성군	득량면	도촌길 234-281	127.1506611	34.7274072	Egg-Inoculation	3/26/2019 0:00	4/1/2019 0:00	13	260	26	29
556	전남동부	전남동부	3월	상시예찰	종오리	정명숙	전남	보성군	웅치면	대산길 118-46	127.0048287	34.7093648	Egg-Inoculation	3/26/2019 0:00	4/1/2019 0:00	3	60	6	6
557	전남동부	전남동부	3월	상시예찰	종오리	송화수	전남	보성군	웅치면	유산리 1082-6	127.0578007	34.7136262	Egg-Inoculation	3/26/2019 0:00	4/1/2019 0:00	2	40	4	4
558	전남동부	전남동부	3월	상시예찰	종오리	이형임	전남	보성군	보성읍	일림로 1407-24	127.041396	34.7436069	Egg-Inoculation	3/26/2019 0:00	4/1/2019 0:00	4	80	8	8
559	전남동부	전남동부	3월	상시예찰	종오리	이승일(제이디팜)	전남	보성군	노동면	대련리 산8-3	127.0606025	34.7872789	Egg-Inoculation	3/29/2019 0:00	4/4/2019 0:00	15	300	30	3
560	전남서부	전남서부	3월	상시예찰	종오리	송병용	전남	영광군	대마면	화평리 산5-1	126.5662764	35.2922876	Egg-Inoculation	3/11/2019 0:00	3/16/2019 0:00	6	120	12	48
561	전남서부	전남서부	3월	상시예찰	종오리	서민수	전남	함평군	월야면	외치리 297-10	126.6585924	35.1692586	Egg-Inoculation	3/11/2019 0:00	3/16/2019 0:00	2	40	4	45
562	전남서부	전남서부	3월	상시예찰	종오리	장양화	전남	무안군	현경면	평산리 281-23	126.4489518	35.0190535	Egg-Inoculation	3/12/2019 0:00	3/17/2019 0:00	5	100	10	37
563	전남서부	전남서부	3월	상시예찰	종오리	박상삼	전남	함평군	월야면	용정리 84-1	126.597047	35.1972511	Egg-Inoculation	3/12/2019 0:00	3/17/2019 0:00	22	440	44	39
564	전남서부	전남서부	3월	상시예찰	종오리	노태영	전남	무안군	현경면	해운리 1420-9	126.4599097	35.0715251	Egg-Inoculation	3/12/2019 0:00	3/17/2019 0:00	8	160	16	34
565	전남서부	전남서부	3월	상시예찰	종오리	노태영	전남	무안군	현경면	현화리 산168-8	126.4475716	35.0491678	Egg-Inoculation	3/12/2019 0:00	3/17/2019 0:00	5	100	10	46
566	전남서부	전남서부	3월	상시예찰	종오리	김유진	전남	무안군	현경면	오류리 753-3	126.3541949	35.0608979	Egg-Inoculation	3/14/2019 0:00	3/19/2019 0:00	5	100	10	33
567	전남서부	전남서부	3월	상시예찰	종오리	김정기	전남	무안군	해제면	용학리 538-212	126.3132595	35.0861222	Egg-Inoculation	3/14/2019 0:00	3/19/2019 0:00	4	80	8	32
568	전남서부	전남서부	3월	상시예찰	종오리	장경자	전남	무안군	망운면	피서리 619	126.3749154	34.9960018	Egg-Inoculation	3/14/2019 0:00	3/19/2019 0:00	8	160	16	50
569	전남서부	전남서부	3월	상시예찰	종오리	김귀자	전남	무안군	해제면	덕산리 183	126.2941316	35.1331824	Egg-Inoculation	3/14/2019 0:00	3/19/2019 0:00	11	220	22	31
570	전남서부	전남서부	3월	상시예찰	종오리	장양화	전남	함평군	함평읍	진양리 1349-1	126.4886	35.1024957	Egg-Inoculation	3/14/2019 0:00	3/19/2019 0:00	6	120	12	95
571	전남서부	전남서부	3월	상시예찰	종오리	선종아	전남	함평군	학교면	마산리 609	126.555816	35.0561383	Egg-Inoculation	3/14/2019 0:00	3/19/2019 0:00	7	140	14	49
572	전남서부	전남서부	3월	상시예찰	종오리	박상삼	전남	함평군	나산면	월암로 1184-22	126.6513598	35.1159712	Egg-Inoculation	3/20/2019 0:00	3/25/2019 0:00	11	220	22	40
573	전남서부	전남서부	3월	상시예찰	종오리	서민수	전남	함평군	월야면	외치리 297-10	126.6585924	35.1692586	Egg-Inoculation	3/26/2019 0:00	4/1/2019 0:00	2	40	4	45
574	전남서부	전남서부	3월	상시예찰	종오리	송병용	전남	영광군	대마면	화평리 산5-1	126.5662764	35.2922876	Egg-Inoculation	3/26/2019 0:00	4/1/2019 0:00	6	120	12	48
575	전남서부	전남서부	3월	상시예찰	종오리	장양화	전남	무안군	현경면	평산리 281-23	126.4489518	35.0190535	Egg-Inoculation	3/26/2019 0:00	4/1/2019 0:00	5	100	10	37
576	전남서부	전남서부	3월	상시예찰	종오리	박상삼	전남	함평군	월야면	용정리 84-1	126.597047	35.1972511	Egg-Inoculation	3/27/2019 0:00	4/1/2019 0:00	22	440	44	39
577	전남서부	전남서부	3월	상시예찰	종오리	장양화	전남	함평군	함평읍	진양리 1349-1	126.4886	35.1024957	Egg-Inoculation	3/27/2019 0:00	4/1/2019 0:00	6	120	12	95
578	전남서부	전남서부	3월	상시예찰	종오리	김정기	전남	무안군	해제면	용학리 538-212	126.3132595	35.0861222	Egg-Inoculation	3/27/2019 0:00	4/1/2019 0:00	4	80	8	32
579	전남서부	전남서부	3월	상시예찰	종오리	김유진	전남	무안군	현경면	오류리 753-3	126.3541949	35.0608979	Egg-Inoculation	3/27/2019 0:00	4/1/2019 0:00	5	100	10	33
580	전남서부	전남서부	3월	상시예찰	종오리	김귀자	전남	무안군	해제면	덕산리 183	126.2941316	35.1331824	Egg-Inoculation	3/27/2019 0:00	4/1/2019 0:00	11	220	22	31
581	전남서부	전남서부	3월	상시예찰	종오리	노태영	전남	무안군	현경면	해운리 1420-9	126.4599097	35.0715251	Egg-Inoculation	3/27/2019 0:00	4/1/2019 0:00	8	160	16	34
582	전남서부	전남서부	3월	상시예찰	종오리	노태영	전남	무안군	현경면	현화리 산168-8	126.4475716	35.0491678	Egg-Inoculation	3/27/2019 0:00	4/1/2019 0:00	5	100	10	46
583	전남서부	전남서부	3월	상시예찰	종오리	선종아	전남	함평군	학교면	마산리 609	126.555816	35.0561383	Egg-Inoculation	3/29/2019 0:00	4/3/2019 0:00	7	140	14	49
584	전남북부	전남북부	3월	상시예찰	종오리	류재익	전남	담양군	수북면	두정리 117-1	126.9326217	35.3212687	Egg-Inoculation	3/7/2019 0:00	3/12/2019 0:00	1	20	2	51
585	전남북부	전남북부	3월	상시예찰	종오리	권희혁	전남	장성군	삼계면	상도리 647	126.6846059	35.2578762	Egg-Inoculation	3/7/2019 0:00	3/12/2019 0:00	6	120	12	52
586	전남북부	전남북부	3월	상시예찰	종오리	윤영호	전남	장성군	삼서면	석마리 산67-1	126.6648634	35.1992708	Egg-Inoculation	3/7/2019 0:00	3/12/2019 0:00	6	120	12	53
587	전남북부	전남북부	3월	상시예찰	종오리	류재익	전남	담양군	수북면	두정리 117-1	126.9326217	35.3212687	Egg-Inoculation	3/26/2019 0:00	4/1/2019 0:00	1	20	2	51
588	전남북부	전남북부	3월	상시예찰	종오리	권희혁	전남	장성군	삼계면	상도리 647	126.6846059	35.2578762	Egg-Inoculation	3/26/2019 0:00	4/1/2019 0:00	6	120	12	52
589	전남북부	전남북부	3월	상시예찰	종오리	윤영호	전남	장성군	삼서면	석마리 산67-1	126.6648634	35.1992708	Egg-Inoculation	3/26/2019 0:00	4/1/2019 0:00	6	120	12	53
590	전남본소	전남본소	4월	상시예찰	종오리	이은상	전남	장흥군	관산읍	용전리 223	126.91614	34.559705	Egg-Inoculation	4/11/2019 0:00	4/16/2019 0:00	4	80	8	58
591	전남본소	전남본소	4월	상시예찰	종오리	이창호	전남	강진군	도암면	석문리 692-6	126.7132471	34.542131	Egg-Inoculation	4/15/2019 0:00	4/20/2019 0:00	10	200	20	54
592	전남본소	전남본소	4월	상시예찰	종오리	이형임	전남	나주시	동강면	대전리 860	126.5535035	34.9066732	Egg-Inoculation	4/16/2019 0:00	4/21/2019 0:00	6	120	12	92
593	전남본소	전남본소	4월	상시예찰	종오리	오점근1	전남	나주시	동강면	장동리 1270-5	126.5461871	34.8990233	Egg-Inoculation	4/16/2019 0:00	4/21/2019 0:00	10	200	20	55
594	전남본소	전남본소	4월	상시예찰	종오리	오점근2	전남	나주시	동강면	장동리 1016-2	126.5459152	34.898308	Egg-Inoculation	4/16/2019 0:00	4/21/2019 0:00	12	240	24	56
595	전남본소	전남본소	4월	상시예찰	종오리	김연선	전남	나주시	동강면	장동리 296	126.5629926	34.9184496	Egg-Inoculation	4/16/2019 0:00	4/21/2019 0:00	7	140	14	66
596	전남본소	전남본소	4월	상시예찰	종오리	송하전	전남	나주시	다시면	동곡리 394-1	126.6156114	35.0093695	Egg-Inoculation	4/18/2019 0:00	4/23/2019 0:00	13	260	26	1
597	전남본소	전남본소	4월	상시예찰	종오리	박동휘	전남	나주시	다시면	송촌리 259-3	126.6084702	35.0137947	Egg-Inoculation	4/18/2019 0:00	4/23/2019 0:00	5	100	10	60
598	전남본소	전남본소	4월	상시예찰	종오리	백관순	전남	영암군	시종면	신흥리 865-1	126.605882	34.9124683	Egg-Inoculation	4/19/2019 0:00	4/24/2019 0:00	9	180	18	63
599	전남본소	전남본소	4월	상시예찰	종오리	김진성	전남	영암군	덕진면	금강리 235-10	126.6915616	34.8269227	Egg-Inoculation	4/19/2019 0:00	4/24/2019 0:00	9	180	18	65
600	전남본소	전남본소	4월	상시예찰	종오리	오재용	전남	나주시	남평읍	상곡리 2-4	126.8621208	34.9818962	Egg-Inoculation	4/23/2019 0:00	4/28/2019 0:00	10	200	20	42
601	전남본소	전남본소	4월	상시예찰	종오리	이병선	전남	나주시	노안면	오정리 138-6	126.6927011	35.0976667	Egg-Inoculation	4/23/2019 0:00	4/28/2019 0:00	5	100	10	59
602	전남본소	전남본소	4월	상시예찰	종오리	김민수(강영묵)	전남	나주시	노안면	유곡리 산 3-2	126.7490783	35.0995054	Egg-Inoculation	4/23/2019 0:00	4/28/2019 0:00	9	180	18	61
603	전남본소	전남본소	4월	상시예찰	종오리	김민수	전남	나주시	반남면	흥덕리 360	126.6363407	34.8975714	Egg-Inoculation	4/24/2019 0:00	4/29/2019 0:00	12	240	24	64
604	전남본소	전남본소	4월	상시예찰	종오리	류경열	전남	영암군	신북면	유곡리 128-7	126.6860609	34.9020041	Egg-Inoculation	4/24/2019 0:00	4/29/2019 0:00	12	240	24	94
605	전남본소	전남본소	4월	상시예찰	종오리	김정배	전남	강진군	신전면	영관리 183-11	126.6943832	34.4999682	Egg-Inoculation	4/25/2019 0:00	4/30/2019 0:00	14	280	28	44
606	전남본소	전남본소	4월	상시예찰	종오리	김삼순	전남	강진군	작천면	갈동로 103-31	126.7438351	34.7238644	Egg-Inoculation	4/25/2019 0:00	4/30/2019 0:00	4	80	8	57
607	전남동부	전남동부	4월	상시예찰	종오리	다솔1농장(문순금)	전남	고흥군	남양면	남양로 637-72	127.3515678	34.754037	Egg-Inoculation	4/23/2019 0:00	4/29/2019 0:00	7	280	14	5
608	전남동부	전남동부	4월	상시예찰	종오리	다솔2농장(문순금)	전남	고흥군	남양면	침교리 111	127.3514061	34.7537657	Egg-Inoculation	4/23/2019 0:00	4/29/2019 0:00	7	140	14	96
609	전남동부	전남동부	4월	상시예찰	종오리	이기정	전남	보성군	벌교읍	칠동리 1248-6	127.2792424	34.8416047	Egg-Inoculation	4/23/2019 0:00	4/29/2019 0:00	1	40	2	41
610	전남동부	전남동부	4월	상시예찰	종오리	김주연	전남	보성군	득량면	도촌길 234-281	127.1506611	34.7274072	Egg-Inoculation	4/23/2019 0:00	4/29/2019 0:00	13	520	26	29
611	전남동부	전남동부	4월	상시예찰	종오리	정명숙	전남	보성군	웅치면	대산길 118-46	127.0048287	34.7093648	Egg-Inoculation	4/23/2019 0:00	4/29/2019 0:00	3	120	6	6
612	전남동부	전남동부	4월	상시예찰	종오리	송화수	전남	보성군	웅치면	유산리 1082-6	127.0578007	34.7136262	Egg-Inoculation	4/23/2019 0:00	4/29/2019 0:00	2	80	4	4
613	전남동부	전남동부	4월	상시예찰	종오리	이승일(제이디팜)	전남	보성군	노동면	대련리 산8-3	127.0606025	34.7872789	Egg-Inoculation	4/23/2019 0:00	4/29/2019 0:00	15	600	30	3
614	전남동부	전남동부	4월	상시예찰	종오리	이형임	전남	보성군	보성읍	일림로 1407-24	127.041396	34.7436069	Egg-Inoculation	4/23/2019 0:00	4/29/2019 0:00	4	80	8	8
615	전남서부	전남서부	4월	상시예찰	종오리	선종아	전남	함평군	학교면	마산리 609	126.555816	35.0561383	Egg-Inoculation	4/16/2019 0:00	4/22/2019 0:00	7	140	14	49
616	전남서부	전남서부	4월	상시예찰	종오리	장양화	전남	무안군	현경면	평산리 281-23	126.4489518	35.0190535	Egg-Inoculation	4/16/2019 0:00	4/22/2019 0:00	5	100	10	37
617	전남서부	전남서부	4월	상시예찰	종오리	장양화	전남	함평군	함평읍	진양리 1349-1	126.4886	35.1024957	Egg-Inoculation	4/16/2019 0:00	4/22/2019 0:00	6	120	12	95
618	전남서부	전남서부	4월	상시예찰	종오리	김유진	전남	무안군	현경면	오류리 753-3	126.3541949	35.0608979	Egg-Inoculation	4/17/2019 0:00	4/22/2019 0:00	5	100	10	33
619	전남서부	전남서부	4월	상시예찰	종오리	노태영	전남	무안군	현경면	현화리 343-11	126.44622	35.0481951	Egg-Inoculation	4/16/2019 0:00	4/22/2019 0:00	5	200	20	36
620	전남서부	전남서부	4월	상시예찰	종오리	노태영	전남	무안군	현경면	해운리 1418-12	126.4573923	35.0713038	Egg-Inoculation	4/16/2019 0:00	4/22/2019 0:00	3	120	12	35
621	전남서부	전남서부	4월	상시예찰	종오리	노태영	전남	무안군	현경면	해운리 1420-9	126.4599097	35.0715251	Egg-Inoculation	4/16/2019 0:00	4/22/2019 0:00	5	200	20	34
622	전남서부	전남서부	4월	상시예찰	종오리	김귀자	전남	무안군	해제면	덕산리 183	126.2941316	35.1331824	Egg-Inoculation	4/16/2019 0:00	4/22/2019 0:00	11	220	22	31
623	전남서부	전남서부	4월	상시예찰	종오리	김정기	전남	무안군	해제면	용학리 538-212	126.3132595	35.0861222	Egg-Inoculation	4/16/2019 0:00	4/22/2019 0:00	4	80	8	32
624	전남서부	전남서부	4월	상시예찰	종오리	서민수	전남	함평군	월야면	외치리 297-10	126.6585924	35.1692586	Egg-Inoculation	4/17/2019 0:00	4/22/2019 0:00	2	40	4	45
625	전남서부	전남서부	4월	상시예찰	종오리	박상삼	전남	함평군	나산면	월암로 1184-22	126.6513598	35.1159712	Egg-Inoculation	4/17/2019 0:00	4/22/2019 0:00	11	220	22	40
626	전남서부	전남서부	4월	상시예찰	종오리	박상삼	전남	함평군	월야면	용정리 84-1	126.597047	35.1972511	Egg-Inoculation	4/17/2019 0:00	4/22/2019 0:00	22	440	44	39
627	전남북부	전남북부	4월	상시예찰	종오리	류재익	전남	담양군	수북면	두정리 117-1	126.9326217	35.3212687	Egg-Inoculation	4/23/2019 0:00	4/28/2019 0:00	1	20	2	51
628	전남북부	전남북부	4월	상시예찰	종오리	권희혁	전남	장성군	삼계면	상도리 647	126.6846059	35.2578762	Egg-Inoculation	4/23/2019 0:00	4/28/2019 0:00	6	120	12	52
629	전남북부	전남북부	4월	상시예찰	종오리	윤영호	전남	장성군	삼서면	석마리 산67-1	126.6648634	35.1992708	Egg-Inoculation	4/23/2019 0:00	4/28/2019 0:00	6	120	12	53
630	전남본소	전남본소	5월	상시예찰	종오리	이형임	전남	나주시	동강면	대전리 860	126.5535035	34.9066732	Egg-Inoculation	5/15/2019 0:00	5/20/2019 0:00	6	120	12	92
631	전남본소	전남본소	5월	상시예찰	종오리	오점근1농장	전남	나주시	동강면	장동리 1270-5	126.5461871	34.8990233	Egg-Inoculation	5/15/2019 0:00	5/20/2019 0:00	9	180	18	55
632	전남본소	전남본소	5월	상시예찰	종오리	오점근2농장	전남	나주시	동강면	장동리 1016-2	126.5459152	34.898308	Egg-Inoculation	5/15/2019 0:00	5/20/2019 0:00	12	240	24	56
633	전남본소	전남본소	5월	상시예찰	종오리	김연선	전남	나주시	동강면	장동리 296	126.5629926	34.9184496	Egg-Inoculation	5/15/2019 0:00	5/20/2019 0:00	9	180	18	66
634	전남본소	전남본소	5월	상시예찰	종오리	오재용	전남	나주시	남평읍	상곡리 2-4	126.8621208	34.9818962	Egg-Inoculation	5/16/2019 0:00	5/21/2019 0:00	10	200	20	42
635	전남본소	전남본소	5월	상시예찰	종오리	백관순	전남	영암군	시종면	신흥리 865-1	126.605882	34.9124683	Egg-Inoculation	5/16/2019 0:00	5/21/2019 0:00	9	180	18	63
636	전남서부	전남서부	4월	상시예찰	종오리	송병용	전남	영광군	대마면	화평리 산5-1	126.5662764	35.2922876	Egg-Inoculation	4/17/2019 0:00	4/22/2019 0:00	6	120	12	48
637	전남본소	전남본소	5월	상시예찰	종오리	김진성	전남	영암군	덕진면	금강리 235-10	126.6915616	34.8269227	Egg-Inoculation	5/16/2019 0:00	5/21/2019 0:00	9	180	18	65
638	충남당진	충남본소	상시	종오리 예찰 강화	종오리	고을순	충남	예산군	오가면	신원리 118-4	126.8195023	36.7010784	발육란	1/14/2019 0:00	1/18/2019 0:00	3	60	6	97
639	전남서부	전남서부	5월	상시예찰	종오리	서민수	전남	함평군	월야면	외치리 297-10	126.6585924	35.1692586	Egg-Inoculation	5/9/2019 0:00	5/14/2019 0:00	2	40	4	45
640	전남서부	전남서부	6월	상시예찰	종오리	김유진	전남	무안군	현경면	오류리 753-3	126.3541949	35.0608979	Egg-Inoculation	6/13/2019 0:00	6/18/2019 0:00	5	100	10	33
641	전남서부	전남서부	6월	상시예찰	종오리	노태영	전남	무안군	현경면	해운리 1420-9	126.4599097	35.0715251	Egg-Inoculation	6/13/2019 0:00	6/18/2019 0:00	5	100	10	34
642	전남서부	전남서부	6월	상시예찰	종오리	노태영	전남	무안군	현경면	해운리 1418-12	126.4573923	35.0713038	Egg-Inoculation	6/13/2019 0:00	6/18/2019 0:00	4	80	8	35
643	전남서부	전남서부	6월	상시예찰	종오리	노태영	전남	무안군	현경면	현화리 343-11	126.44622	35.0481951	Egg-Inoculation	6/13/2019 0:00	6/18/2019 0:00	5	100	10	36
644	전남서부	전남서부	6월	상시예찰	종오리	장양화	전남	무안군	현경면	평산리 281-23	126.4489518	35.0190535	Egg-Inoculation	6/13/2019 0:00	6/18/2019 0:00	5	100	10	37
645	전남서부	전남서부	6월	상시예찰	종오리	장양화	전남	함평군	함평읍	한나리길 34-135	126.4883595	35.1018618	Egg-Inoculation	6/13/2019 0:00	6/18/2019 0:00	2	40	4	38
646	전남서부	전남서부	6월	상시예찰	종오리	박상삼	전남	함평군	월야면	용정리 84-1	126.597047	35.1972511	Egg-Inoculation	6/12/2019 0:00	6/17/2019 0:00	22	440	44	39
647	전남서부	전남서부	6월	상시예찰	종오리	박상삼	전남	함평군	나산면	월암로 1184-22	126.6513598	35.1159712	Egg-Inoculation	6/12/2019 0:00	6/17/2019 0:00	11	220	22	40
648	전남서부	전남서부	6월	상시예찰	종오리	서민수	전남	함평군	월야면	외치리 297-10	126.6585924	35.1692586	Egg-Inoculation	6/12/2019 0:00	6/17/2019 0:00	2	40	4	45
649	전남서부	전남서부	6월	상시예찰	종오리	선종아	전남	함평군	학교면	마산리 609	126.555816	35.0561383	Egg-Inoculation	6/13/2019 0:00	6/18/2019 0:00	9	180	18	49
650	전남북부	전남북부	6월	상시예찰	종오리	류재익	전남	담양군	수북면	두정리 117-1	126.9326217	35.3212687	Egg-Inoculation	6/24/2019 0:00	6/29/2019 0:00	1	20	2	51
651	전남북부	전남북부	6월	상시예찰	종오리	권희혁	전남	장성군	삼계면	상도리 647	126.6846059	35.2578762	Egg-Inoculation	6/24/2019 0:00	6/29/2019 0:00	6	120	12	52
652	전남북부	전남북부	6월	상시예찰	종오리	윤영호	전남	장성군	삼서면	석마리 산67-1	126.6648634	35.1992708	Egg-Inoculation	6/24/2019 0:00	6/29/2019 0:00	6	120	12	53
653	전남본소	전남본소	7월	상시예찰	원종오리	한국원종오리	전남	장흥군	안양면	당암리 8	126.9842016	34.6687822	Egg-Inoculation	7/4/2019 0:00	7/9/2019 0:00	10	200	20	43
654	전남본소	전남본소	7월	상시예찰	종오리	오재용	전남	나주시	남평읍	상곡리 2-4	126.8621208	34.9818962	Egg-Inoculation	7/16/2019 0:00	7/21/2019 0:00	11	220	22	42
655	전남본소	전남본소	7월	상시예찰	종오리	이형임	전남	나주시	동강면	대전리 860	126.5535035	34.9066732	Egg-Inoculation	7/16/2019 0:00	7/21/2019 0:00	6	120	12	92
656	전남본소	전남본소	7월	상시예찰	종오리	오점근2농장	전남	나주시	동강면	장동리 1270-5	126.5461871	34.8990233	Egg-Inoculation	7/16/2019 0:00	7/21/2019 0:00	12	240	24	55
657	전남본소	전남본소	7월	상시예찰	종오리	김연선	전남	나주시	동강면	장동리 296	126.5629926	34.9184496	Egg-Inoculation	7/16/2019 0:00	7/21/2019 0:00	8	160	16	66
658	전남본소	전남본소	7월	상시예찰	종오리	다솔	전남	해남군	송지면	마봉길 32-99	126.5542995	34.3650854	Egg-Inoculation	7/17/2019 0:00	7/22/2019 0:00	15	300	30	98
659	전남본소	전남본소	7월	상시예찰	종오리	백관순	전남	영암군	시종면	신흥리 865-1	126.605882	34.9124683	Egg-Inoculation	7/18/2019 0:00	7/23/2019 0:00	8	160	16	63
660	전남본소	전남본소	7월	상시예찰	종오리	김진성	전남	영암군	덕진면	금강리 235-10	126.6915616	34.8269227	Egg-Inoculation	7/18/2019 0:00	7/23/2019 0:00	16	320	32	65
661	전남본소	전남본소	7월	상시예찰	종오리	류경열	전남	영암군	신북면	유곡리 128-7	126.6860609	34.9020041	Egg-Inoculation	7/18/2019 0:00	7/23/2019 0:00	12	240	24	94
662	전남본소	전남본소	7월	상시예찰	종오리	송하전	전남	나주시	다시면	동곡리 394-1	126.6156114	35.0093695	Egg-Inoculation	7/23/2019 0:00	7/28/2019 0:00	3	60	6	1
663	전남본소	전남본소	7월	상시예찰	종오리	이경헌	전남	나주시	다시면	문동리 798-1	126.6123526	34.9928011	Egg-Inoculation	7/23/2019 0:00	7/28/2019 0:00	3	60	6	99
664	전남본소	전남본소	7월	상시예찰	종오리	박동휘	전남	나주시	다시면	송촌리 259-3	126.6084702	35.0137947	Egg-Inoculation	7/23/2019 0:00	7/28/2019 0:00	5	100	10	60
665	전남서부	전남서부	5월	상시예찰	종오리	선종아	전남	함평군	학교면	마산리 609	126.555816	35.0561383	Egg-Inoculation	5/15/2019 0:00	5/20/2019 0:00	7	140	14	49
666	전남서부	전남서부	5월	상시예찰	종오리	송병용	전남	영광군	대마면	화평리 산5-1	126.5662764	35.2922876	Egg-Inoculation	5/16/2019 0:00	5/21/2019 0:00	6	120	12	48
667	전남북부	전남북부	5월	상시예찰	종오리	류재익	전남	담양군	수북면	두정리 117-1	126.9326217	35.3212687	Egg-Inoculation	5/24/2019 0:00	5/24/2019 0:00	1	20	2	51
668	전남북부	전남북부	5월	상시예찰	종오리	권희혁	전남	장성군	삼계면	상도리 647	126.6846059	35.2578762	Egg-Inoculation	5/24/2019 0:00	5/24/2019 0:00	6	120	12	52
669	전남북부	전남북부	5월	상시예찰	종오리	윤영호	전남	장성군	삼서면	석마리 산67-1	126.6648634	35.1992708	Egg-Inoculation	5/24/2019 0:00	5/24/2019 0:00	6	120	12	53
670	전남본소	전남본소	6월	상시예찰	종오리	이창호	전남	강진군	도암면	석문리 692-6	126.7132471	34.542131	Egg-Inoculation	6/11/2019 0:00	6/16/2019 0:00	10	200	20	54
671	전남본소	전남본소	6월	상시예찰	종오리	김진성	전남	영암군	덕진면	금강리 235-10	126.6915616	34.8269227	Egg-Inoculation	6/12/2019 0:00	6/17/2019 0:00	9	180	18	65
672	전남본소	전남본소	6월	상시예찰	종오리	류경열	전남	영암군	신북면	유곡리 128-7	126.6860609	34.9020041	Egg-Inoculation	6/13/2019 0:00	6/18/2019 0:00	12	240	24	94
673	전남본소	전남본소	6월	상시예찰	종오리	오점근2	전남	나주시	동강면	장동리 1270-5	126.5461871	34.8990233	Egg-Inoculation	6/14/2019 0:00	6/19/2019 0:00	12	240	24	55
674	전남본소	전남본소	6월	상시예찰	종오리	김삼순	전남	강진군	작천면	갈동로 103-31	126.7438351	34.7238644	Egg-Inoculation	6/19/2019 0:00	6/24/2019 0:00	4	80	8	57
675	전남본소	전남본소	6월	상시예찰	종오리	이형임	전남	나주시	동강면	대전리 860	126.5535035	34.9066732	Egg-Inoculation	6/19/2019 0:00	6/24/2019 0:00	6	120	12	92
676	전남본소	전남본소	6월	상시예찰	종오리	김민수	전남	나주시	반남면	흥덕리 360	126.6363407	34.8975714	Egg-Inoculation	6/19/2019 0:00	6/24/2019 0:00	10	200	20	64
677	전남본소	전남본소	6월	상시예찰	종오리	백관순	전남	영암군	시종면	신흥리 865-1	126.605882	34.9124683	Egg-Inoculation	6/19/2019 0:00	6/24/2019 0:00	9	180	18	63
678	전남본소	전남본소	6월	상시예찰	원종오리	한국원종오리	전남	장흥군	안양면	당암리 8	126.9842016	34.6687822	Egg-Inoculation	6/19/2019 0:00	6/24/2019 0:00	8	160	16	43
679	전남본소	전남본소	6월	상시예찰	종오리	다솔	전남	해남군	송지면	마봉길 32-99	126.5542995	34.3650854	Egg-Inoculation	6/20/2019 0:00	6/25/2019 0:00	15	300	30	98
680	전남본소	전남본소	6월	상시예찰	종오리	박동휘	전남	나주시	다시면	송촌리 259-3	126.6084702	35.0137947	Egg-Inoculation	6/25/2019 0:00	6/30/2019 0:00	5	100	10	60
681	전남본소	전남본소	6월	상시예찰	종오리	오재용	전남	나주시	남평읍	상곡리 2-4	126.8621208	34.9818962	Egg-Inoculation	6/26/2019 0:00	7/1/2019 0:00	11	220	22	42
682	전남본소	전남본소	6월	상시예찰	종오리	김민수(강영묵)	전남	나주시	노안면	유곡리 산 3-2	126.7490783	35.0995054	Egg-Inoculation	6/26/2019 0:00	7/1/2019 0:00	8	160	16	61
683	전남동부	전남동부	6월	상시예찰	종오리	다솔1농장(문순금)	전남	고흥군	남양면	남양로 637-72	127.3515678	34.754037	Egg-Inoculation	6/19/2019 0:00	6/24/2019 0:00	7	140	14	5
684	전남동부	전남동부	6월	상시예찰	종오리	다솔2농장(문순금)	전남	고흥군	남양면	침교리 111	127.3514061	34.7537657	Egg-Inoculation	6/19/2019 0:00	6/24/2019 0:00	7	140	14	96
685	전남동부	전남동부	6월	상시예찰	종오리	이기정	전남	보성군	벌교읍	칠동리 1248-6	127.2792424	34.8416047	Egg-Inoculation	6/19/2019 0:00	6/24/2019 0:00	1	20	2	41
686	전남동부	전남동부	6월	상시예찰	종오리	김주연	전남	보성군	득량면	도촌길 234-281	127.1506611	34.7274072	Egg-Inoculation	6/19/2019 0:00	6/24/2019 0:00	13	260	26	29
687	전남동부	전남동부	6월	상시예찰	종오리	이형임	전남	보성군	보성읍	일림로 1407-24	127.041396	34.7436069	Egg-Inoculation	6/19/2019 0:00	6/24/2019 0:00	4	80	8	8
688	전남동부	전남동부	6월	상시예찰	종오리	신미영	전남	보성군	겸백면	수남리 833	127.1696468	34.7952562	Egg-Inoculation	6/19/2019 0:00	6/24/2019 0:00	4	40	4	30
689	전남서부	전남서부	6월	상시예찰	종오리	송병용	전남	영광군	대마면	화평리 산5-1	126.5662764	35.2922876	Egg-Inoculation	6/7/2019 0:00	6/12/2019 0:00	6	120	12	48
690	전남서부	전남서부	6월	상시예찰	종오리	김귀자	전남	무안군	해제면	덕산리 183	126.2941316	35.1331824	Egg-Inoculation	6/13/2019 0:00	6/18/2019 0:00	11	220	22	31
691	전남서부	전남서부	6월	상시예찰	종오리	김정기	전남	무안군	해제면	용학리 538-212	126.3132595	35.0861222	Egg-Inoculation	6/13/2019 0:00	6/18/2019 0:00	4	80	8	32
692	전남본소	전남본소	5월	상시예찰	종오리	류경열	전남	영암군	신북면	유곡리 128-7	126.6860609	34.9020041	Egg-Inoculation	5/16/2019 0:00	5/21/2019 0:00	12	240	24	94
693	전남본소	전남본소	5월	상시예찰	종오리	이병선	전남	나주시	노안면	오정리 138-6	126.6927011	35.0976667	Egg-Inoculation	5/20/2019 0:00	5/25/2019 0:00	5	100	10	59
694	전남본소	전남본소	5월	상시예찰	종오리	김민수(강영묵)	전남	나주시	노안면	유곡리 산 3-2	126.7490783	35.0995054	Egg-Inoculation	5/20/2019 0:00	5/25/2019 0:00	8	160	16	61
695	전남본소	전남본소	5월	상시예찰	종오리	김정배	전남	강진군	신전면	영관리 183-11	126.6943832	34.4999682	Egg-Inoculation	5/22/2019 0:00	5/27/2019 0:00	14	280	28	44
696	전남본소	전남본소	5월	상시예찰	종오리	이창호	전남	강진군	도암면	석문리 692-6	126.7132471	34.542131	Egg-Inoculation	5/22/2019 0:00	5/27/2019 0:00	10	200	20	54
697	전남본소	전남본소	5월	상시예찰	종오리	이은상	전남	장흥군	관산읍	용전리 223	126.91614	34.559705	Egg-Inoculation	5/24/2019 0:00	5/29/2019 0:00	4	80	8	58
698	전남본소	전남본소	5월	상시예찰	종오리	김삼순	전남	강진군	작천면	갈동로 103-31	126.7438351	34.7238644	Egg-Inoculation	5/28/2019 0:00	6/2/2019 0:00	4	80	8	57
699	전남본소	전남본소	5월	상시예찰	종오리	박동휘	전남	나주시	다시면	송촌리 259-3	126.6084702	35.0137947	Egg-Inoculation	5/28/2019 0:00	6/2/2019 0:00	5	100	10	60
700	전남동부	전남동부	5월	상시예찰	종오리	다솔1농장(문순금)	전남	고흥군	남양면	남양로 637-72	127.3515678	34.754037	Egg-Inoculation	5/29/2019 0:00	5/3/2019 0:00	7	140	14	5
701	전남동부	전남동부	5월	상시예찰	종오리	다솔2농장(문순금)	전남	고흥군	남양면	침교리 111	127.3514061	34.7537657	Egg-Inoculation	5/29/2019 0:00	5/3/2019 0:00	7	140	14	96
702	충북중부	충북본소	월1회	종오리 예찰(항원)	종오리	윤병호	충북	음성군	감곡면	문촌리 983-4	127.6848149	37.1109322	Egg-Inoculation	5/10/2019 0:00	5/18/2019 0:00	1	20	2	73
703	충북본소	충북본소	Unknown	종오리 예찰(항원)	종오리	조정기	충북	청주시	상당구 미원면	월용리 산63-1	127.7109876	36.6132962	Egg-Inoculation	12/2/2019 0:00	12/6/2019 0:00	3	60	6	80
704	전남본소	전남본소	7월	상시예찰	종오리	김삼순	전남	강진군	작천면	갈동로 103-31	126.7438351	34.7238644	Egg-Inoculation	7/25/2019 0:00	7/30/2019 0:00	6	120	12	57
705	전북서부	전북본소	Unknown	상시예찰	종오리	한웅도	전북	고창	해리면	왕촌리 1499	126.5159627	35.4694001	Egg-Inoculation	12/16/2019 0:00	12/24/2019 0:00	5	100	10	24
706	전북서부	전북본소	Unknown	상시예찰	종오리	이세종	전북	부안	진서면	소운호길 29	126.5578887	35.5898881	Egg-Inoculation	12/17/2019 0:00	12/24/2019 0:00	4	80	8	13
707	전북서부	전북본소	Unknown	상시예찰	종오리	이수경	전북	정읍	이평면	청량리 128-18	126.8035478	35.6768494	Egg-Inoculation	12/17/2019 0:00	12/24/2019 0:00	13	260	26	15
708	전북서부	전북본소	Unknown	상시예찰	종오리	박일순	전북	정읍	감곡면	통석리 1196	126.9513149	35.6937117	Egg-Inoculation	12/17/2019 0:00	12/24/2019 0:00	6	120	12	14
709	전북서부	전북본소	Unknown	상시예찰	종오리	강정옥	전북	정읍	정우면	정우길 350-58	126.9005743	35.6739349	Egg-Inoculation	12/17/2019 0:00	12/24/2019 0:00	10	200	20	25
710	전북남부	전북본소	Unknown	상시예찰	종오리	송기열	전북	남원	사매면	화정리 517-5	127.3455795	35.4679437	Egg-Inoculation	12/17/2019 0:00	12/24/2019 0:00	4	80	8	17
711	전북남부	전북본소	Unknown	상시예찰	종오리	최성철	전북	임실	청웅면	석전로 19-1	127.2171453	35.5776945	Egg-Inoculation	12/17/2019 0:00	12/24/2019 0:00	8	160	16	19
712	전북북부	전북북부	Unknown	상시예찰폐사체검사	종오리	신정란	전북	익산	신흥동	903-5	126.9875115	35.9342079	rRT-PCR	12/27/2019 0:00	12/27/2019 0:00	3	3	3	20
713	전북북부	전북북부	Unknown	출하전검사	종오리	신정란	전북	익산	신흥동	903-5	126.9875115	35.9342079	rRT-PCR	12/27/2019 0:00	12/27/2019 0:00	3	120	12	20
714	전북서부	전북서부	Unknown	출하전검사	종오리	송명섭	전북	정읍	입암면	접지리 1144	126.8220747	35.522313	rRT-PCR	12/18/2019 0:00	12/18/2019 0:00	7	280	28	11
715	전북서부	전북본소	Unknown	상시예찰	종오리	서후남	전북	정읍	소성면	애당리 177-2	126.7750362	35.5197894	Egg-Inoculation	12/16/2019 0:00	12/24/2019 0:00	4	80	8	23
716	경남북부	경남북부	상시	종오리항원	종오리	김헌태	경남	거창군	거창읍	장팔리 1446	127.8893172	35.6632018	Egg-Inoculation	7/10/2019 0:00	7/16/2019 0:00	8	160	16	100
717	경남북부	경남북부	상시	종오리항원	종오리	이현덕	경남	거창군	남상면	월행로 224-179	127.9797222	35.6172361	Egg-Inoculation	7/10/2019 0:00	7/16/2019 0:00	5	100	10	101
718	경남북부	경남북부	상시	종오리항원	종오리	이보국	경남	거창군	가조면	기리 800	128.0200626	35.6795926	Egg-Inoculation	7/10/2019 0:00	7/16/2019 0:00	7	140	14	102
719	경남북부	경남북부	상시	종오리항원	종오리	신종인	경남	거창군	가조면	도리 1140	128.049309	35.703966	Egg-Inoculation	7/10/2019 0:00	7/16/2019 0:00	6	120	12	103
720	경남북부	경남북부	상시	종오리항원	종오리	오미란	경남	함양군	안의면	초동리 1032-1	127.8521919	35.6466309	Egg-Inoculation	7/10/2019 0:00	7/16/2019 0:00	4	80	8	104
721	경남북부	경남북부	상시	종오리항원	종오리	이창용	경남	함양군	안의면	도림리 327-6	127.8576919	35.6338111	Egg-Inoculation	7/10/2019 0:00	7/16/2019 0:00	6	120	12	105
722	경남북부	경남북부	상시	종오리항원	종오리	이정수	경남	함양군	안의면	초동리 561-1	127.8645028	35.647745	Egg-Inoculation	7/10/2019 0:00	7/16/2019 0:00	3	60	6	106
723	경남북부	경남북부	상시	종오리항원	종오리	임세한	경남	거창군	마리면	말흘리 1100-2	127.8274593	35.7015269	Egg-Inoculation	7/9/2019 0:00	7/16/2019 0:00	8	160	16	107
724	경남북부	경남북부	상시	종오리항원	종오리	박희대	경남	거창군	신원면	양지리 714-1	127.9525091	35.5839768	Egg-Inoculation	7/10/2019 0:00	7/16/2019 0:00	5	100	10	108
725	경남북부	경남북부	상시	종오리항원	종오리	임세한2	경남	거창군	마리면	말흘리 1102-1	127.8286861	35.7014295	Egg-Inoculation	7/9/2019 0:00	7/16/2019 0:00	4	80	8	109
726	경남북부	경남북부	상시	종오리항원	종오리	김헌태	경남	거창군	거창읍	장팔리 1446	127.8893172	35.6632018	Egg-Inoculation	8/7/2019 0:00	8/13/2019 0:00	8	160	16	100
727	경남북부	경남북부	상시	종오리항원	종오리	이현덕	경남	거창군	남상면	월행로 224-179	127.9797222	35.6172361	Egg-Inoculation	8/7/2019 0:00	8/13/2019 0:00	5	100	10	101
728	경남북부	경남북부	상시	종오리항원	종오리	이보국	경남	거창군	가조면	기리 800	128.0200626	35.6795926	Egg-Inoculation	8/6/2019 0:00	8/13/2019 0:00	7	140	14	102
729	경남북부	경남북부	상시	종오리항원	종오리	신종인	경남	거창군	가조면	도리 1140	128.049309	35.703966	Egg-Inoculation	8/6/2019 0:00	8/13/2019 0:00	6	120	12	103
730	경남북부	경남북부	상시	종오리항원	종오리	오미란	경남	함양군	안의면	초동리 1032-1	127.8521919	35.6466309	Egg-Inoculation	8/7/2019 0:00	8/13/2019 0:00	4	80	8	104
731	경남북부	경남북부	상시	종오리항원	종오리	이창용	경남	함양군	안의면	도림리 327-6	127.8576919	35.6338111	Egg-Inoculation	8/7/2019 0:00	8/13/2019 0:00	6	120	12	105
732	경남북부	경남북부	상시	종오리항원	종오리	이정수	경남	함양군	안의면	초동리 561-1	127.8645028	35.647745	Egg-Inoculation	8/7/2019 0:00	8/13/2019 0:00	3	60	6	106
733	경남북부	경남북부	상시	종오리항원	종오리	임세한	경남	거창군	마리면	말흘리 1100-2	127.8274593	35.7015269	Egg-Inoculation	8/7/2019 0:00	8/13/2019 0:00	8	160	16	107
734	경남북부	경남북부	상시	종오리항원	종오리	박희대	경남	거창군	신원면	양지리 714-1	127.9525091	35.5839768	Egg-Inoculation	8/7/2019 0:00	8/13/2019 0:00	5	100	10	108
735	경남북부	경남북부	상시	종오리항원	종오리	임세한2	경남	거창군	마리면	말흘리 1102-1	127.8286861	35.7014295	Egg-Inoculation	8/7/2019 0:00	8/13/2019 0:00	4	80	8	109
736	경남북부	경남북부	상시	종오리항원	종오리	김헌태	경남	거창군	거창읍	장팔리 1446	127.8893172	35.6632018	Egg-Inoculation	9/10/2019 0:00	9/16/2019 0:00	8	160	16	100
737	경남북부	경남북부	상시	종오리항원	종오리	이현덕	경남	거창군	남상면	월행로 224-179	127.9797222	35.6172361	Egg-Inoculation	9/10/2019 0:00	9/16/2019 0:00	5	100	10	101
738	경남북부	경남북부	상시	종오리항원	종오리	이보국	경남	거창군	가조면	기리 800	128.0200626	35.6795926	Egg-Inoculation	9/9/2019 0:00	9/16/2019 0:00	7	140	14	102
739	경남북부	경남북부	상시	종오리항원	종오리	신종인	경남	거창군	가조면	도리 1140	128.049309	35.703966	Egg-Inoculation	9/9/2019 0:00	9/16/2019 0:00	6	120	12	103
740	경남북부	경남북부	상시	종오리항원	종오리	오미란	경남	함양군	안의면	초동리 1032-1	127.8521919	35.6466309	Egg-Inoculation	9/10/2019 0:00	9/16/2019 0:00	4	80	8	104
741	경남북부	경남북부	상시	종오리항원	종오리	이창용	경남	함양군	안의면	도림리 327-6	127.8576919	35.6338111	Egg-Inoculation	9/10/2019 0:00	9/16/2019 0:00	6	120	12	105
742	경남북부	경남북부	상시	종오리항원	종오리	이정수	경남	함양군	안의면	초동리 561-1	127.8645028	35.647745	Egg-Inoculation	9/10/2019 0:00	9/16/2019 0:00	3	60	6	106
743	경남북부	경남북부	상시	종오리항원	종오리	임세한	경남	거창군	마리면	말흘리 1100-2	127.8274593	35.7015269	Egg-Inoculation	9/9/2019 0:00	9/16/2019 0:00	8	160	16	107
744	경남북부	경남북부	상시	종오리항원	종오리	박희대	경남	거창군	신원면	양지리 714-1	127.9525091	35.5839768	Egg-Inoculation	11/7/2019 0:00	11/13/2019 0:00	5	100	10	108
745	경남북부	경남북부	상시	종오리항원	종오리	임세한2	경남	거창군	마리면	말흘리 1102-1	127.8286861	35.7014295	Egg-Inoculation	11/7/2019 0:00	11/13/2019 0:00	4	80	8	109
746	경남북부	경남북부	상시	종오리항원	종오리	김헌태	경남	거창군	거창읍	장팔리 1446	127.8893172	35.6632018	Egg-Inoculation	11/21/2019 0:00	11/27/2019 0:00	8	160	16	100
747	경남북부	경남북부	상시	종오리항원	종오리	신종인	경남	거창군	가조면	도리 1140	128.049309	35.703966	Egg-Inoculation	11/21/2019 0:00	11/27/2019 0:00	6	120	12	103
748	경남북부	경남북부	상시	종오리항원	종오리	임세한	경남	거창군	마리면	말흘리 1100-2	127.8274593	35.7015269	Egg-Inoculation	11/21/2019 0:00	11/27/2019 0:00	8	160	16	107
749	경남북부	경남북부	상시	종오리항원	종오리	박희대	경남	거창군	신원면	양지리 714-1	127.9525091	35.5839768	Egg-Inoculation	11/21/2019 0:00	11/27/2019 0:00	5	100	10	108
750	경남북부	경남북부	상시	종오리항원	종오리	김헌태	경남	거창군	거창읍	장팔리 1446	127.8893172	35.6632018	Egg-Inoculation	12/6/2019 0:00	12/11/2019 0:00	8	160	16	100
751	경남북부	경남북부	상시	종오리항원	종오리	이현덕	경남	거창군	남상면	월행로 224-179	127.9797222	35.6172361	Egg-Inoculation	12/6/2019 0:00	12/11/2019 0:00	5	100	10	101
752	경남북부	경남북부	상시	종오리항원	종오리	이보국	경남	거창군	가조면	기리 800	128.0200626	35.6795926	Egg-Inoculation	12/6/2019 0:00	12/11/2019 0:00	7	140	14	102
753	경남북부	경남북부	상시	종오리항원	종오리	신종인	경남	거창군	가조면	도리 1140	128.049309	35.703966	Egg-Inoculation	12/6/2019 0:00	12/11/2019 0:00	6	120	12	103
754	경남북부	경남북부	상시	종오리항원	종오리	오미란	경남	함양군	안의면	초동리 1032-1	127.8521919	35.6466309	Egg-Inoculation	12/6/2019 0:00	12/11/2019 0:00	4	80	8	104
755	경남북부	경남북부	상시	종오리항원	종오리	이창용	경남	함양군	안의면	도림리 327-6	127.8576919	35.6338111	Egg-Inoculation	12/6/2019 0:00	12/11/2019 0:00	6	120	12	105
756	경남북부	경남북부	상시	종오리항원	종오리	이정수	경남	함양군	안의면	초동리 561-1	127.8645028	35.647745	Egg-Inoculation	12/6/2019 0:00	12/11/2019 0:00	3	60	6	106
757	경남북부	경남북부	상시	종오리항원	종오리	임세한	경남	거창군	마리면	말흘리 1100-2	127.8274593	35.7015269	Egg-Inoculation	12/6/2019 0:00	12/11/2019 0:00	8	160	16	107
758	경남북부	경남북부	상시	종오리항원	종오리	박희대	경남	거창군	신원면	양지리 714-1	127.9525091	35.5839768	Egg-Inoculation	12/6/2019 0:00	12/11/2019 0:00	5	100	10	108
759	경남북부	경남북부	상시	종오리항원	종오리	임세한2	경남	거창군	마리면	말흘리 1102-1	127.8286861	35.7014295	Egg-Inoculation	12/6/2019 0:00	12/11/2019 0:00	4	80	8	109
760	경남북부	경남북부	상시	종오리항원	종오리	김헌태	경남	거창군	거창읍	장팔리 1446	127.8893172	35.6632018	PCR	12/16/2019 0:00	12/16/2019 0:00	8	160	16	100
761	경남북부	경남북부	상시	종오리항원	종오리	신종인	경남	거창군	가조면	도리 1140	128.049309	35.703966	Egg-Inoculation	12/18/2019 0:00	12/24/2019 0:00	6	120	12	103
762	경남북부	경남북부	상시	종오리항원	종오리	임세한	경남	거창군	마리면	말흘리 1100-2	127.8274593	35.7015269	Egg-Inoculation	12/18/2019 0:00	12/24/2019 0:00	8	160	16	107
763	경남북부	경남북부	상시	종오리항원	종오리	박희대	경남	거창군	신원면	양지리 714-1	127.9525091	35.5839768	Egg-Inoculation	12/18/2019 0:00	12/24/2019 0:00	5	100	10	108
764	경남북부	경남북부	상시	종오리항원	종오리	신종인	경남	거창군	가조면	도리 1140	128.049309	35.703966	Egg-Inoculation	1/9/2019 0:00	1/16/2019 0:00	6	120	12	103
765	경남북부	경남북부	상시	종오리항원	종오리	오미란	경남	함양군	안의면	초동리 1032-1	127.8521919	35.6466309	Egg-Inoculation	1/9/2019 0:00	1/16/2019 0:00	4	80	8	104
766	경남북부	경남북부	상시	종오리항원	종오리	이창용	경남	함양군	안의면	도림리 327-6	127.8576919	35.6338111	Egg-Inoculation	1/9/2019 0:00	1/16/2019 0:00	6	120	12	105
767	경남북부	경남북부	상시	종오리항원	종오리	이정수	경남	함양군	안의면	초동리 561-1	127.8645028	35.647745	Egg-Inoculation	1/10/2019 0:00	1/16/2019 0:00	3	60	6	106
768	경남북부	경남북부	상시	종오리항원	종오리	김헌태	경남	거창군	거창읍	장팔리 1446	127.8893172	35.6632018	Egg-Inoculation	1/9/2019 0:00	1/16/2019 0:00	8	160	16	100
769	경남북부	경남북부	상시	종오리항원	종오리	하인목	경남	거창군	남상면	임불리 1018-1	127.9795787	35.6173262	Egg-Inoculation	1/9/2019 0:00	1/16/2019 0:00	5	100	10	110
770	경남북부	경남북부	상시	종오리항원	종오리	이보국	경남	거창군	가조면	기리 800	128.0200626	35.6795926	Egg-Inoculation	1/9/2019 0:00	1/16/2019 0:00	7	140	14	102
771	경남북부	경남북부	상시	종오리항원	종오리	이국조	경남	거창군	마리면	말흘리 1100-2	127.8274593	35.7015269	Egg-Inoculation	1/10/2019 0:00	1/16/2019 0:00	8	160	16	107
772	경남북부	경남북부	상시	종오리항원	종오리	임세한	경남	거창군	마리면	말흘리 1100-1	127.8268398	35.7018235	Egg-Inoculation	1/10/2019 0:00	1/16/2019 0:00	8	160	16	111
773	경남북부	경남북부	상시	종오리항원	종오리	박희대	경남	거창군	신원면	양지리 712	127.9520344	35.5843011	Egg-Inoculation	1/10/2019 0:00	1/16/2019 0:00	5	100	10	112
774	경남북부	경남북부	상시	종오리항원	종오리	이동식	경남	거창군	마리면	말흘리 1102-1	127.8286861	35.7014295	Egg-Inoculation	1/10/2019 0:00	1/16/2019 0:00	4	80	8	109
775	경남북부	경남북부	특별방역대책기간	종오리항원	종오리	김헌태	경남	거창군	거창읍	장팔리 1446	127.8893172	35.6632018	Egg-Inoculation	1/24/2019 0:00	1/30/2019 0:00	8	160	16	100
776	경남북부	경남북부	특별방역대책기간	종오리항원	종오리	이보국	경남	거창군	가조면	기리 800	128.0200626	35.6795926	Egg-Inoculation	1/24/2019 0:00	1/30/2019 0:00	7	140	14	102
777	경남북부	경남북부	특별방역대책기간	종오리항원	종오리	오미란	경남	함양군	안의면	초동리 1032-1	127.8521919	35.6466309	Egg-Inoculation	1/24/2019 0:00	1/30/2019 0:00	4	80	8	104
778	경남북부	경남북부	특별방역대책기간	종오리항원	종오리	이창용	경남	함양군	안의면	도림리 327-6	127.8576919	35.6338111	Egg-Inoculation	1/24/2019 0:00	1/30/2019 0:00	6	120	12	105
779	경남북부	경남북부	특별방역대책기간	종오리항원	종오리	이정수	경남	함양군	안의면	초동리 561-1	127.8645028	35.647745	Egg-Inoculation	1/24/2019 0:00	1/30/2019 0:00	3	60	6	106
780	경남북부	경남북부	특별방역대책기간	종오리항원	종오리	임세한 2	경남	거창군	마리면	말흘리 1102-1	127.8286861	35.7014295	Egg-Inoculation	1/24/2019 0:00	1/30/2019 0:00	4	80	8	109
781	경남북부	경남북부	상시	종오리항원	종오리	김헌태	경남	거창군	거창읍	장팔리 1446	127.8893172	35.6632018	Egg-Inoculation	2/7/2019 0:00	2/13/2019 0:00	8	160	16	100
782	경남북부	경남북부	상시	종오리항원	종오리	하인목	경남	거창군	남상면	임불리 1018-1	127.9795787	35.6173262	Egg-Inoculation	2/7/2019 0:00	2/13/2019 0:00	5	100	10	110
783	경남북부	경남북부	상시	종오리항원	종오리	이보국	경남	거창군	가조면	기리 800	128.0200626	35.6795926	Egg-Inoculation	2/7/2019 0:00	2/13/2019 0:00	7	140	14	102
784	경남북부	경남북부	상시	종오리항원	종오리	신종인	경남	거창군	가조면	도리 1140	128.049309	35.703966	Egg-Inoculation	2/7/2019 0:00	2/13/2019 0:00	6	120	12	103
785	경남북부	경남북부	상시	종오리항원	종오리	오미란	경남	함양군	안의면	초동리 1032-1	127.8521919	35.6466309	Egg-Inoculation	2/7/2019 0:00	2/13/2019 0:00	4	80	8	104
786	경남북부	경남북부	상시	종오리항원	종오리	이창용	경남	함양군	안의면	도림리 327-6	127.8576919	35.6338111	Egg-Inoculation	2/7/2019 0:00	2/13/2019 0:00	6	120	12	105
787	경남북부	경남북부	상시	종오리항원	종오리	이정수	경남	함양군	안의면	초동리 561-1	127.8645028	35.647745	Egg-Inoculation	2/7/2019 0:00	2/13/2019 0:00	3	60	6	106
788	경남북부	경남북부	상시	종오리항원	종오리	이국조	경남	거창군	마리면	말흘리 1100-2	127.8274593	35.7015269	Egg-Inoculation	2/7/2019 0:00	2/13/2019 0:00	8	160	16	107
789	경남북부	경남북부	상시	종오리항원	종오리	임세한	경남	거창군	마리면	말흘리 1100-1	127.8268398	35.7018235	Egg-Inoculation	2/7/2019 0:00	2/13/2019 0:00	8	160	16	111
790	경남북부	경남북부	상시	종오리항원	종오리	박희대	경남	거창군	신원면	양지리 712	127.9520344	35.5843011	Egg-Inoculation	2/7/2019 0:00	2/13/2019 0:00	5	100	10	112
791	경남북부	경남북부	상시	종오리항원	종오리	임세한2	경남	거창군	마리면	말흘리 1102-1	127.8286861	35.7014295	Egg-Inoculation	2/7/2019 0:00	2/13/2019 0:00	4	80	8	109
792	경남북부	경남북부	특별방역대책기간	종오리항원	종오리	김헌태	경남	거창군	거창읍	장팔리 1446	127.8893172	35.6632018	Egg-Inoculation	2/21/2019 0:00	2/27/2019 0:00	8	160	16	100
793	경남북부	경남북부	특별방역대책기간	종오리항원	종오리	이보국	경남	거창군	가조면	기리 800	128.0200626	35.6795926	Egg-Inoculation	2/21/2019 0:00	2/27/2019 0:00	7	140	14	102
794	경남북부	경남북부	특별방역대책기간	종오리항원	종오리	오미란	경남	함양군	안의면	초동리 1032-1	127.8521919	35.6466309	Egg-Inoculation	2/21/2019 0:00	2/27/2019 0:00	4	80	8	104
795	경남북부	경남북부	특별방역대책기간	종오리항원	종오리	이창용	경남	함양군	안의면	도림리 327-6	127.8576919	35.6338111	Egg-Inoculation	2/21/2019 0:00	2/27/2019 0:00	6	120	12	105
796	경남북부	경남북부	특별방역대책기간	종오리항원	종오리	이정수	경남	함양군	안의면	초동리 561-1	127.8645028	35.647745	Egg-Inoculation	2/21/2019 0:00	2/27/2019 0:00	3	60	6	106
797	경남북부	경남북부	특별방역대책기간	종오리항원	종오리	임세한 2	경남	거창군	마리면	말흘리 1102-1	127.8286861	35.7014295	Egg-Inoculation	2/21/2019 0:00	2/27/2019 0:00	4	80	8	109
798	경남북부	경남북부	상시	종오리항원	종오리	김헌태	경남	거창군	거창읍	장팔리 1446	127.8893172	35.6632018	Egg-Inoculation	3/6/2019 0:00	3/12/2019 0:00	8	160	16	100
799	경남북부	경남북부	상시	종오리항원	종오리	이현덕	경남	거창군	남상면	임불리 1018-1	127.9795787	35.6173262	Egg-Inoculation	3/6/2019 0:00	3/12/2019 0:00	5	100	10	110
800	경남북부	경남북부	상시	종오리항원	종오리	이보국	경남	거창군	가조면	기리 800	128.0200626	35.6795926	Egg-Inoculation	3/6/2019 0:00	3/12/2019 0:00	7	140	14	102
801	경남북부	경남북부	상시	종오리항원	종오리	신종인	경남	거창군	가조면	도리 1140	128.049309	35.703966	Egg-Inoculation	3/6/2019 0:00	3/12/2019 0:00	6	120	12	103
802	경남북부	경남북부	상시	종오리항원	종오리	오미란	경남	함양군	안의면	초동리 1032-1	127.8521919	35.6466309	Egg-Inoculation	3/6/2019 0:00	3/12/2019 0:00	4	80	8	104
803	경남북부	경남북부	상시	종오리항원	종오리	이창용	경남	함양군	안의면	도림리 327-6	127.8576919	35.6338111	Egg-Inoculation	3/6/2019 0:00	3/12/2019 0:00	6	120	12	105
804	경남북부	경남북부	상시	종오리항원	종오리	이정수	경남	함양군	안의면	초동리 561-1	127.8645028	35.647745	Egg-Inoculation	3/6/2019 0:00	3/12/2019 0:00	3	60	6	106
805	경남북부	경남북부	상시	종오리항원	종오리	이국조	경남	거창군	마리면	말흘리 1100-2	127.8274593	35.7015269	Egg-Inoculation	3/6/2019 0:00	3/12/2019 0:00	5	100	10	107
806	경남북부	경남북부	상시	종오리항원	종오리	임세한	경남	거창군	마리면	말흘리 1100-1	127.8268398	35.7018235	Egg-Inoculation	3/6/2019 0:00	3/12/2019 0:00	8	160	16	111
807	경남북부	경남북부	상시	종오리항원	종오리	박희대	경남	거창군	신원면	양지리 712	127.9520344	35.5843011	Egg-Inoculation	3/6/2019 0:00	3/12/2019 0:00	8	160	16	112
808	경남북부	경남북부	상시	종오리항원	종오리	임세한2	경남	거창군	마리면	말흘리 1102-1	127.8286861	35.7014295	Egg-Inoculation	3/6/2019 0:00	3/12/2019 0:00	4	80	8	109
809	경남북부	경남북부	특별방역대책기간	종오리항원	종오리	김헌태	경남	거창군	거창읍	장팔리 1446	127.8893172	35.6632018	Egg-Inoculation	3/20/2019 0:00	3/26/2019 0:00	8	160	16	100
810	경남북부	경남북부	상시	종오리항원	종오리	박희대	경남	거창군	신원면	양지리 714-1	127.9525091	35.5839768	Egg-Inoculation	9/10/2019 0:00	9/16/2019 0:00	5	100	10	108
811	경남북부	경남북부	상시	종오리항원	종오리	임세한2	경남	거창군	마리면	말흘리 1102-1	127.8286861	35.7014295	Egg-Inoculation	9/9/2019 0:00	9/16/2019 0:00	4	80	8	109
812	경남북부	경남북부	상시	종오리항원	종오리	김헌태	경남	거창군	거창읍	장팔리 1446	127.8893172	35.6632018	Egg-Inoculation	10/10/2019 0:00	10/16/2019 0:00	8	160	16	100
813	경남북부	경남북부	상시	종오리항원	종오리	이현덕	경남	거창군	남상면	월행로 224-179	127.9797222	35.6172361	Egg-Inoculation	10/10/2019 0:00	10/16/2019 0:00	5	100	10	101
814	경남북부	경남북부	상시	종오리항원	종오리	이보국	경남	거창군	가조면	기리 800	128.0200626	35.6795926	Egg-Inoculation	10/10/2019 0:00	10/16/2019 0:00	7	140	14	102
815	경남북부	경남북부	상시	종오리항원	종오리	신종인	경남	거창군	가조면	도리 1140	128.049309	35.703966	Egg-Inoculation	10/10/2019 0:00	10/16/2019 0:00	6	120	12	103
816	경남북부	경남북부	상시	종오리항원	종오리	오미란	경남	함양군	안의면	초동리 1032-1	127.8521919	35.6466309	Egg-Inoculation	10/10/2019 0:00	10/16/2019 0:00	4	80	8	104
817	경남북부	경남북부	상시	종오리항원	종오리	이창용	경남	함양군	안의면	도림리 327-6	127.8576919	35.6338111	Egg-Inoculation	10/10/2019 0:00	10/16/2019 0:00	6	120	12	105
818	경남북부	경남북부	상시	종오리항원	종오리	이정수	경남	함양군	안의면	초동리 561-1	127.8645028	35.647745	Egg-Inoculation	10/10/2019 0:00	10/16/2019 0:00	3	60	6	106
819	경남북부	경남북부	상시	종오리항원	종오리	임세한	경남	거창군	마리면	말흘리 1100-2	127.8274593	35.7015269	Egg-Inoculation	10/10/2019 0:00	10/16/2019 0:00	8	160	16	107
820	경남북부	경남북부	상시	종오리항원	종오리	박희대	경남	거창군	신원면	양지리 714-1	127.9525091	35.5839768	Egg-Inoculation	10/10/2019 0:00	10/16/2019 0:00	5	100	10	108
821	경남북부	경남북부	상시	종오리항원	종오리	임세한2	경남	거창군	마리면	말흘리 1102-1	127.8286861	35.7014295	Egg-Inoculation	10/10/2019 0:00	10/16/2019 0:00	4	80	8	109
822	경남북부	경남북부	상시	출하전검사	종오리	오미란	경남	함양군	안의면	초동리 1032-1	127.8521919	35.6466309	PCR	10/28/2019 0:00	10/28/2019 0:00	4	80	8	104
823	경남북부	경남북부	상시	종오리항원	종오리	김헌태	경남	거창군	거창읍	장팔리 1446	127.8893172	35.6632018	Egg-Inoculation	10/24/2019 0:00	10/30/2019 0:00	8	160	16	100
824	경남북부	경남북부	상시	종오리항원	종오리	오미란	경남	함양군	안의면	초동리 1032-1	127.8521919	35.6466309	Egg-Inoculation	10/24/2019 0:00	10/30/2019 0:00	4	80	8	104
825	경남북부	경남북부	상시	종오리항원	종오리	박희대	경남	거창군	신원면	양지리 714-1	127.9525091	35.5839768	Egg-Inoculation	10/24/2019 0:00	10/30/2019 0:00	5	100	10	108
826	경남북부	경남북부	상시	종오리항원	종오리	임세한	경남	거창군	마리면	말흘리 1100-2	127.8274593	35.7015269	Egg-Inoculation	10/24/2019 0:00	10/30/2019 0:00	8	160	16	107
827	경남북부	경남북부	상시	종오리항원	종오리	임세한2	경남	거창군	마리면	말흘리 1102-1	127.8286861	35.7014295	Egg-Inoculation	10/24/2019 0:00	10/30/2019 0:00	4	80	8	109
828	경남북부	경남북부	상시	종오리항원	종오리	임세한2	경남	거창군	마리면	말흘리 1102-1	127.8286861	35.7014295	PCR	11/11/2019 0:00	11/11/2019 0:00	4	80	8	109
829	경남북부	경남북부	상시	종오리항원	종오리	김헌태	경남	거창군	거창읍	장팔리 1446	127.8893172	35.6632018	Egg-Inoculation	11/7/2019 0:00	11/13/2019 0:00	8	160	16	100
830	경남북부	경남북부	상시	종오리항원	종오리	이현덕	경남	거창군	남상면	월행로 224-179	127.9797222	35.6172361	Egg-Inoculation	11/7/2019 0:00	11/13/2019 0:00	5	100	10	101
831	경남북부	경남북부	상시	종오리항원	종오리	이보국	경남	거창군	가조면	기리 800	128.0200626	35.6795926	Egg-Inoculation	11/7/2019 0:00	11/13/2019 0:00	7	140	14	102
832	경남북부	경남북부	상시	종오리항원	종오리	신종인	경남	거창군	가조면	도리 1140	128.049309	35.703966	Egg-Inoculation	11/7/2019 0:00	11/13/2019 0:00	6	120	12	103
833	경남북부	경남북부	상시	종오리항원	종오리	오미란	경남	함양군	안의면	초동리 1032-1	127.8521919	35.6466309	Egg-Inoculation	11/7/2019 0:00	11/13/2019 0:00	4	80	8	104
834	경남북부	경남북부	상시	종오리항원	종오리	이창용	경남	함양군	안의면	도림리 327-6	127.8576919	35.6338111	Egg-Inoculation	11/7/2019 0:00	11/13/2019 0:00	6	120	12	105
835	경남북부	경남북부	상시	종오리항원	종오리	이정수	경남	함양군	안의면	초동리 561-1	127.8645028	35.647745	Egg-Inoculation	11/7/2019 0:00	11/13/2019 0:00	3	60	6	106
836	경남북부	경남북부	상시	종오리항원	종오리	임세한	경남	거창군	마리면	말흘리 1100-2	127.8274593	35.7015269	Egg-Inoculation	11/7/2019 0:00	11/13/2019 0:00	8	160	16	107
837	경남북부	경남북부	특별방역대책기간	종오리항원	종오리	이보국	경남	거창군	가조면	기리 800	128.0200626	35.6795926	Egg-Inoculation	3/20/2019 0:00	3/26/2019 0:00	7	140	14	102
838	경남북부	경남북부	특별방역대책기간	종오리항원	종오리	오미란	경남	함양군	안의면	초동리 1032-1	127.8521919	35.6466309	Egg-Inoculation	3/20/2019 0:00	3/26/2019 0:00	4	80	8	104
839	경남북부	경남북부	특별방역대책기간	종오리항원	종오리	이창용	경남	함양군	안의면	도림리 327-6	127.8576919	35.6338111	Egg-Inoculation	3/20/2019 0:00	3/26/2019 0:00	6	120	12	105
840	경남북부	경남북부	특별방역대책기간	종오리항원	종오리	이정수	경남	함양군	안의면	초동리 561-1	127.8645028	35.647745	Egg-Inoculation	3/20/2019 0:00	3/26/2019 0:00	3	60	6	106
841	경남북부	경남북부	특별방역대책기간	종오리항원	종오리	임세한 2	경남	거창군	마리면	말흘리 1102-1	127.8286861	35.7014295	Egg-Inoculation	3/20/2019 0:00	3/26/2019 0:00	4	80	8	109
842	경남북부	경남북부	상시	종오리항원	종오리	김헌태	경남	거창군	거창읍	장팔리 1446	127.8893172	35.6632018	Egg-Inoculation	4/2/2019 0:00	4/8/2019 0:00	8	160	16	100
843	경남북부	경남북부	상시	종오리항원	종오리	이현덕	경남	거창군	남상면	월행로 224-179	127.9797222	35.6172361	Egg-Inoculation	4/2/2019 0:00	4/8/2019 0:00	5	100	10	101
844	경남북부	경남북부	상시	종오리항원	종오리	이보국	경남	거창군	가조면	기리 800	128.0200626	35.6795926	Egg-Inoculation	4/2/2019 0:00	4/8/2019 0:00	7	140	14	102
845	경남북부	경남북부	상시	종오리항원	종오리	오미란	경남	함양군	안의면	초동리 1032-1	127.8521919	35.6466309	Egg-Inoculation	4/2/2019 0:00	4/8/2019 0:00	4	80	8	104
846	경남북부	경남북부	상시	종오리항원	종오리	이창용	경남	함양군	안의면	도림리 327-6	127.8576919	35.6338111	Egg-Inoculation	4/2/2019 0:00	4/8/2019 0:00	6	120	12	105
847	경남북부	경남북부	상시	종오리항원	종오리	이정수	경남	함양군	안의면	초동리 561-1	127.8645028	35.647745	Egg-Inoculation	4/2/2019 0:00	4/8/2019 0:00	3	60	6	106
848	경남북부	경남북부	상시	종오리항원	종오리	박희대	경남	거창군	신원면	양지리 714-1	127.9525091	35.5839768	Egg-Inoculation	4/2/2019 0:00	4/8/2019 0:00	5	100	10	108
849	경남북부	경남북부	상시	종오리항원	종오리	임세한	경남	거창군	마리면	말흘리 1100-1	127.8268398	35.7018235	Egg-Inoculation	4/2/2019 0:00	4/8/2019 0:00	8	160	16	111
850	경남북부	경남북부	상시	종오리항원	종오리	임세한 2	경남	거창군	마리면	말흘리 1102-1	127.8286861	35.7014295	Egg-Inoculation	4/2/2019 0:00	4/8/2019 0:00	4	80	8	109
851	경남북부	경남북부	상시	종오리항원	종오리	김헌태	경남	거창군	거창읍	장팔리 1446	127.8893172	35.6632018	Egg-Inoculation	5/9/2019 0:00	5/15/2019 0:00	8	160	16	100
852	경남북부	경남북부	상시	종오리항원	종오리	이현덕	경남	거창군	남상면	월행로 224-179	127.9797222	35.6172361	Egg-Inoculation	5/9/2019 0:00	5/15/2019 0:00	5	100	10	101
853	경남북부	경남북부	상시	종오리항원	종오리	이보국	경남	거창군	가조면	기리 800	128.0200626	35.6795926	Egg-Inoculation	5/9/2019 0:00	5/15/2019 0:00	7	140	14	102
854	경남북부	경남북부	상시	종오리항원	종오리	신종인	경남	거창군	가조면	도리 1140	128.049309	35.703966	Egg-Inoculation	5/9/2019 0:00	5/15/2019 0:00	6	120	12	103
855	경남북부	경남북부	상시	종오리항원	종오리	오미란	경남	함양군	안의면	초동리 1032-1	127.8521919	35.6466309	Egg-Inoculation	5/9/2019 0:00	5/15/2019 0:00	4	80	8	104
856	경남북부	경남북부	상시	종오리항원	종오리	이창용	경남	함양군	안의면	도림리 327-6	127.8576919	35.6338111	Egg-Inoculation	5/9/2019 0:00	5/15/2019 0:00	6	120	12	105
857	경남북부	경남북부	상시	종오리항원	종오리	이정수	경남	함양군	안의면	초동리 561-1	127.8645028	35.647745	Egg-Inoculation	5/9/2019 0:00	5/15/2019 0:00	3	60	6	106
858	경남북부	경남북부	상시	종오리항원	종오리	박희대	경남	거창군	신원면	양지리 714-1	127.9525091	35.5839768	Egg-Inoculation	5/9/2019 0:00	5/15/2019 0:00	5	100	10	108
859	경남북부	경남북부	상시	종오리항원	종오리	임세한	경남	거창군	마리면	말흘리 1100-2	127.8274593	35.7015269	Egg-Inoculation	5/9/2019 0:00	5/15/2019 0:00	8	160	16	107
860	경남북부	경남북부	상시	종오리항원	종오리	이국조	경남	거창군	마리면	말흘리 1100-1	127.8268398	35.7018235	Egg-Inoculation	5/9/2019 0:00	5/15/2019 0:00	8	160	16	111
861	경남북부	경남북부	상시	종오리항원	종오리	임세한2	경남	거창군	마리면	말흘리 1102-1	127.8286861	35.7014295	Egg-Inoculation	5/9/2019 0:00	5/15/2019 0:00	4	80	8	109
862	경남북부	경남북부	상시	출하전검사	종오리	이보국	경남	거창군	가조면	기리 800	128.0200626	35.6795926	PCR	6/3/2019 0:00	6/3/2019 0:00	7	140	14	102
863	경남북부	경남북부	상시	출하전검사	종오리	이창용	경남	함양군	안의면	도림리 327-6	127.8576919	35.6338111	PCR	6/5/2019 0:00	6/5/2019 0:00	5	100	10	105
864	경남북부	경남북부	상시	출하전검사	종오리	이정수	경남	함양군	안의면	초동리 561-1	127.8645028	35.647745	PCR	6/5/2019 0:00	6/5/2019 0:00	3	60	6	106
865	경남북부	경남북부	상시	종오리항원	종오리	김헌태	경남	거창군	거창읍	장팔리 1446	127.8893172	35.6632018	Egg-Inoculation	6/5/2019 0:00	6/12/2019 0:00	8	160	16	100
866	경남북부	경남북부	상시	종오리항원	종오리	이현덕	경남	거창군	남상면	월행로 224-179	127.9797222	35.6172361	Egg-Inoculation	6/5/2019 0:00	6/12/2019 0:00	5	100	10	101
867	경남북부	경남북부	상시	종오리항원	종오리	이보국	경남	거창군	가조면	기리 800	128.0200626	35.6795926	Egg-Inoculation	6/5/2019 0:00	6/12/2019 0:00	7	140	14	102
868	경남북부	경남북부	상시	종오리항원	종오리	신종인	경남	거창군	가조면	도리 1140	128.049309	35.703966	Egg-Inoculation	6/5/2019 0:00	6/12/2019 0:00	6	120	12	103
869	경남북부	경남북부	상시	종오리항원	종오리	이창용	경남	함양군	안의면	도림리 327-6	127.8576919	35.6338111	Egg-Inoculation	6/5/2019 0:00	6/12/2019 0:00	6	120	12	105
870	경남북부	경남북부	상시	종오리항원	종오리	이정수	경남	함양군	안의면	초동리 561-1	127.8645028	35.647745	Egg-Inoculation	6/5/2019 0:00	6/12/2019 0:00	3	60	6	106
871	경남북부	경남북부	상시	종오리항원	종오리	임세한	경남	거창군	마리면	말흘리 1100-2	127.8274593	35.7015269	Egg-Inoculation	6/5/2019 0:00	6/12/2019 0:00	8	160	16	107
872	경남북부	경남북부	상시	종오리항원	종오리	박희대	경남	거창군	신원면	양지리 714-1	127.9525091	35.5839768	Egg-Inoculation	6/5/2019 0:00	6/12/2019 0:00	5	100	10	108
873	경남북부	경남북부	상시	종오리항원	종오리	임세한2	경남	거창군	마리면	말흘리 1102-1	127.8286861	35.7014295	Egg-Inoculation	6/5/2019 0:00	6/12/2019 0:00	4	80	8	109
874	경남북부	경남북부	상시	종오리항원	종오리	오미란	경남	함양군	안의면	초동리 1032-1	127.8521919	35.6466309	Egg-Inoculation	6/5/2019 0:00	6/12/2019 0:00	4	80	8	104
875	전남서부	전남서부	9월	상시예찰	종오리	장양화	전남	무안군	현경면	평산리 281-23	126.4489518	35.0190535	Egg-Inoculation	9/3/2019 0:00	9/9/2019 0:00	5	100	10	37
876	전남서부	전남서부	9월	상시예찰	종오리	김유진	전남	무안군	현경면	오류리 753-3	126.3541949	35.0608979	Egg-Inoculation	9/3/2019 0:00	9/9/2019 0:00	5	100	10	33
877	전남서부	전남서부	9월	상시예찰	종오리	김정기	전남	무안군	해제면	용학리 538-212	126.3132595	35.0861222	Egg-Inoculation	9/3/2019 0:00	9/9/2019 0:00	4	80	8	32
878	전남서부	전남서부	9월	상시예찰	종오리	노태영	전남	무안군	현경면	해운리 1420-9	126.4599097	35.0715251	Egg-Inoculation	9/3/2019 0:00	9/9/2019 0:00	3	60	6	34
879	전남서부	전남서부	9월	상시예찰	종오리	노태영	전남	무안군	현경면	현화리 343-11	126.44622	35.0481951	Egg-Inoculation	9/3/2019 0:00	9/9/2019 0:00	5	100	10	36
880	전남서부	전남서부	9월	상시예찰	종오리	노태영	전남	무안군	현경면	해운리 1418-12	126.4573923	35.0713038	Egg-Inoculation	9/3/2019 0:00	9/9/2019 0:00	3	60	6	35
881	전남서부	전남서부	9월	상시예찰	종오리	박상삼	전남	함평군	나산면	월암로 1184-22	126.6513598	35.1159712	Egg-Inoculation	9/3/2019 0:00	9/9/2019 0:00	11	220	22	40
882	충남아산	충남본소	상시	종오리 상시예찰(4월)	종오리	사조화인코리아 동면농장	충남	천안시	동남구 동면	화계1길 151	127.3328633	36.7824014	발육란	4/26/2019 0:00	4/30/2019 0:00	6	120	12	113
883	충남부여	충남본소	상시	종오리 상시예찰(4월)	종오리	홍성진	충남	논산시	양촌면	매죽헌로 1592-39	127.2316581	36.1337602	발육란	4/29/2019 0:00	5/3/2019 0:00	9	180	18	114
884	충남공주	충남본소	상시	종오리 상시예찰(4월)	종오리	영화농장	충남	금산군	금성면	오룡길 164-170	127.4506763	36.118183	발육란	4/30/2019 0:00	5/7/2019 0:00	6	120	12	115
885	충남공주	충남본소	상시	종오리 상시예찰(4월)	종오리	농업회사법인㈜대덕	충남	금산군	진산면	실학로 442-35	127.357818	36.1949782	발육란	4/30/2019 0:00	5/7/2019 0:00	11	220	22	116
886	충남당진	충남본소	상시	종오리 상시예찰(5월)	종오리	고을순	충남	예산군	오가면	신원리 118-4	126.8195023	36.7010784	발육란	5/7/2019 0:00	5/13/2019 0:00	4	80	8	97
887	충남태안	충남본소	상시	오리 사육제한 종료 농가	종오리	손계영	충남	서산시	고북면	봉생길 137-17	126.4966481	36.6416777	PCR	5/15/2019 0:00	5/15/2019 0:00	15	300	30	117
888	충남아산	충남본소	상시	종오리 상시예찰(5월)	종오리	박영배	충남	천안시	동남구 성남면	대흥2길 89-10	127.2440261	36.730476	발육란	5/16/2019 0:00	5/20/2019 0:00	6	120	12	118
889	충남아산	충남본소	상시	종오리 상시예찰(5월)	종오리	사조화인코리아 동면농장	충남	천안시	동남구 동면	화계1길 151	127.3328633	36.7824014	발육란	5/16/2019 0:00	5/20/2019 0:00	6	120	12	113
890	충남공주	충남본소	상시	종오리 상시예찰(5월)	종오리	영화농장	충남	금산군	금성면	오룡길 164-170	127.4506763	36.118183	발육란	5/22/2019 0:00	5/27/2019 0:00	6	120	12	115
891	충남공주	충남본소	상시	종오리 상시예찰(5월)/출하전 검사	종오리	농업회사법인㈜대덕	충남	금산군	진산면	실학로 442-35	127.357818	36.1949782	PCR,발육란	5/22/2019 0:00	5/27/2019 0:00	11	320	32	116
892	충남부여	충남본소	상시	종오리 상시예찰(5월)/출하전 검사	종오리	홍성진	충남	논산시	양촌면	매죽헌로 1592-39	127.2316581	36.1337602	PCR,발육란	5/24/2019 0:00	5/28/2019 0:00	9	320	32	114
893	충남아산	충남본소	상시	종오리 상시예찰(6월)	종오리	박영배	충남	천안시	동남구 성남면	대흥2길 89-10	127.2440261	36.730476	발육란	6/4/2019 0:00	6/10/2019 0:00	6	120	12	118
894	충남아산	충남본소	상시	종오리 상시예찰(6월)	종오리	사조화인코리아 동면농장	충남	천안시	동남구 동면	화계1길 151	127.3328633	36.7824014	발육란	6/4/2019 0:00	6/10/2019 0:00	6	120	12	113
895	충남당진	충남본소	상시	종오리 상시예찰(6월)	종오리	고을순	충남	예산군	오가면	신원리 118-4	126.8195023	36.7010784	발육란	6/10/2019 0:00	6/14/2019 0:00	4	80	8	97
896	충남부여	충남본소	상시	종오리 상시예찰(6월)	종오리	홍성진	충남	논산시	양촌면	매죽헌로 1592-39	127.2316581	36.1337602	발육란	6/20/2019 0:00	6/25/2019 0:00	9	180	18	114
897	충남공주	충남본소	상시	종오리 상시예찰(6월)	종오리	영화농장	충남	금산군	금성면	오룡길 164-170	127.4506763	36.118183	발육란	6/20/2019 0:00	6/25/2019 0:00	6	120	12	115
898	충남공주	충남본소	상시	종오리 상시예찰(6월)/오리 출하전	종오리	농업회사법인㈜대덕	충남	금산군	진산면	실학로 442-35	127.357818	36.1949782	발육란	6/20/2019 0:00	6/25/2019 0:00	6	240	24	116
899	충남아산	충남본소	상시	오리 출하전 검사	종오리	이창주	충남	천안시	동면	화계1길 151	127.3328633	36.7824014	PCR	6/28/2019 0:00	6/28/2019 0:00	3	120	12	113
900	충남당진	충남본소	상시	종오리 상시예찰	종오리	고을순	충남	예산군	오가면	신원리 118-4	126.8195023	36.7010784	발육란	7/1/2019 0:00	7/5/2019 0:00	4	80	8	97
901	충남부여	충남본소	상시	종오리 상시예찰	종오리	홍성진	충남	논산시	양촌면	매죽헌로 1592-39	127.2316581	36.1337602	발육란	7/23/2019 0:00	7/29/2019 0:00	9	180	18	114
902	충남공주	충남본소	상시	종오리 상시예찰	종오리	심영화	충남	금산군	금성면	오룡길 164-170	127.4506763	36.118183	발육란	7/23/2019 0:00	7/29/2019 0:00	6	120	12	115
903	충남공주	충남본소	상시	종오리 상시예찰	종오리	유만석	충남	공주시	탄천면	견동리 71-2	127.0087721	36.3550976	발육란	7/24/2019 0:00	7/29/2019 0:00	4	80	8	119
904	충남아산	충남본소	상시	종오리 상시예찰	종오리	박영배	충남	천안시	성남면	대흥2길 89-10	127.2440261	36.730476	발육란	7/24/2019 0:00	7/29/2019 0:00	6	120	12	118
905	충남아산	충남본소	상시	종오리 상시예찰	종오리	사조화인코리아 북면농장	충남	천안시	북면	운용2길 33-3	127.2672433	36.8660671	발육란	7/25/2019 0:00	7/30/2019 0:00	6	120	12	120
906	충남아산	충남본소	상시	종오리 상시예찰	종오리	사조화인 동면농장	충남	천안시	동면	화계1길 151	127.3328633	36.7824014	PCR	7/25/2019 0:00	7/25/2019 0:00	7	200	20	113
907	전남서부	전남서부	9월	상시예찰	종오리	선종아	전남	함평군	학교면	마산리 609	126.555816	35.0561383	Egg-Inoculation	9/3/2019 0:00	9/9/2019 0:00	9	180	18	49
908	전남서부	전남서부	9월	상시예찰	종오리	송병용	전남	영광군	대마면	화평리 산5-1	126.5662764	35.2922876	Egg-Inoculation	9/4/2019 0:00	9/9/2019 0:00	6	120	12	48
909	전남북부	전남북부	9월	상시예찰	종오리	류재익	전남	담양군	수북면	두정리 117-1	126.9326217	35.3212687	Egg-Inoculation	9/17/2019 0:00	9/22/2019 0:00	1	20	2	51
910	전남북부	전남북부	9월	상시예찰	종오리	윤영호	전남	장성군	삼서면	석마리 산67-1	126.6648634	35.1992708	Egg-Inoculation	9/17/2019 0:00	9/22/2019 0:00	6	120	12	53
911	전남본소	전남본소	10월	상시예찰	원종오리	한국원종오리	전남	장흥군	안양면	당암리 8	126.9842016	34.6687822	Egg-Inoculation	10/4/2019 0:00	10/9/2019 0:00	15	300	30	43
912	전남본소	전남본소	10월	상시예찰	종오리	다솔(송갑수)	전남	해남군	송지면	마봉길 32-99	126.5542995	34.3650854	Egg-Inoculation	10/4/2019 0:00	10/9/2019 0:00	15	300	30	98
913	전남본소	전남본소	10월	상시예찰	종오리	김진성	전남	영암군	덕진면	금강리 235-10	126.6915616	34.8269227	Egg-Inoculation	10/7/2019 0:00	10/11/2019 0:00	17	340	34	65
914	전남본소	전남본소	10월	상시예찰	종오리	최낙면	전남	영암군	덕진면	장선리 83-1	126.685079	34.8400043	Egg-Inoculation	10/7/2019 0:00	10/11/2019 0:00	8	160	16	121
915	전남본소	전남본소	10월	상시예찰	종오리	류경열	전남	영암군	신북면	유곡리 128-7	126.6860609	34.9020041	Egg-Inoculation	10/7/2019 0:00	10/11/2019 0:00	12	240	24	94
916	전남본소	전남본소	10월	상시예찰	종오리	송하전	전남	나주시	다시면	동곡리 394-1	126.6156114	35.0093695	Egg-Inoculation	10/8/2019 0:00	10/13/2019 0:00	13	260	26	1
917	전남본소	전남본소	10월	상시예찰	종오리	이경헌	전남	나주시	다시면	문동리 798-2	126.6119749	34.9931123	Egg-Inoculation	10/8/2019 0:00	10/13/2019 0:00	4	80	8	122
918	전남본소	전남본소	10월	상시예찰	종오리	박동휘	전남	나주시	다시면	송촌리 259-3	126.6084702	35.0137947	Egg-Inoculation	10/8/2019 0:00	10/13/2019 0:00	9	180	18	60
919	전남본소	전남본소	10월	상시예찰	종오리	이형임	전남	나주시	동강면	대전리 860	126.5535035	34.9066732	Egg-Inoculation	10/10/2019 0:00	10/15/2019 0:00	6	120	12	92
920	전남본소	전남본소	10월	상시예찰	종오리	오점근	전남	나주시	동강면	장동리 1270-5	126.5461871	34.8990233	Egg-Inoculation	10/10/2019 0:00	10/15/2019 0:00	12	240	24	55
921	전남본소	전남본소	10월	상시예찰	종오리	김연선	전남	나주시	동강면	장동리 296	126.5629926	34.9184496	Egg-Inoculation	10/10/2019 0:00	10/15/2019 0:00	9	180	18	66
922	전남본소	전남본소	10월	상시예찰	종오리	김삼순	전남	강진군	작천면	갈동로 103-31	126.7438351	34.7238644	Egg-Inoculation	10/11/2019 0:00	10/16/2019 0:00	6	120	12	57
923	전남본소	전남본소	10월	상시예찰	종오리	김민수	전남	나주시	반남면	흥덕리 360	126.6363407	34.8975714	Egg-Inoculation	10/11/2019 0:00	10/16/2019 0:00	14	280	28	64
924	전남본소	전남본소	10월	상시예찰	종오리	백관순	전남	영암군	시종면	신흥리 865-1	126.605882	34.9124683	Egg-Inoculation	10/11/2019 0:00	10/16/2019 0:00	8	160	16	63
925	전남본소	전남본소	10월	상시예찰	종오리	김근호	전남	나주시	남평읍	상곡리 2-4	126.8621208	34.9818962	Egg-Inoculation	10/14/2019 0:00	10/18/2019 0:00	11	220	22	42
926	전남본소	전남본소	10월	상시예찰	종오리	이병선	전남	나주시	노안면	오정리 138-6	126.6927011	35.0976667	Egg-Inoculation	10/14/2019 0:00	10/18/2019 0:00	5	100	10	59
927	전남본소	전남본소	10월	상시예찰	종오리	김민수(강영묵)	전남	나주시	노안면	유곡리 산 3-2	126.7490783	35.0995054	Egg-Inoculation	10/14/2019 0:00	10/18/2019 0:00	8	160	16	61
928	전남본소	전남본소	10월	상시예찰	종오리	다솔(송갑수)	전남	해남군	송지면	마봉길 32-99	126.5542995	34.3650854	Egg-Inoculation	10/21/2019 0:00	10/25/2019 0:00	15	300	30	98
929	전남본소	전남본소	10월	상시예찰	종오리	김삼순	전남	강진군	작천면	갈동로 103-31	126.7438351	34.7238644	Egg-Inoculation	10/22/2019 0:00	10/27/2019 0:00	6	120	12	57
930	전남본소	전남본소	10월	상시예찰	종오리	류경열	전남	영암군	신북면	유곡리 128-7	126.6860609	34.9020041	Egg-Inoculation	10/23/2019 0:00	10/28/2019 0:00	12	240	24	94
931	전남본소	전남본소	10월	상시예찰	원종오리	한국원종오리	전남	장흥군	안양면	당암리 8	126.9842016	34.6687822	Egg-Inoculation	10/23/2019 0:00	10/28/2019 0:00	16	320	32	43
932	전남본소	전남본소	10월	상시예찰	종오리	김민수(강영묵)	전남	나주시	노안면	유곡리 산 3-2	126.7490783	35.0995054	Egg-Inoculation	10/24/2019 0:00	10/28/2019 0:00	8	160	16	61
933	전남본소	전남본소	10월	상시예찰	종오리	이형임	전남	나주시	동강면	대전리 860	126.5535035	34.9066732	Egg-Inoculation	10/24/2019 0:00	10/29/2019 0:00	6	120	12	92
934	전남본소	전남본소	10월	상시예찰	종오리	오점근	전남	나주시	동강면	장동리 1270-5	126.5461871	34.8990233	Egg-Inoculation	10/24/2019 0:00	10/29/2019 0:00	12	240	24	55
935	전남본소	전남본소	10월	상시예찰	종오리	김진성	전남	영암군	덕진면	금강리 235-10	126.6915616	34.8269227	Egg-Inoculation	10/24/2019 0:00	10/29/2019 0:00	17	340	34	65
936	전남본소	전남본소	10월	상시예찰	종오리	김정배	전남	강진군	신전면	영관리 183-11	126.6943832	34.4999682	Egg-Inoculation	10/25/2019 0:00	10/30/2019 0:00	7	140	14	44
937	전남본소	전남본소	10월	상시예찰	종오리	김민수	전남	나주시	반남면	흥덕리 360	126.6363407	34.8975714	Egg-Inoculation	10/25/2019 0:00	10/30/2019 0:00	14	280	28	64
938	전남본소	전남본소	10월	상시예찰	종오리	박동휘	전남	나주시	다시면	송촌리 259-3	126.6084702	35.0137947	Egg-Inoculation	10/28/2019 0:00	11/1/2019 0:00	9	180	18	60
939	전남본소	전남본소	10월	상시예찰	종오리	김연선	전남	나주시	동강면	장동리 296	126.5629926	34.9184496	Egg-Inoculation	10/28/2019 0:00	11/1/2019 0:00	9	180	18	66
940	전남동부	전남동부	9월	상시예찰	종오리	이형임	전남	보성군	보성읍	일림로 1407-24	127.041396	34.7436069	Egg-Inoculation	9/25/2019 0:00	9/30/2019 0:00	4	80	8	8
941	전남동부	전남동부	9월	상시예찰	종오리	신미영	전남	보성군	겸백면	수남리 833	127.1696468	34.7952562	Egg-Inoculation	9/25/2019 0:00	9/30/2019 0:00	4	40	4	30
942	전남동부	전남동부	9월	상시예찰	종오리	정명숙	전남	보성군	웅치면	대산길 118-46	127.0048287	34.7093648	Egg-Inoculation	9/25/2019 0:00	9/30/2019 0:00	3	60	6	6
943	전남서부	전남서부	9월	상시예찰	종오리	장양화	전남	함평군	함평읍	한나리길 34-135	126.4883595	35.1018618	Egg-Inoculation	9/3/2019 0:00	9/9/2019 0:00	2	40	4	38
944	전남동부	전남동부	9월	상시예찰	종오리	김주연	전남	보성군	득량면	도촌길 234-281	127.1506611	34.7274072	Egg-Inoculation	9/25/2019 0:00	9/30/2019 0:00	13	260	26	29
945	전남본소	전남본소	10월	상시예찰	종오리	백관순	전남	영암군	시종면	신흥리 865-1	126.605882	34.9124683	Egg-Inoculation	10/28/2019 0:00	11/1/2019 0:00	9	180	18	63
946	전남본소	전남본소	10월	상시예찰	종오리	김근호	전남	나주시	남평읍	상곡리 2-4	126.8621208	34.9818962	Egg-Inoculation	10/30/2019 0:00	11/4/2019 0:00	11	220	22	42
947	전남동부	전남동부	10월	상시예찰	종오리	다솔1농장(문순금)	전남	고흥군	남양면	침교리 111	127.3514061	34.7537657	Egg-Inoculation	10/14/2019 0:00	10/21/2019 0:00	7	140	14	96
948	전남동부	전남동부	10월	상시예찰	종오리	다솔2농장(문순금)	전남	고흥군	남양면	남양로 637-72	127.3515678	34.754037	Egg-Inoculation	10/14/2019 0:00	10/21/2019 0:00	7	140	14	5
949	전남동부	전남동부	10월	상시예찰	종오리	이근수	전남	고흥군	도덕면	용동리 875-1	127.191694	34.6251972	Egg-Inoculation	10/14/2019 0:00	10/21/2019 0:00	11	220	22	2
950	전남동부	전남동부	10월	상시예찰	종오리	김주연	전남	보성군	득량면	도촌길 234-281	127.1506611	34.7274072	Egg-Inoculation	10/14/2019 0:00	10/21/2019 0:00	13	260	26	29
951	전남동부	전남동부	10월	상시예찰	종오리	이형임	전남	보성군	보성읍	일림로 1407-24	127.041396	34.7436069	Egg-Inoculation	10/14/2019 0:00	10/21/2019 0:00	4	80	8	8
952	전남동부	전남동부	10월	상시예찰	종오리	신미영	전남	보성군	겸백면	수남리 833	127.1696468	34.7952562	Egg-Inoculation	10/14/2019 0:00	10/21/2019 0:00	4	40	4	30
953	전남동부	전남동부	10월	상시예찰	종오리	정명숙	전남	보성군	웅치면	대산길 118-46	127.0048287	34.7093648	Egg-Inoculation	10/14/2019 0:00	10/21/2019 0:00	3	60	6	6
954	전남동부	전남동부	10월	상시예찰	종오리	다솔1농장(문순금)	전남	고흥군	남양면	침교리 111	127.3514061	34.7537657	Egg-Inoculation	10/24/2019 0:00	10/29/2019 0:00	7	140	14	96
955	전남본소	전남본소	11월	상시예찰	종오리	김진성	전남	영암군	덕진면	금강리 235-10	126.6915616	34.8269227	PCR	11/14/2019 0:00	11/14/2019 0:00	15	300	30	65
956	전남본소	전남본소	11월	상시예찰	종오리	이병선	전남	나주시	노안면	오정리 138-6	126.6927011	35.0976667	Egg-Inoculation	11/14/2019 0:00	11/19/2019 0:00	5	100	10	59
957	전남본소	전남본소	11월	상시예찰	종오리	이형임	전남	나주시	동강면	대전리 860	126.5535035	34.9066732	Egg-Inoculation	11/14/2019 0:00	11/19/2019 0:00	6	120	12	92
958	전남본소	전남본소	11월	상시예찰	종오리	류경열	전남	영암군	신북면	유곡리 128-7	126.6860609	34.9020041	Egg-Inoculation	11/14/2019 0:00	11/19/2019 0:00	12	240	24	94
959	전남본소	전남본소	11월	상시예찰	종오리	김정배	전남	강진군	신전면	영관리 183-11	126.6943832	34.4999682	Egg-Inoculation	11/15/2019 0:00	11/20/2019 0:00	17	340	34	44
960	전남본소	전남본소	11월	상시예찰	종오리	오점근	전남	나주시	동강면	장동리 1270-5	126.5461871	34.8990233	Egg-Inoculation	11/15/2019 0:00	11/20/2019 0:00	12	240	24	55
961	전남본소	전남본소	11월	상시예찰	종오리	최낙면	전남	영암군	덕진면	장선리 83-1	126.685079	34.8400043	Egg-Inoculation	11/15/2019 0:00	11/20/2019 0:00	9	180	18	121
962	전남본소	전남본소	11월	상시예찰	종오리	이창호	전남	강진군	도암면	석문리 692-6	126.7132471	34.542131	Egg-Inoculation	11/20/2019 0:00	11/25/2019 0:00	1	20	2	54
963	전남본소	전남본소	11월	상시예찰	종오리	김삼순	전남	강진군	작천면	갈동로 103-31	126.7438351	34.7238644	Egg-Inoculation	11/20/2019 0:00	11/25/2019 0:00	6	120	12	57
964	전남본소	전남본소	11월	상시예찰	종오리	다솔(송갑수)	전남	해남군	송지면	마봉길 32-99	126.5542995	34.3650854	Egg-Inoculation	11/20/2019 0:00	11/25/2019 0:00	15	300	30	98
965	전남본소	전남본소	11월	상시예찰	원종오리	한국원종오리	전남	장흥군	안양면	당암리 8	126.9842016	34.6687822	Egg-Inoculation	11/21/2019 0:00	11/26/2019 0:00	16	320	32	43
966	전남본소	전남본소	11월	상시예찰	종오리	김민수(강영묵)	전남	나주시	노안면	유곡리 산 3-2	126.7490783	35.0995054	Egg-Inoculation	11/26/2019 0:00	12/1/2019 0:00	9	180	18	61
967	전남본소	전남본소	11월	상시예찰	종오리	박동휘	전남	나주시	다시면	송촌리 259-3	126.6084702	35.0137947	Egg-Inoculation	11/26/2019 0:00	12/1/2019 0:00	9	180	18	60
968	전남본소	전남본소	11월	상시예찰	종오리	이형임	전남	나주시	동강면	대전리 860	126.5535035	34.9066732	Egg-Inoculation	11/26/2019 0:00	12/1/2019 0:00	6	120	12	92
969	전남본소	전남본소	11월	상시예찰	종오리	김정배	전남	강진군	신전면	영관리 183-11	126.6943832	34.4999682	Egg-Inoculation	11/27/2019 0:00	12/2/2019 0:00	6	120	12	44
970	전남본소	전남본소	11월	상시예찰	종오리	김진성	전남	영암군	덕진면	금강리 235-10	126.6915616	34.8269227	Egg-Inoculation	11/27/2019 0:00	12/2/2019 0:00	11	220	22	65
971	전남본소	전남본소	11월	상시예찰	종오리	류경열	전남	영암군	신북면	유곡리 128-7	126.6860609	34.9020041	Egg-Inoculation	11/27/2019 0:00	12/2/2019 0:00	12	240	24	94
972	전남본소	전남본소	11월	상시예찰	종오리	김근호	전남	나주시	남평읍	상곡리 2-4	126.8621208	34.9818962	Egg-Inoculation	11/28/2019 0:00	12/3/2019 0:00	11	220	22	42
973	전남본소	전남본소	11월	상시예찰	종오리	오점근	전남	나주시	동강면	장동리 1270-5	126.5461871	34.8990233	Egg-Inoculation	11/28/2019 0:00	12/3/2019 0:00	12	240	24	55
974	전남본소	전남본소	11월	상시예찰	종오리	김연선	전남	나주시	동강면	장동리 296	126.5629926	34.9184496	Egg-Inoculation	11/29/2019 0:00	12/4/2019 0:00	9	180	18	66
975	전남본소	전남본소	11월	상시예찰	종오리	김민수	전남	나주시	반남면	흥덕리 360	126.6363407	34.8975714	Egg-Inoculation	11/29/2019 0:00	12/4/2019 0:00	12	240	24	64
976	전남본소	전남본소	11월	상시예찰	종오리	백관순	전남	영암군	시종면	신흥리 865-1	126.605882	34.9124683	Egg-Inoculation	11/29/2019 0:00	12/4/2019 0:00	8	160	16	63
977	전남동부	전남동부	11월	상시예찰	종오리	다솔1농장(문순금)	전남	고흥군	남양면	침교리 111	127.3514061	34.7537657	Egg-Inoculation	11/7/2019 0:00	11/12/2019 0:00	7	140	14	96
978	전남동부	전남동부	11월	상시예찰	종오리	다솔2농장(문순금)	전남	고흥군	남양면	남양로 637-72	127.3515678	34.754037	Egg-Inoculation	11/7/2019 0:00	11/12/2019 0:00	37	140	14	5
979	전남동부	전남동부	11월	상시예찰	종오리	이근수	전남	고흥군	도덕면	용동리 875-1	127.191694	34.6251972	Egg-Inoculation	11/7/2019 0:00	11/12/2019 0:00	11	220	22	2
980	전남서부	전남서부	11월	상시예찰	종오리	박상삼	전남	함평군	나산면	월암로 1184-22	126.6513598	35.1159712	Egg-Inoculation	11/26/2019 0:00	12/2/2019 0:00	11	220	22	40
981	전남서부	전남서부	11월	상시예찰	종오리	송병용	전남	영광군	대마면	화평리 산5-1	126.5662764	35.2922876	Egg-Inoculation	11/26/2019 0:00	12/2/2019 0:00	6	120	12	48
982	전남서부	전남서부	11월	상시예찰	종오리	장양화	전남	함평군	함평읍	한나리길 34-135	126.4883595	35.1018618	Egg-Inoculation	11/28/2019 0:00	12/4/2019 0:00	3	60	6	38
983	전남서부	전남서부	11월	상시예찰	종오리	선종아	전남	함평군	학교면	마산리 609	126.555816	35.0561383	Egg-Inoculation	11/28/2019 0:00	12/4/2019 0:00	7	140	14	49
984	전남북부	전남북부	11월	상시예찰	종오리	류재익	전남	담양군	수북면	두정리 117-1	126.9326217	35.3212687	Egg-Inoculation	11/15/2019 0:00	11/20/2019 0:00	1	20	2	51
985	전남북부	전남북부	11월	상시예찰	종오리	권희혁	전남	장성군	삼계면	상도리 647	126.6846059	35.2578762	Egg-Inoculation	11/15/2019 0:00	11/20/2019 0:00	6	120	12	52
986	전남북부	전남북부	11월	상시예찰	종오리	윤영호	전남	장성군	삼서면	석마리 산67-1	126.6648634	35.1992708	Egg-Inoculation	11/15/2019 0:00	11/20/2019 0:00	6	120	12	53
987	전남북부	전남북부	11월	상시예찰	종오리	류재익	전남	담양군	수북면	두정리 117-1	126.9326217	35.3212687	Egg-Inoculation	11/26/2019 0:00	12/1/2019 0:00	1	20	2	51
988	전남북부	전남북부	11월	상시예찰	종오리	권희혁	전남	장성군	삼계면	상도리 647	126.6846059	35.2578762	Egg-Inoculation	11/26/2019 0:00	12/1/2019 0:00	6	120	12	52
989	전남북부	전남북부	11월	상시예찰	종오리	윤영호	전남	장성군	삼서면	석마리 산67-1	126.6648634	35.1992708	Egg-Inoculation	11/26/2019 0:00	12/1/2019 0:00	6	120	12	53
990	전남본소	전남본소	12월	상시예찰	종오리	다솔(송갑수)	전남	해남군	송지면	마봉길 32-99	126.5542995	34.3650854	Egg-Inoculation	12/4/2019 0:00	12/9/2019 0:00	15	300	30	98
991	전남본소	전남본소	12월	상시예찰	종오리	이은상	전남	장흥군	관산읍	용전리 223	126.91614	34.559705	Egg-Inoculation	12/5/2019 0:00	12/10/2019 0:00	4	80	8	58
992	전남본소	전남본소	12월	상시예찰	원종오리	한국원종오리	전남	장흥군	안양면	당암리 8	126.9842016	34.6687822	Egg-Inoculation	12/5/2019 0:00	12/10/2019 0:00	16	320	32	43
993	전남본소	전남본소	12월	상시예찰	종오리	김삼순	전남	강진군	작천면	갈동로 103-31	126.7438351	34.7238644	Egg-Inoculation	12/5/2019 0:00	12/10/2019 0:00	6	120	12	57
994	전남본소	전남본소	12월	상시예찰	종오리	이경헌	전남	나주시	다시면	문동리 798-2	126.6119749	34.9931123	Egg-Inoculation	12/9/2019 0:00	12/13/2019 0:00	5	100	10	122
995	전남본소	전남본소	12월	상시예찰	종오리	박동휘	전남	나주시	다시면	송촌리 259-3	126.6084702	35.0137947	Egg-Inoculation	12/9/2019 0:00	12/13/2019 0:00	9	180	18	60
996	전남본소	전남본소	12월	상시예찰	종오리	이창호	전남	강진군	도암면	석문리 692-6	126.7132471	34.542131	Egg-Inoculation	12/10/2019 0:00	12/14/2019 0:00	2	40	4	54
997	전남본소	전남본소	12월	상시예찰	종오리	김근호	전남	나주시	남평읍	상곡리 2-4	126.8621208	34.9818962	Egg-Inoculation	12/10/2019 0:00	12/14/2019 0:00	11	220	22	42
998	전남본소	전남본소	12월	상시예찰	종오리	김민수(강영묵)	전남	나주시	노안면	유곡리 산 3-2	126.7490783	35.0995054	Egg-Inoculation	12/10/2019 0:00	12/14/2019 0:00	9	180	18	61
999	전남본소	전남본소	12월	상시예찰	종오리	오점근	전남	나주시	동강면	장동리 1270-5	126.5461871	34.8990233	Egg-Inoculation	12/10/2019 0:00	12/14/2019 0:00	12	240	24	55
1000	전남본소	전남본소	12월	상시예찰	종오리	김연선	전남	나주시	동강면	장동리 296	126.5629926	34.9184496	Egg-Inoculation	12/10/2019 0:00	12/14/2019 0:00	9	180	18	66
1001	전남본소	전남본소	12월	상시예찰	종오리	김민수	전남	나주시	반남면	흥덕리 360	126.6363407	34.8975714	Egg-Inoculation	12/10/2019 0:00	12/14/2019 0:00	12	240	24	64
1002	전남본소	전남본소	12월	상시예찰	종오리	최낙면	전남	영암군	덕진면	장선리 83-1	126.685079	34.8400043	Egg-Inoculation	12/10/2019 0:00	12/14/2019 0:00	9	180	18	121
1003	전남본소	전남본소	12월	상시예찰	종오리	송하전	전남	나주시	다시면	동곡리 394-1	126.6156114	35.0093695	Egg-Inoculation	12/11/2019 0:00	12/16/2019 0:00	13	260	26	1
1004	전남본소	전남본소	12월	상시예찰	종오리	김진성	전남	영암군	덕진면	금강리 235-10	126.6915616	34.8269227	Egg-Inoculation	12/11/2019 0:00	12/16/2019 0:00	11	220	22	65
1005	전남본소	전남본소	12월	상시예찰	종오리	류경열	전남	영암군	신북면	유곡리 128-7	126.6860609	34.9020041	Egg-Inoculation	12/11/2019 0:00	12/16/2019 0:00	12	240	24	94
1006	전남본소	전남본소	12월	상시예찰	종오리	김정배	전남	강진군	신전면	영관리 183-11	126.6943832	34.4999682	Egg-Inoculation	12/12/2019 0:00	12/17/2019 0:00	15	300	30	44
1007	전남서부	전남서부	12월	상시예찰	종오리	노태영	전남	무안군	현경면	해운리 1420-9	126.4599097	35.0715251	Egg-Inoculation	12/13/2019 0:00	12/21/2019 0:00	2	40	4	34
1008	전남서부	전남서부	12월	상시예찰	종오리	노태영	전남	무안군	현경면	현화리 343-11	126.44622	35.0481951	Egg-Inoculation	12/13/2019 0:00	12/21/2019 0:00	4	80	8	36
1009	전남서부	전남서부	12월	상시예찰	종오리	노태영	전남	무안군	현경면	해운리 1418-12	126.4573923	35.0713038	Egg-Inoculation	12/13/2019 0:00	12/21/2019 0:00	6	120	12	35
1010	전남서부	전남서부	12월	상시예찰	종오리	김유진	전남	무안군	현경면	오류리 753-3	126.3541949	35.0608979	Egg-Inoculation	12/13/2019 0:00	12/21/2019 0:00	5	100	10	33
1011	전남서부	전남서부	12월	상시예찰	종오리	김정기	전남	무안군	해제면	용학리 538-212	126.3132595	35.0861222	Egg-Inoculation	12/23/2019 0:00	12/31/2019 0:00	4	80	8	32
1012	전남서부	전남서부	12월	상시예찰	종오리	장양화	전남	무안군	현경면	평산리 281-23	126.4489518	35.0190535	Egg-Inoculation	12/23/2019 0:00	12/31/2019 0:00	5	100	10	37
1013	전남서부	전남서부	12월	상시예찰	종오리	박상삼	전남	함평군	나산면	월암로 1184-22	126.6513598	35.1159712	Egg-Inoculation	12/24/2019 0:00	12/31/2019 0:00	11	220	22	40
1014	전남서부	전남서부	12월	상시예찰	종오리	송병용	전남	영광군	대마면	화평리 산5-1	126.5662764	35.2922876	Egg-Inoculation	12/24/2019 0:00	12/31/2019 0:00	6	120	12	48
1015	전남서부	전남서부	12월	상시예찰	종오리	장양화	전남	함평군	함평읍	한나리길 34-135	126.4883595	35.1018618	Egg-Inoculation	12/26/2019 0:00	1/1/2020 0:00	3	60	6	38
1016	전남서부	전남서부	12월	상시예찰	종오리	선종아	전남	함평군	학교면	마산리 609	126.555816	35.0561383	Egg-Inoculation	12/26/2019 0:00	1/1/2020 0:00	7	140	14	49
1017	전남서부	전남서부	12월	상시예찰	종오리	노태영	전남	무안군	현경면	해운리 1420-9	126.4599097	35.0715251	Egg-Inoculation	12/27/2019 0:00	1/1/2020 0:00	2	40	4	34
1018	전남서부	전남서부	12월	상시예찰	종오리	노태영	전남	무안군	현경면	현화리 343-11	126.44622	35.0481951	Egg-Inoculation	12/27/2019 0:00	1/1/2020 0:00	4	80	8	36
1019	전남서부	전남서부	12월	상시예찰	종오리	노태영	전남	무안군	현경면	해운리 1418-12	126.4573923	35.0713038	Egg-Inoculation	12/27/2019 0:00	1/1/2020 0:00	6	120	12	35
1020	전남서부	전남서부	12월	상시예찰	종오리	김유진	전남	무안군	현경면	오류리 753-3	126.3541949	35.0608979	Egg-Inoculation	12/27/2019 0:00	1/1/2020 0:00	5	100	10	33
1021	전남북부	전남북부	12월	상시예찰	종오리	류재익	전남	담양군	수북면	두정리 117-1	126.9326217	35.3212687	Egg-Inoculation	12/9/2019 0:00	12/14/2019 0:00	1	20	2	51
1022	전남북부	전남북부	12월	상시예찰	종오리	권희혁	전남	장성군	삼계면	상도리 647	126.6846059	35.2578762	Egg-Inoculation	12/9/2019 0:00	12/14/2019 0:00	6	120	12	52
1023	전남북부	전남북부	12월	상시예찰	종오리	윤영호	전남	장성군	삼서면	석마리 산67-1	126.6648634	35.1992708	Egg-Inoculation	12/9/2019 0:00	12/14/2019 0:00	6	120	12	53
1024	전남북부	전남북부	12월	상시예찰	종오리	여운복	전남	담양군	무정면	안평리 17-3	127.0550872	35.2849798	Egg-Inoculation	12/9/2019 0:00	12/14/2019 0:00	3	60	6	123
1025	전남북부	전남북부	12월	상시예찰	종오리	류재익	전남	담양군	수북면	두정리 117-1	126.9326217	35.3212687	Egg-Inoculation	12/24/2019 0:00	12/29/2019 0:00	1	20	2	51
1026	전남북부	전남북부	12월	상시예찰	종오리	권희혁	전남	장성군	삼계면	상도리 647	126.6846059	35.2578762	Egg-Inoculation	12/24/2019 0:00	12/29/2019 0:00	6	120	12	52
1027	전남북부	전남북부	12월	상시예찰	종오리	윤영호	전남	장성군	삼서면	석마리 산67-1	126.6648634	35.1992708	Egg-Inoculation	12/24/2019 0:00	12/29/2019 0:00	6	120	12	53
1028	전남북부	전남북부	12월	상시예찰	종오리	여운복	전남	담양군	무정면	안평리 17-3	127.0550872	35.2849798	Egg-Inoculation	12/24/2019 0:00	12/29/2019 0:00	3	60	6	123
1029	전남동부	전남동부	12월	상시예찰	종오리	다솔1농장(문순금)	전남	고흥군	남양면	침교리 111	127.3514061	34.7537657	Egg-Inoculation	12/4/2019 0:00	12/9/2019 0:00	7	140	14	96
1030	전남동부	전남동부	12월	상시예찰	종오리	다솔2농장(문순금)	전남	고흥군	남양면	남양로 637-72	127.3515678	34.754037	Egg-Inoculation	12/4/2019 0:00	12/9/2019 0:00	37	140	14	5
1031	전남동부	전남동부	12월	상시예찰	종오리	이근수	전남	고흥군	도덕면	용동리 875-1	127.191694	34.6251972	Egg-Inoculation	12/4/2019 0:00	12/9/2019 0:00	11	220	22	2
1032	전남동부	전남동부	12월	상시예찰	종오리	김주연	전남	보성군	득량면	도촌길 234-281	127.1506611	34.7274072	Egg-Inoculation	12/4/2019 0:00	12/9/2019 0:00	13	260	26	29
1033	전남동부	전남동부	12월	상시예찰	종오리	이형임	전남	보성군	보성읍	일림로 1407-24	127.041396	34.7436069	Egg-Inoculation	12/4/2019 0:00	12/9/2019 0:00	4	80	8	8
1034	충남공주	충남본소	상시	종오리 예찰 강화	종오리	유만석	충남	공주시	탄천면	견동리 71-2	127.0087721	36.3550976	PCR	1/16/2019 0:00	1/16/2019 0:00	4	80	8	119
1035	충남공주	충남본소	상시	종오리 예찰 강화	종오리	심영화	충남	금산군	금성면	오룡길 164-170	127.4506763	36.118183	PCR	1/16/2019 0:00	1/16/2019 0:00	6	120	12	115
1036	충남공주	충남본소	상시	종오리 예찰 강화	종오리	농업회사법인㈜대덕	충남	금산군	진산면	실학로 442-35	127.357818	36.1949782	PCR	1/16/2019 0:00	1/16/2019 0:00	11	220	22	116
1037	충남부여	충남본소	상시	종오리 상시예찰(1월)	종오리	홍성진	충남	논산시	양촌면	매죽헌로 1592-39	127.2316581	36.1337602	발육란	1/18/2019 0:00	1/22/2019 0:00	9	180	18	114
1038	충남아산	충남본소	상시	오리 출하전 검사	종오리	사조화인코리아 북면농장	충남	천안시	동남구	북면 운용2길 33-3	127.2672433	36.8660671	PCR	1/21/2019 0:00	1/21/2019 0:00	6	240	24	120
1039	충남공주	충남본소	상시	종오리 예찰 강화	종오리	유만석	충남	공주시	탄천면	견동리 71-2	127.0087721	36.3550976	PCR	1/28/2019 0:00	1/28/2019 0:00	4	80	8	119
1040	충남공주	충남본소	상시	종오리 예찰 강화	종오리	심영화	충남	금산군	금성면	오룡길 164-170	127.4506763	36.118183	PCR	1/28/2019 0:00	1/28/2019 0:00	6	120	12	115
1041	전남동부	전남동부	10월	상시예찰	종오리	다솔2농장(문순금)	전남	고흥군	남양면	남양로 637-72	127.3515678	34.754037	Egg-Inoculation	10/24/2019 0:00	10/29/2019 0:00	7	140	14	5
1042	전남동부	전남동부	10월	상시예찰	종오리	이근수	전남	고흥군	도덕면	용동리 875-1	127.191694	34.6251972	Egg-Inoculation	10/24/2019 0:00	10/29/2019 0:00	11	220	22	2
1043	전남동부	전남동부	10월	상시예찰	종오리	김주연	전남	보성군	득량면	도촌길 234-281	127.1506611	34.7274072	Egg-Inoculation	10/24/2019 0:00	10/29/2019 0:00	13	260	26	29
1044	전남동부	전남동부	10월	상시예찰	종오리	이형임	전남	보성군	보성읍	일림로 1407-24	127.041396	34.7436069	Egg-Inoculation	10/24/2019 0:00	10/29/2019 0:00	4	80	8	8
1045	전남동부	전남동부	10월	상시예찰	종오리	신미영	전남	보성군	겸백면	수남리 833	127.1696468	34.7952562	Egg-Inoculation	10/24/2019 0:00	10/29/2019 0:00	4	80	8	30
1046	전남동부	전남동부	10월	상시예찰	종오리	정명숙	전남	보성군	웅치면	대산길 118-46	127.0048287	34.7093648	Egg-Inoculation	10/24/2019 0:00	10/29/2019 0:00	3	60	6	6
1047	전남동부	전남동부	10월	상시예찰	종오리	이승일(제이디팜)	전남	보성군	노동면	대련리 산8-3	127.0606025	34.7872789	Egg-Inoculation	10/24/2019 0:00	10/29/2019 0:00	24	480	48	3
1048	전남서부	전남서부	10월	상시예찰	종오리	장양화	전남	함평군	함평읍	한나리길 34-135	126.4883595	35.1018618	Egg-Inoculation	10/4/2019 0:00	10/12/2019 0:00	2	40	4	38
1049	전남서부	전남서부	10월	상시예찰	종오리	장양화	전남	무안군	현경면	평산리 281-23	126.4489518	35.0190535	Egg-Inoculation	10/4/2019 0:00	10/12/2019 0:00	5	100	10	37
1050	전남서부	전남서부	10월	상시예찰	종오리	김유진	전남	무안군	현경면	오류리 753-3	126.3541949	35.0608979	Egg-Inoculation	10/4/2019 0:00	10/12/2019 0:00	5	100	10	33
1051	전남서부	전남서부	10월	상시예찰	종오리	김정기	전남	무안군	해제면	용학리 538-212	126.3132595	35.0861222	Egg-Inoculation	10/4/2019 0:00	10/12/2019 0:00	4	80	8	32
1052	전남서부	전남서부	10월	상시예찰	종오리	노태영	전남	무안군	현경면	해운리 1420-9	126.4599097	35.0715251	Egg-Inoculation	10/4/2019 0:00	10/12/2019 0:00	3	60	6	34
1053	전남서부	전남서부	10월	상시예찰	종오리	노태영	전남	무안군	현경면	현화리 343-11	126.44622	35.0481951	Egg-Inoculation	10/4/2019 0:00	10/12/2019 0:00	5	100	10	36
1054	전남서부	전남서부	10월	상시예찰	종오리	노태영	전남	무안군	현경면	해운리 1418-12	126.4573923	35.0713038	Egg-Inoculation	10/4/2019 0:00	10/12/2019 0:00	3	60	6	35
1055	전남서부	전남서부	10월	상시예찰	종오리	박상삼	전남	함평군	나산면	월암로 1184-22	126.6513598	35.1159712	Egg-Inoculation	10/4/2019 0:00	10/12/2019 0:00	11	220	22	40
1056	전남서부	전남서부	10월	상시예찰	종오리	선종아	전남	함평군	학교면	마산리 609	126.555816	35.0561383	Egg-Inoculation	10/4/2019 0:00	10/12/2019 0:00	9	180	18	49
1057	전남서부	전남서부	10월	상시예찰	종오리	송병용	전남	영광군	대마면	화평리 산5-1	126.5662764	35.2922876	Egg-Inoculation	10/14/2019 0:00	10/19/2019 0:00	6	120	12	48
1058	전남서부	전남서부	10월	상시예찰	종오리	노태영	전남	무안군	현경면	해운리 1418-12	126.4573923	35.0713038	Egg-Inoculation	10/18/2019 0:00	10/26/2019 0:00	3	60	6	35
1059	전남서부	전남서부	10월	상시예찰	종오리	노태영	전남	무안군	현화리	현화리 343-11	126.4816815	34.9904529	Egg-Inoculation	10/18/2019 0:00	10/26/2019 0:00	5	100	10	124
1060	전남서부	전남서부	10월	상시예찰	종오리	선종아	전남	함평군	학교면	마산리 609	126.555816	35.0561383	Egg-Inoculation	10/18/2019 0:00	10/26/2019 0:00	7	140	14	49
1061	전남서부	전남서부	10월	상시예찰	종오리	박상삼	전남	함평군	나산면	월암로 1184-22	126.6513598	35.1159712	Egg-Inoculation	10/18/2019 0:00	10/26/2019 0:00	11	220	22	40
1062	전남서부	전남서부	10월	상시예찰	종오리	김정기	전남	무안군	해제면	용학리 538-212	126.3132595	35.0861222	Egg-Inoculation	10/18/2019 0:00	10/26/2019 0:00	4	80	8	32
1063	전남서부	전남서부	10월	상시예찰	종오리	김유진	전남	무안군	현경면	오류리 753-3	126.3541949	35.0608979	Egg-Inoculation	10/18/2019 0:00	10/26/2019 0:00	5	100	10	33
1064	전남서부	전남서부	10월	상시예찰	종오리	장양화	전남	무안군	현경면	평산리 281-23	126.4489518	35.0190535	Egg-Inoculation	10/18/2019 0:00	10/26/2019 0:00	5	100	10	37
1065	전남서부	전남서부	10월	상시예찰	종오리	장양화	전남	함평군	함평읍	한나리길 34-135	126.4883595	35.1018618	Egg-Inoculation	10/18/2019 0:00	10/26/2019 0:00	2	40	4	38
1066	전남서부	전남서부	10월	상시예찰	종오리	김유진	전남	무안군	현경면	오류리 753-3	126.3541949	35.0608979	Egg-Inoculation	10/28/2019 0:00	11/5/2019 0:00	5	100	10	33
1067	전남동부	전남동부	11월	상시예찰	종오리	김주연	전남	보성군	득량면	도촌길 234-281	127.1506611	34.7274072	Egg-Inoculation	11/7/2019 0:00	11/12/2019 0:00	13	260	26	29
1068	전남동부	전남동부	11월	상시예찰	종오리	이형임	전남	보성군	보성읍	일림로 1407-24	127.041396	34.7436069	Egg-Inoculation	11/7/2019 0:00	11/12/2019 0:00	4	80	8	8
1069	전남동부	전남동부	11월	상시예찰	종오리	신미영	전남	보성군	겸백면	수남리 833	127.1696468	34.7952562	Egg-Inoculation	11/7/2019 0:00	11/12/2019 0:00	4	80	8	30
1070	전남동부	전남동부	11월	상시예찰	종오리	정명숙	전남	보성군	웅치면	대산길 118-46	127.0048287	34.7093648	Egg-Inoculation	11/7/2019 0:00	11/12/2019 0:00	3	60	6	6
1071	전남동부	전남동부	11월	상시예찰	종오리	이승일(제이디팜)	전남	보성군	노동면	대련리 산8-3	127.0606025	34.7872789	Egg-Inoculation	11/7/2019 0:00	11/12/2019 0:00	24	480	48	3
1072	전남동부	전남동부	11월	상시예찰	종오리	다솔1농장(문순금)	전남	고흥군	남양면	침교리 111	127.3514061	34.7537657	Egg-Inoculation	11/20/2019 0:00	11/25/2019 0:00	7	140	14	96
1073	전남동부	전남동부	11월	상시예찰	종오리	다솔2농장(문순금)	전남	고흥군	남양면	남양로 637-72	127.3515678	34.754037	Egg-Inoculation	11/20/2019 0:00	11/25/2019 0:00	37	140	14	5
1074	전남동부	전남동부	11월	상시예찰	종오리	이근수	전남	고흥군	도덕면	용동리 875-1	127.191694	34.6251972	Egg-Inoculation	11/20/2019 0:00	11/25/2019 0:00	11	220	22	2
1075	전남동부	전남동부	11월	상시예찰	종오리	김주연	전남	보성군	득량면	도촌길 234-281	127.1506611	34.7274072	Egg-Inoculation	11/20/2019 0:00	11/25/2019 0:00	13	260	26	29
1076	전남동부	전남동부	11월	상시예찰	종오리	이형임	전남	보성군	보성읍	일림로 1407-24	127.041396	34.7436069	Egg-Inoculation	11/20/2019 0:00	11/25/2019 0:00	4	80	8	8
1077	전남동부	전남동부	11월	상시예찰	종오리	신미영	전남	보성군	겸백면	수남리 833	127.1696468	34.7952562	Egg-Inoculation	11/20/2019 0:00	11/25/2019 0:00	4	80	8	30
1078	전남동부	전남동부	11월	상시예찰	종오리	정명숙	전남	보성군	웅치면	대산길 118-46	127.0048287	34.7093648	Egg-Inoculation	11/20/2019 0:00	11/25/2019 0:00	3	60	6	6
1079	전남동부	전남동부	11월	상시예찰	종오리	이승일(제이디팜)	전남	보성군	노동면	대련리 산8-3	127.0606025	34.7872789	Egg-Inoculation	11/20/2019 0:00	11/25/2019 0:00	24	480	48	3
1080	전남동부	전남동부	11월	상시예찰	종오리	송화수	전남	보성군	웅치면	유산리 1082-6	127.0578007	34.7136262	Egg-Inoculation	11/20/2019 0:00	11/25/2019 0:00	2	40	4	4
1081	전남서부	전남서부	11월	상시예찰	종오리	장양화	전남	함평군	함평읍	한나리길 34-135	126.4883595	35.1018618	Egg-Inoculation	11/15/2019 0:00	11/21/2019 0:00	2	40	4	38
1082	전남서부	전남서부	11월	상시예찰	종오리	장양화	전남	무안군	현경면	평산리 281-23	126.4489518	35.0190535	Egg-Inoculation	11/11/2019 0:00	11/16/2019 0:00	5	100	10	37
1083	전남서부	전남서부	11월	상시예찰	종오리	김유진	전남	무안군	현경면	오류리 753-3	126.3541949	35.0608979	Egg-Inoculation	11/19/2019 0:00	11/24/2019 0:00	5	100	10	33
1084	전남서부	전남서부	11월	상시예찰	종오리	김정기	전남	무안군	해제면	용학리 538-212	126.3132595	35.0861222	Egg-Inoculation	11/11/2019 0:00	11/16/2019 0:00	4	80	8	32
1085	전남서부	전남서부	11월	상시예찰	종오리	노태영	전남	무안군	현경면	해운리 1420-9	126.4599097	35.0715251	Egg-Inoculation	11/19/2019 0:00	11/24/2019 0:00	3	60	6	34
1086	전남서부	전남서부	11월	상시예찰	종오리	노태영	전남	무안군	현경면	현화리 343-11	126.44622	35.0481951	Egg-Inoculation	11/19/2019 0:00	11/24/2019 0:00	5	100	10	36
1087	전남서부	전남서부	11월	상시예찰	종오리	노태영	전남	무안군	현경면	해운리 1418-12	126.4573923	35.0713038	Egg-Inoculation	11/19/2019 0:00	11/24/2019 0:00	3	60	6	35
1088	전남서부	전남서부	11월	상시예찰	종오리	박상삼	전남	함평군	나산면	월암로 1184-22	126.6513598	35.1159712	Egg-Inoculation	11/12/2019 0:00	11/19/2019 0:00	11	220	22	40
1089	전남서부	전남서부	11월	상시예찰	종오리	선종아	전남	함평군	학교면	마산리 609	126.555816	35.0561383	Egg-Inoculation	11/15/2019 0:00	11/21/2019 0:00	9	180	18	49
1090	전남서부	전남서부	11월	상시예찰	종오리	송병용	전남	영광군	대마면	화평리 산5-1	126.5662764	35.2922876	Egg-Inoculation	11/12/2019 0:00	11/19/2019 0:00	6	120	12	48
1091	전남서부	전남서부	11월	상시예찰	종오리	김정기	전남	무안군	해제면	용학리 538-212	126.3132595	35.0861222	Egg-Inoculation	11/25/2019 0:00	12/2/2019 0:00	4	80	8	32
1092	전남서부	전남서부	11월	상시예찰	종오리	장양화	전남	무안군	현경면	평산리 281-23	126.4489518	35.0190535	Egg-Inoculation	11/25/2019 0:00	12/2/2019 0:00	5	100	10	37
1093	전남본소	전남본소	12월	상시예찰	종오리	이병선	전남	나주시	노안면	오정리 138-6	126.6927011	35.0976667	Egg-Inoculation	12/12/2019 0:00	12/17/2019 0:00	5	100	10	59
1094	전남본소	전남본소	12월	상시예찰	종오리	이형임	전남	나주시	동강면	대전리 860	126.5535035	34.9066732	Egg-Inoculation	12/12/2019 0:00	12/17/2019 0:00	6	120	12	92
1095	전남본소	전남본소	12월	상시예찰	종오리	백관순	전남	영암군	시종면	신흥리 865-1	126.605882	34.9124683	Egg-Inoculation	12/12/2019 0:00	12/17/2019 0:00	8	160	16	63
1096	전남본소	전남본소	12월	상시예찰	종오리	류경열	전남	영암군	신북면	유곡리 128-7	126.6860609	34.9020041	Egg-Inoculation	12/19/2019 0:00	12/24/2019 0:00	12	240	24	94
1097	전남본소	전남본소	12월	상시예찰	종오리	다솔(송갑수)	전남	해남군	송지면	마봉길 32-99	126.5542995	34.3650854	Egg-Inoculation	12/19/2019 0:00	12/24/2019 0:00	15	300	30	98
1098	전남본소	전남본소	12월	상시예찰	종오리	박동휘	전남	나주시	다시면	송촌리 259-3	126.6084702	35.0137947	Egg-Inoculation	12/23/2019 0:00	12/27/2019 0:00	9	180	18	60
1099	전남본소	전남본소	12월	상시예찰	종오리	김정배	전남	강진군	신전면	영관리 183-11	126.6943832	34.4999682	Egg-Inoculation	12/24/2019 0:00	12/29/2019 0:00	15	300	30	44
1100	전남본소	전남본소	12월	상시예찰	종오리	김삼순	전남	강진군	작천면	갈동로 103-31	126.7438351	34.7238644	Egg-Inoculation	12/24/2019 0:00	12/29/2019 0:00	6	120	12	57
1101	전남본소	전남본소	12월	상시예찰	종오리	김민수(강영묵)	전남	나주시	노안면	유곡리 산 3-2	126.7490783	35.0995054	Egg-Inoculation	12/24/2019 0:00	12/29/2019 0:00	9	180	18	61
1102	전남본소	전남본소	12월	상시예찰	종오리	이형임	전남	나주시	동강면	대전리 860	126.5535035	34.9066732	Egg-Inoculation	12/24/2019 0:00	12/29/2019 0:00	6	120	12	92
1103	전남본소	전남본소	12월	상시예찰	종오리	오점근	전남	나주시	동강면	장동리 1270-5	126.5461871	34.8990233	Egg-Inoculation	12/24/2019 0:00	12/29/2019 0:00	12	240	24	55
1104	전남본소	전남본소	12월	상시예찰	종오리	김연선	전남	나주시	동강면	장동리 296	126.5629926	34.9184496	Egg-Inoculation	12/24/2019 0:00	12/29/2019 0:00	9	180	18	66
1105	전남본소	전남본소	12월	상시예찰	종오리	김민수	전남	나주시	반남면	흥덕리 360	126.6363407	34.8975714	Egg-Inoculation	12/24/2019 0:00	12/29/2019 0:00	12	240	24	64
1106	전남본소	전남본소	12월	상시예찰	종오리	김진성	전남	영암군	덕진면	금강리 235-10	126.6915616	34.8269227	Egg-Inoculation	12/24/2019 0:00	12/29/2019 0:00	10	200	20	65
1107	전남본소	전남본소	12월	상시예찰	종오리	김근호	전남	나주시	남평읍	상곡리 2-4	126.8621208	34.9818962	Egg-Inoculation	12/24/2019 0:00	12/29/2019 0:00	11	220	22	42
1108	전남본소	전남본소	12월	상시예찰	원종오리	한국원종오리	전남	장흥군	안양면	당암리 8	126.9842016	34.6687822	Egg-Inoculation	12/26/2019 0:00	12/31/2019 0:00	16	320	32	43
1109	전남본소	전남본소	12월	상시예찰	종오리	백관순	전남	영암군	시종면	신흥리 865-1	126.605882	34.9124683	Egg-Inoculation	12/27/2019 0:00	12/31/2019 0:00	8	160	16	63
1110	전남서부	전남서부	12월	상시예찰	종오리	노태영	전남	무안군	현경면	해운리 1420-9	126.4599097	35.0715251	Egg-Inoculation	12/4/2019 0:00	12/9/2019 0:00	2	40	4	34
1111	전남서부	전남서부	12월	상시예찰	종오리	노태영	전남	무안군	현경면	현화리 343-11	126.44622	35.0481951	Egg-Inoculation	12/4/2019 0:00	12/9/2019 0:00	4	80	8	36
1112	전남서부	전남서부	12월	상시예찰	종오리	노태영	전남	무안군	현경면	해운리 1418-12	126.4573923	35.0713038	Egg-Inoculation	12/4/2019 0:00	12/9/2019 0:00	6	120	12	35
1113	전남서부	전남서부	12월	상시예찰	종오리	김유진	전남	무안군	현경면	오류리 753-3	126.3541949	35.0608979	Egg-Inoculation	12/4/2019 0:00	12/9/2019 0:00	5	100	10	33
1114	전남서부	전남서부	12월	상시예찰	종오리	김정기	전남	무안군	해제면	용학리 538-212	126.3132595	35.0861222	Egg-Inoculation	12/9/2019 0:00	12/14/2019 0:00	4	80	8	32
1115	전남서부	전남서부	12월	상시예찰	종오리	장양화	전남	무안군	현경면	평산리 281-23	126.4489518	35.0190535	Egg-Inoculation	12/9/2019 0:00	12/14/2019 0:00	5	100	10	37
1116	전남서부	전남서부	12월	상시예찰	종오리	박상삼	전남	함평군	나산면	월암로 1184-22	126.6513598	35.1159712	Egg-Inoculation	12/10/2019 0:00	12/15/2019 0:00	11	220	22	40
1117	전남서부	전남서부	12월	상시예찰	종오리	송병용	전남	영광군	대마면	화평리 산5-1	126.5662764	35.2922876	Egg-Inoculation	12/10/2019 0:00	12/15/2019 0:00	6	120	12	48
1118	전남서부	전남서부	12월	상시예찰	종오리	장양화	전남	함평군	함평읍	한나리길 34-135	126.4883595	35.1018618	Egg-Inoculation	12/12/2019 0:00	12/17/2019 0:00	3	60	6	38
1119	전남서부	전남서부	12월	상시예찰	종오리	선종아	전남	함평군	학교면	마산리 609	126.555816	35.0561383	Egg-Inoculation	12/12/2019 0:00	12/17/2019 0:00	7	140	14	49
1120	전남서부	전남서부	10월	상시예찰	종오리	김정기	전남	무안군	해제면	용학리 538-212	126.3132595	35.0861222	Egg-Inoculation	10/28/2019 0:00	11/5/2019 0:00	4	80	8	32
1121	전남서부	전남서부	10월	상시예찰	종오리	송병용	전남	영광군	대마면	화평리 산5-1	126.5662764	35.2922876	Egg-Inoculation	10/29/2019 0:00	11/5/2019 0:00	6	120	12	48
1122	전남서부	전남서부	10월	상시예찰	종오리	박상삼	전남	함평군	나산면	월암로 1184-22	126.6513598	35.1159712	Egg-Inoculation	10/29/2019 0:00	11/5/2019 0:00	11	220	22	40
1123	전남서부	전남서부	10월	상시예찰	종오리	노태영	전남	무안군	현경면	현화리 343-11	126.44622	35.0481951	Egg-Inoculation	10/30/2019 0:00	11/5/2019 0:00	5	100	10	36
1124	전남서부	전남서부	10월	상시예찰	종오리	노태영	전남	무안군	현경면	해운리 1420	126.4587174	35.0731324	Egg-Inoculation	10/30/2019 0:00	11/5/2019 0:00	6	120	12	125
1125	전남서부	전남서부	10월	상시예찰	종오리	노태영	전남	무안군	현경면	해운리 1418-12	126.4573923	35.0713038	Egg-Inoculation	10/30/2019 0:00	11/5/2019 0:00	9	180	18	35
1126	전남서부	전남서부	10월	상시예찰	종오리	장양화	전남	무안군	현경면	평산리 281-23	126.4489518	35.0190535	Egg-Inoculation	10/30/2019 0:00	11/5/2019 0:00	9	180	18	37
1127	전남서부	전남서부	10월	상시예찰	종오리	선종아	전남	함평군	학교면	마산리 609	126.555816	35.0561383	Egg-Inoculation	10/31/2019 0:00	10/31/2019 0:00	7	140	14	49
1128	전남서부	전남서부	10월	상시예찰	종오리	장양화	전남	함평군	함평읍	한나리길 34-135	126.4883595	35.1018618	Egg-Inoculation	10/31/2019 0:00	10/31/2019 0:00	2	40	4	38
1129	전남북부	전남북부	10월	상시예찰	종오리	류재익	전남	담양군	수북면	두정리 117-1	126.9326217	35.3212687	Egg-Inoculation	10/16/2019 0:00	10/21/2019 0:00	1	20	2	51
1130	전남북부	전남북부	10월	상시예찰	종오리	권희혁	전남	장성군	삼계면	상도리 647	126.6846059	35.2578762	Egg-Inoculation	10/16/2019 0:00	10/21/2019 0:00	6	120	12	52
1131	전남북부	전남북부	10월	상시예찰	종오리	윤영호	전남	장성군	삼서면	석마리 산67-1	126.6648634	35.1992708	Egg-Inoculation	10/16/2019 0:00	10/21/2019 0:00	6	120	12	53
1132	전남북부	전남북부	10월	상시예찰	종오리	류재익	전남	담양군	수북면	두정리 117-1	126.9326217	35.3212687	Egg-Inoculation	10/30/2019 0:00	11/4/2019 0:00	1	20	2	51
1133	전남북부	전남북부	10월	상시예찰	종오리	권희혁	전남	장성군	삼계면	상도리 647	126.6846059	35.2578762	Egg-Inoculation	10/30/2019 0:00	11/4/2019 0:00	6	120	12	52
1134	전남북부	전남북부	10월	상시예찰	종오리	윤영호	전남	장성군	삼서면	석마리 산67-1	126.6648634	35.1992708	Egg-Inoculation	10/30/2019 0:00	11/4/2019 0:00	6	120	12	53
1135	전남본소	전남본소	11월	상시예찰	종오리	다솔(송갑수)	전남	해남군	송지면	마봉길 32-99	126.5542995	34.3650854	Egg-Inoculation	11/5/2019 0:00	11/10/2019 0:00	15	300	30	98
1136	전남본소	전남본소	11월	상시예찰	종오리	송하전	전남	나주시	다시면	동곡리 394-1	126.6156114	35.0093695	Egg-Inoculation	11/6/2019 0:00	11/11/2019 0:00	13	260	26	1
1137	전남본소	전남본소	11월	상시예찰	종오리	김민수	전남	나주시	반남면	흥덕리 360	126.6363407	34.8975714	PCR	11/7/2019 0:00	11/8/2019 0:00	15	300	30	64
1138	전남본소	전남본소	11월	상시예찰	종오리	이경헌	전남	나주시	다시면	문동리 798-2	126.6119749	34.9931123	Egg-Inoculation	11/7/2019 0:00	11/12/2019 0:00	5	100	10	122
1139	전남본소	전남본소	11월	상시예찰	종오리	박동휘	전남	나주시	다시면	송촌리 259-3	126.6084702	35.0137947	Egg-Inoculation	11/7/2019 0:00	11/12/2019 0:00	9	180	18	60
1140	전남본소	전남본소	11월	상시예찰	종오리	이은상	전남	장흥군	관산읍	용전리 223	126.91614	34.559705	Egg-Inoculation	11/7/2019 0:00	11/12/2019 0:00	4	80	8	58
1141	전남본소	전남본소	11월	상시예찰	원종오리	한국원종오리	전남	장흥군	안양면	당암리 8	126.9842016	34.6687822	Egg-Inoculation	11/7/2019 0:00	11/12/2019 0:00	16	320	32	43
1142	전남본소	전남본소	11월	상시예찰	종오리	김삼순	전남	강진군	작천면	갈동로 103-31	126.7438351	34.7238644	Egg-Inoculation	11/8/2019 0:00	11/13/2019 0:00	6	120	12	57
1143	전남본소	전남본소	11월	상시예찰	종오리	김근호	전남	나주시	남평읍	상곡리 2-4	126.8621208	34.9818962	Egg-Inoculation	11/12/2019 0:00	11/17/2019 0:00	11	220	22	42
1144	전남본소	전남본소	11월	상시예찰	종오리	김민수(강영묵)	전남	나주시	노안면	유곡리 산 3-2	126.7490783	35.0995054	Egg-Inoculation	11/12/2019 0:00	11/17/2019 0:00	5	100	10	61
1145	전남본소	전남본소	11월	상시예찰	종오리	김연선	전남	나주시	동강면	장동리 296	126.5629926	34.9184496	Egg-Inoculation	11/12/2019 0:00	11/17/2019 0:00	8	160	16	66
1146	전남본소	전남본소	11월	상시예찰	종오리	백관순	전남	영암군	시종면	신흥리 865-1	126.605882	34.9124683	Egg-Inoculation	11/13/2019 0:00	11/18/2019 0:00	8	160	16	63
1147	충남당진	충남본소	상시	종오리 상시예찰	종오리	고을순	충남	예산군	오가면	신원리 118-4	126.8195023	36.7010784	발육란	8/5/2019 0:00	8/12/2019 0:00	4	80	8	97
1148	충남아산	충남본소	상시	종오리 상시예찰	종오리	이창주	충남	천안시	북면	운용2길 33-3	127.2672433	36.8660671	발육란	8/13/2019 0:00	8/19/2019 0:00	6	120	12	120
1149	충남아산	충남본소	상시	종오리 상시예찰	종오리	박영배	충남	천안시	성남면	대흥2길 89-10	127.2440261	36.730476	발육란	8/13/2019 0:00	8/19/2019 0:00	6	120	12	118
1150	충남부여	충남본소	상시	종오리 상시예찰	종오리	홍성진	충남	논산시	양촌면	매죽헌로 1592-39	127.2316581	36.1337602	발육란	8/26/2019 0:00	9/2/2019 0:00	9	180	18	114
1151	충남공주	충남본소	상시	종오리 상시예찰	종오리	심영화	충남	금산군	금성면	오룡길 164-170	127.4506763	36.118183	발육란	8/26/2019 0:00	9/2/2019 0:00	6	240	24	115
1152	충남공주	충남본소	상시	종오리 상시예찰	종오리	유만석	충남	공주시	탄천면	견동리 71-2	127.0087721	36.3550976	발육란	8/27/2019 0:00	9/2/2019 0:00	4	160	16	119
1153	충남당진	충남본소	상시	종오리 상시예찰	종오리	고을순	충남	예산군	오가면	신원리 118-4	126.8195023	36.7010784	발육란	9/2/2019 0:00	9/9/2019 0:00	2	40	4	97
1154	충남아산	충남본소	상시	종오리 상시예찰	종오리	이창주(사조화인)	충남	천안시	북면	운용2길 33-3	127.2672433	36.8660671	발육란	9/3/2019 0:00	9/9/2019 0:00	6	240	24	120
1155	충남아산	충남본소	상시	종오리 상시예찰	종오리	박영배	충남	천안시	성남면	대흥2길 89-10	127.2440261	36.730476	발육란	9/3/2019 0:00	9/9/2019 0:00	6	240	24	118
1156	충남공주	충남본소	상시	종오리 상시예찰	종오리	심영화	충남	금산군	금성면	오룡길 164-170	127.4506763	36.118183	발육란	9/3/2019 0:00	9/9/2019 0:00	6	240	24	115
1157	충남공주	충남본소	상시	종오리 상시예찰	종오리	유만석	충남	공주시	탄천면	견동리 71-2	127.0087721	36.3550976	발육란	9/2/2019 0:00	9/9/2019 0:00	4	160	16	119
1158	충남부여	충남본소	상시	종오리 상시예찰	종오리	홍성진	충남	논산시	양촌면	매죽헌로 1592-39	127.2316581	36.1337602	발육란	9/4/2019 0:00	9/9/2019 0:00	9	360	36	114
1159	충남아산	충남본소	상시	종오리 상시예찰	종오리	이창주 (사조화인 북면)	충남	천안시	북면	운용2길 33-3	127.2672433	36.8660671	발육란	10/1/2019 0:00	10/1/2019 0:00	6	240	24	120
1160	충남아산	충남본소	상시	종오리 상시예찰	종오리	박영배	충남	천안시	성남면	대흥2길 89-10	127.2440261	36.730476	발육란	10/1/2019 0:00	10/1/2019 0:00	6	240	24	118
1161	충남당진	충남본소	상시	종오리 상시예찰	종오리	고을순	충남	예산군	오가면	신원리 118-4	126.8195023	36.7010784	발육란	10/2/2019 0:00	10/2/2019 0:00	1	40	4	97
1162	충남공주	충남본소	상시	종오리 상시예찰	종오리	심영화	충남	금산군	금성면	오룡길 164-170	127.4506763	36.118183	발육란	10/2/2019 0:00	10/2/2019 0:00	6	240	24	115
1163	충남공주	충남본소	상시	종오리 상시예찰	종오리	유만석	충남	공주시	탄천면	견동리 71-2	127.0087721	36.3550976	발육란	10/2/2019 0:00	10/2/2019 0:00	4	240	24	119
1164	충남부여	충남본소	상시	종오리 상시예찰	종오리	홍성진	충남	논산시	양촌면	매죽헌로 1592-39	127.2316581	36.1337602	발육란	10/15/2019 0:00	10/15/2019 0:00	9	360	36	114
1165	충남공주	충남본소	상시	종오리 예찰강화	종오리	심영화	충남	금산군	금성면	오룡길 164-170	127.4506763	36.118183	PCR	10/15/2019 0:00	10/15/2019 0:00	6	240	24	115
1166	충남공주	충남본소	상시	종오리 예찰강화	종오리	유만석	충남	공주시	탄천면	견동리 71-2	127.0087721	36.3550976	PCR	10/15/2019 0:00	10/15/2019 0:00	4	240	24	119
1167	충남아산	충남본소	상시	종오리 예찰강화	종오리	이창주 (사조화인 북면)	충남	천안시	북면	운용2길 33-3	127.2672433	36.8660671	PCR	10/16/2019 0:00	10/16/2019 0:00	6	240	24	120
1168	충남아산	충남본소	상시	종오리 예찰강화	종오리	박영배	충남	천안시	성남면	대흥2길 89-10	127.2440261	36.730476	PCR	10/16/2019 0:00	10/16/2019 0:00	6	240	24	118
1169	충남당진	충남본소	상시	오리 출하전 검사	종오리	고을순	충남	예산군	오가면	신원리 118-4	126.8195023	36.7010784	PCR	10/22/2019 0:00	10/22/2019 0:00	1	40	4	97
1170	충남아산	충남본소	상시	야생조류 예찰지역 검사	종오리	박영배	충남	천안시	성남면	대흥리 15-6	127.2440487	36.7304581	PCR	10/24/2019 0:00	10/24/2019 0:00	6	120	12	118
1171	충남부여	충남본소	상시	종오리 예찰강화	종오리	홍성진	충남	논산시	양촌면	매죽헌로 1592-39	127.2316581	36.1337602	PCR	10/31/2019 0:00	11/1/2019 0:00	9	360	36	114
1172	충남아산	충남본소	상시	종오리 상시예찰	종오리	이창주 (사조화인 북면)	충남	천안시	북면	운용2길 33-3	127.2672433	36.8660671	발육란	11/6/2019 0:00	11/11/2019 0:00	6	240	24	120
1173	충남공주	충남본소	상시	종오리 예찰 강화	종오리	농업회사법인㈜대덕	충남	금산군	진산면	실학로 442-35	127.357818	36.1949782	PCR	1/28/2019 0:00	1/28/2019 0:00	11	220	22	116
1174	충남부여	충남본소	상시	종오리 예찰 강화	종오리	홍성진	충남	논산시	양촌면	매죽헌로 1592-39	127.2316581	36.1337602	PCR	1/31/2019 0:00	1/31/2019 0:00	9	180	18	114
1175	충남아산	충남본소	상시	종오리 예찰 강화	종오리	박영배	충남	천안시	동남구 성남면	대흥2길 89-10	127.2440261	36.730476	PCR	2/1/2019 0:00	2/1/2019 0:00	6	120	12	118
1176	충남아산	충남본소	상시	종오리 예찰 강화	종오리	사조화인코리아 동면농장	충남	천안시	동남구 동면	화계1길 151	127.3328633	36.7824014	PCR	2/1/2019 0:00	2/1/2019 0:00	6	120	12	113
1177	충남아산	충남본소	상시	종오리 예찰 강화	종오리	황형석	충남	천안시	동남구 성남면	화성리 263	127.2564517	36.7469107	PCR	2/1/2019 0:00	2/1/2019 0:00	7	140	14	126
1178	충남당진	충남본소	상시	종오리 상시예찰(2월)	종오리	고을순	충남	예산군	오가면	신원리 118-4	126.8195023	36.7010784	발육란	2/7/2019 0:00	2/11/2019 0:00	3	60	6	97
1179	충남아산	충남본소	상시	종오리 상시예찰(2월)	종오리	박영배	충남	천안시	동남구 성남면	대흥2길 89-10	127.2440261	36.730476	발육란	2/13/2019 0:00	2/18/2019 0:00	6	120	12	118
1180	충남아산	충남본소	상시	종오리 상시예찰	종오리	박영배	충남	천안시	성남면	대흥2길 89-10	127.2440261	36.730476	발육란	11/6/2019 0:00	11/11/2019 0:00	6	240	24	118
1181	충남공주	충남본소	상시	종오리 상시예찰	종오리	심영화	충남	금산군	금성면	오룡길 164-170	127.4506763	36.118183	발육란	11/6/2019 0:00	11/11/2019 0:00	6	240	24	115
1182	충남공주	충남본소	상시	종오리 상시예찰	종오리	유만석	충남	공주시	탄천면	견동리 71-2	127.0087721	36.3550976	발육란	11/6/2019 0:00	11/11/2019 0:00	4	160	16	119
1183	충남부여	충남본소	상시	종오리 상시예찰	종오리	홍성진	충남	논산시	양촌면	매죽헌로 1592-39	127.2316581	36.1337602	발육란	11/11/2019 0:00	11/15/2019 0:00	9	360	36	114
1184	충남공주	충남본소	상시	종오리 예찰강화	종오리	심영화	충남	금산군	금성면	오룡길 164-170	127.4506763	36.118183	PCR	11/19/2019 0:00	11/20/2019 0:00	6	360	36	115
1185	충남공주	충남본소	상시	종오리 예찰강화	종오리	유만석	충남	공주시	탄천면	견동리 71-2	127.0087721	36.3550976	PCR	11/19/2019 0:00	11/20/2019 0:00	4	240	24	119
1186	충남아산	충남본소	상시	종오리 예찰강화	종오리	사조원 북면농장 (이창주)	충남	천안시	북면	운용2길 33-3	127.2672433	36.8660671	PCR	11/20/2019 0:00	11/20/2019 0:00	6	360	36	120
1187	충남아산	충남본소	상시	종오리 상시예찰	종오리	사조원 동면농장 (이창주)	충남	천안시	동면	화계1길 151	127.3328633	36.7824014	발육란	11/20/2019 0:00	11/25/2019 0:00	6	360	36	113
1188	충남아산	충남본소	상시	종오리 예찰강화	종오리	박영배	충남	천안시	성남면	대흥2길 89-10	127.2440261	36.730476	PCR	11/20/2019 0:00	11/20/2019 0:00	6	360	36	118
1189	충남부여	충남본소	상시	종오리 예찰강화	종오리	홍성진	충남	논산시	양촌면	매죽헌로 1592-39	127.2316581	36.1337602	PCR	11/26/2019 0:00	11/26/2019 0:00	9	540	54	114
1190	충남공주	충남본소	상시	종오리 상시예찰	종오리	심영화	충남	금산군	금성면	오룡길 164-170	127.4506763	36.118183	발육란	12/3/2019 0:00	12/9/2019 0:00	6	360	36	115
1191	충남공주	충남본소	상시	종오리 상시예찰	종오리	유만석	충남	공주시	탄천면	견동리 71-2	127.0087721	36.3550976	발육란	12/4/2019 0:00	12/9/2019 0:00	4	240	24	119
1192	충남아산	충남본소	상시	종오리 상시예찰	종오리	사조원 북면 (이창주)	충남	천안시	북면	운용2길 33-3	127.2672433	36.8660671	발육란	12/4/2019 0:00	12/9/2019 0:00	6	360	36	120
1193	충남아산	충남본소	상시	종오리 상시예찰	종오리	사조원 동면 (이창주)	충남	천안시	동면	화계1길 151	127.3328633	36.7824014	발육란	12/4/2019 0:00	12/9/2019 0:00	6	360	36	113
1194	충남아산	충남본소	상시	종오리 상시예찰	종오리	박영배	충남	천안시	성남면	대흥2길 89-10	127.2440261	36.730476	발육란	12/4/2019 0:00	12/9/2019 0:00	6	360	36	118
1195	충남부여	충남본소	상시	종오리 상시예찰	종오리	홍성진	충남	논산시	양촌면	매죽헌로 1592-39	127.2316581	36.1337602	발육란	12/10/2019 0:00	12/16/2019 0:00	9	540	54	114
1196	충남공주	충남본소	상시	종오리 예찰강화	종오리	심영화	충남	금산군	금성면	오룡길 164-170	127.4506763	36.118183	PCR	12/17/2019 0:00	12/17/2019 0:00	6	360	36	115
1197	충남공주	충남본소	상시	종오리 예찰강화	종오리	유만석	충남	공주시	탄천면	견동리 71-2	127.0087721	36.3550976	PCR	12/17/2019 0:00	12/17/2019 0:00	4	240	24	119
1198	충남아산	충남본소	상시	종오리 예찰강화	종오리	사조원 북면 (이창주)\	충남	천안시	북면	운용2길 33-3	127.2672433	36.8660671	PCR	12/18/2019 0:00	12/18/2019 0:00	6	360	36	120
1199	충남아산	충남본소	상시	종오리 예찰강화	종오리	사조원 동면 (이창주)	충남	천안시	동면	화계1길 151	127.3328633	36.7824014	PCR	12/18/2019 0:00	12/18/2019 0:00	6	360	36	113
1200	충남아산	충남본소	상시	종오리 예찰강화	종오리	박영배	충남	천안시	성남면	대흥2길 89-10	127.2440261	36.730476	PCR	12/18/2019 0:00	12/18/2019 0:00	6	360	36	118
1201	충남부여	충남본소	상시	종오리 예찰강화	종오리	홍성진	충남	논산시	양촌면	매죽헌로 1592-39	127.2316581	36.1337602	PCR	12/23/2019 0:00	12/23/2019 0:00	9	540	54	114
1202	충남아산	충남본소	상시	종오리 상시예찰(2월)	종오리	사조화인코리아 동면농장	충남	천안시	동남구 동면	화계1길 151	127.3328633	36.7824014	발육란	2/13/2019 0:00	2/18/2019 0:00	6	120	12	113
1203	충남아산	충남본소	상시	종오리 상시예찰(2월)	종오리	황형석	충남	천안시	동남구 성남면	화성리 263	127.2564517	36.7469107	발육란	2/13/2019 0:00	2/18/2019 0:00	7	140	14	126
1204	충남아산	충남본소	상시	오리 출하전 검사	종오리	황형석	충남	천안시	동남구 성남면	화성리 263	127.2564517	36.7469107	PCR	2/14/2019 0:00	2/14/2019 0:00	7	280	28	126
1205	충남공주	충남본소	상시	종오리 상시예찰(2월)	종오리	유만석	충남	공주시	탄천면	견동리 71-2	127.0087721	36.3550976	발육란	2/14/2019 0:00	2/18/2019 0:00	4	160	16	119
1206	충남공주	충남본소	상시	종오리 상시예찰(2월)	종오리	심영화	충남	금산군	금성면	오룡길 164-170	127.4506763	36.118183	발육란	2/15/2019 0:00	2/19/2019 0:00	6	120	12	115
1207	충남공주	충남본소	상시	종오리 상시예찰(2월)	종오리	농업회사법인㈜대덕	충남	금산군	진산면	실학로 442-35	127.357818	36.1949782	발육란	2/15/2019 0:00	2/19/2019 0:00	11	220	22	116
1208	충남당진	충남본소	상시	종오리 예찰 강화	종오리	고을순	충남	예산군	오가면	신원리 118-4	126.8195023	36.7010784	PCR	2/18/2019 0:00	2/18/2019 0:00	3	60	6	97
1209	충남부여	충남본소	상시	종오리 상시예찰(2월)	종오리	홍성진	충남	논산시	양촌면	매죽헌로 1592-39	127.2316581	36.1337602	발육란	2/22/2019 0:00	2/26/2019 0:00	9	180	18	114
1210	충남아산	충남본소	상시	종오리 예찰 강화	종오리	박영배	충남	천안시	동남구 성남면	대흥2길 89-10	127.2440261	36.730476	PCR	2/27/2019 0:00	2/27/2019 0:00	6	120	12	118
1211	충남아산	충남본소	상시	종오리 예찰 강화	종오리	사조화인코리아 동면농장	충남	천안시	동남구 동면	화계1길 151	127.3328633	36.7824014	PCR	2/27/2019 0:00	2/27/2019 0:00	6	120	12	113
1212	충남당진	충남본소	상시	종오리 상시예찰(3월)	종오리	고을순	충남	예산군	오가면	신원리 118-4	126.8195023	36.7010784	발육란	3/4/2019 0:00	3/11/2019 0:00	3	60	6	97
1213	충남부여	충남본소	상시	종오리 상시예찰(3월)	종오리	홍성진	충남	논산시	양촌면	매죽헌로 1592-39	127.2316581	36.1337602	발육란	3/7/2019 0:00	3/11/2019 0:00	9	180	18	114
1214	충남공주	충남본소	상시	종오리 상시예찰(3월)	종오리	심영화	충남	금산군	금성면	오룡길 164-170	127.4506763	36.118183	발육란	3/7/2019 0:00	3/11/2019 0:00	6	120	12	115
1215	충남공주	충남본소	상시	종오리 상시예찰(3월)	종오리	농업회사법인㈜대덕	충남	금산군	진산면	실학로 442-35	127.357818	36.1949782	발육란	3/7/2019 0:00	3/11/2019 0:00	11	220	22	116
1216	충남부여	충남본소	상시	오리 출하전 검사	종오리	홍성진	충남	논산시	양촌면	매죽헌로 1592-39	127.2316581	36.1337602	PCR	3/14/2019 0:00	3/14/2019 0:00	9	320	32	114
1217	충남공주	충남본소	상시	오리 출하전 검사	종오리	심영화	충남	금산군	금성면	오룡길 164-170	127.4506763	36.118183	PCR	3/14/2019 0:00	3/14/2019 0:00	6	240	24	115
1218	충남아산	충남본소	상시	종오리 상시예찰(3월)	종오리	박영배	충남	천안시	동남구 성남면	대흥2길 89-10	127.2440261	36.730476	발육란	3/15/2019 0:00	3/19/2019 0:00	6	120	12	118
1219	충남아산	충남본소	상시	종오리 상시예찰(3월)	종오리	사조화인코리아 동면농장	충남	천안시	동남구 동면	화계1길 151	127.3328633	36.7824014	발육란	3/15/2019 0:00	3/19/2019 0:00	6	120	12	113
1220	충남당진	충남본소	상시	종오리 예찰 강화	종오리	고을순	충남	예산군	오가면	신원리 118-4	126.8195023	36.7010784	PCR	3/18/2019 0:00	3/18/2019 0:00	3	60	6	97
1221	충남공주	충남본소	상시	오리 출하전 검사	종오리	심영화	충남	금산군	금성면	오룡길 164-170	127.4506763	36.118183	PCR	3/20/2019 0:00	3/20/2019 0:00	6	240	24	115
1222	충남공주	충남본소	상시	종오리 예찰 강화	종오리	농업회사법인㈜대덕	충남	금산군	진산면	실학로 442-35	127.357818	36.1949782	PCR	3/26/2019 0:00	3/26/2019 0:00	11	220	22	116
1223	충남아산	충남본소	상시	종오리 예찰 강화	종오리	박영배	충남	천안시	동남구 성남면	대흥2길 89-10	127.2440261	36.730476	PCR	3/29/2019 0:00	3/29/2019 0:00	6	120	12	118
1224	충남아산	충남본소	상시	종오리 예찰 강화	종오리	사조화인코리아 동면농장	충남	천안시	동남구 동면	화계1길 151	127.3328633	36.7824014	PCR	3/29/2019 0:00	3/29/2019 0:00	6	120	12	113
1225	충남당진	충남본소	상시	종오리 상시예찰(4월)	종오리	고을순	충남	예산군	오가면	신원리 118-4	126.8195023	36.7010784	발육란	4/1/2019 0:00	4/5/2019 0:00	3	60	6	97
1226	충남당진	충남본소	상시	오리 출하전 검사	종오리	고을순	충남	예산군	오가면	신원리 118-4	126.8195023	36.7010784	PCR	4/24/2019 0:00	4/24/2019 0:00	4	140	14	97
1227	충남아산	충남본소	상시	종오리 상시예찰(4월)	종오리	박영배	충남	천안시	동남구 성남면	대흥2길 89-10	127.2440261	36.730476	발육란	4/26/2019 0:00	4/30/2019 0:00	6	120	12	118
1228	충남당진	충남본소	상시	종오리 상시예찰(1월)	종오리	고을순	충남	예산군	오가면	신원리 118-4	126.8195023	36.7010784	발육란	1/2/2019 0:00	1/7/2019 0:00	3	60	6	97
1229	충남공주	충남본소	상시	종오리 상시예찰(1월)	종오리	유만석	충남	공주시	탄천면	견동리 71-2	127.0087721	36.3550976	발육란	1/3/2019 0:00	1/8/2019 0:00	4	80	8	119
1230	충남공주	충남본소	상시	종오리 상시예찰(1월)	종오리	심영화	충남	금산군	금성면	오룡길 164-170	127.4506763	36.118183	발육란	1/3/2019 0:00	1/8/2019 0:00	6	120	12	115
1231	충남공주	충남본소	상시	종오리 상시예찰(1월)	종오리	농업회사법인㈜대덕	충남	금산군	진산면	실학로 442-35	127.357818	36.1949782	발육란	1/3/2019 0:00	1/8/2019 0:00	11	220	22	116
1232	충남아산	충남본소	상시	종오리 상시예찰(1월)	종오리	사조화인코리아 북면농장	충남	천안시	동남구 북면	운용2길 33-3	127.2672433	36.8660671	발육란	1/8/2019 0:00	1/14/2019 0:00	6	120	12	120
1233	충남아산	충남본소	상시	종오리 상시예찰(1월)	종오리	사조화인코리아 동면농장	충남	천안시	동남구 동면	화계1길 151	127.3328633	36.7824014	발육란	1/8/2019 0:00	1/14/2019 0:00	6	120	12	113
1234	충남아산	충남본소	상시	종오리 상시예찰(1월)	종오리	황형석	충남	천안시	동남구 성남면	화성리 263	127.2564517	36.7469107	발육란	1/8/2019 0:00	1/14/2019 0:00	7	140	14	126
1235	충남아산	충남본소	상시	종오리 상시예찰(1월)	종오리	박영배	충남	천안시	동남구 성남면	대흥2길 89-10	127.2440261	36.730476	발육란	1/10/2019 0:00	1/14/2019 0:00	6	120	12	118
1236	전남동부	전남동부	12월	상시예찰	종오리	신미영	전남	보성군	겸백면	수남리 833	127.1696468	34.7952562	Egg-Inoculation	12/4/2019 0:00	12/9/2019 0:00	4	80	8	30
1237	전남본소	전남본소	8월	상시예찰	종오리	김민수	전남	나주시	반남면	흥덕리 360	126.6363407	34.8975714	Egg-Inoculation	8/28/2019 0:00	9/2/2019 0:00	14	280	28	64
1238	전남본소	전남본소	8월	상시예찰	종오리	백관순	전남	영암군	시종면	신흥리 865-1	126.605882	34.9124683	Egg-Inoculation	8/28/2019 0:00	9/2/2019 0:00	7	140	14	63
1239	전남동부	전남동부	8월	상시예찰	종오리	다솔1농장(문순금)	전남	고흥군	남양면	남양로 637-72	127.3515678	34.754037	Egg-Inoculation	8/21/2019 0:00	8/26/2019 0:00	7	140	14	5
1240	전남동부	전남동부	8월	상시예찰	종오리	다솔2농장(문순금)	전남	고흥군	남양면	침교리 111	127.3514061	34.7537657	Egg-Inoculation	8/21/2019 0:00	8/26/2019 0:00	7	140	14	96
1241	전남동부	전남동부	8월	상시예찰	종오리	이근수	전남	고흥군	도덕면	용동리 875-1	127.191694	34.6251972	Egg-Inoculation	8/21/2019 0:00	8/26/2019 0:00	11	220	22	2
1242	전남동부	전남동부	8월	상시예찰	종오리	김주연	전남	보성군	득량면	도촌길 234-281	127.1506611	34.7274072	Egg-Inoculation	8/21/2019 0:00	8/26/2019 0:00	13	260	26	29
1243	전남동부	전남동부	8월	상시예찰	종오리	이형임	전남	보성군	보성읍	일림로 1407-24	127.041396	34.7436069	Egg-Inoculation	8/21/2019 0:00	8/26/2019 0:00	4	80	8	8
1244	전남동부	전남동부	8월	상시예찰	종오리	신미영	전남	보성군	겸백면	수남리 833	127.1696468	34.7952562	Egg-Inoculation	8/21/2019 0:00	8/26/2019 0:00	4	40	4	30
1245	전남동부	전남동부	8월	상시예찰	종오리	정명숙	전남	보성군	웅치면	대산길 118-46	127.0048287	34.7093648	Egg-Inoculation	8/21/2019 0:00	8/26/2019 0:00	3	60	6	6
1246	전남서부	전남서부	8월	상시예찰	종오리	장양화	전남	함평군	함평읍	한나리길 34-135	126.4883595	35.1018618	Egg-Inoculation	8/6/2019 0:00	8/12/2019 0:00	5	100	10	38
1247	전남서부	전남서부	8월	상시예찰	종오리	장양화	전남	무안군	현경면	평산리 281-23	126.4489518	35.0190535	Egg-Inoculation	8/6/2019 0:00	8/12/2019 0:00	5	100	10	37
1248	전남서부	전남서부	8월	상시예찰	종오리	김귀자	전남	무안군	해제면	덕산리 183	126.2941316	35.1331824	Egg-Inoculation	8/6/2019 0:00	8/12/2019 0:00	11	220	22	31
1249	전남서부	전남서부	8월	상시예찰	종오리	김유진	전남	무안군	현경면	오류리 753-3	126.3541949	35.0608979	Egg-Inoculation	8/6/2019 0:00	8/12/2019 0:00	5	100	10	33
1250	전남서부	전남서부	8월	상시예찰	종오리	김정기	전남	무안군	해제면	용학리 538-212	126.3132595	35.0861222	Egg-Inoculation	8/6/2019 0:00	8/12/2019 0:00	4	80	8	32
1251	전남서부	전남서부	8월	상시예찰	종오리	노태영	전남	무안군	현경면	해운리 1420-9	126.4599097	35.0715251	Egg-Inoculation	8/6/2019 0:00	8/12/2019 0:00	6	120	12	34
1252	전남서부	전남서부	8월	상시예찰	종오리	노태영	전남	무안군	현경면	현화리 343-11	126.44622	35.0481951	Egg-Inoculation	8/6/2019 0:00	8/12/2019 0:00	5	100	10	36
1253	전남서부	전남서부	8월	상시예찰	종오리	박상삼	전남	함평군	나산면	월암로 1184-22	126.6513598	35.1159712	Egg-Inoculation	8/6/2019 0:00	8/12/2019 0:00	11	220	22	40
1254	전남서부	전남서부	8월	상시예찰	종오리	선종아	전남	함평군	학교면	마산리 609	126.555816	35.0561383	Egg-Inoculation	8/6/2019 0:00	8/12/2019 0:00	9	180	18	49
1255	전남서부	전남서부	8월	상시예찰	종오리	송병용	전남	영광군	대마면	화평리 산5-1	126.5662764	35.2922876	Egg-Inoculation	8/26/2019 0:00	9/1/2019 0:00	6	120	12	48
1256	전남북부	전남북부	8월	상시예찰	종오리	류재익	전남	담양군	수북면	두정리 117-1	126.9326217	35.3212687	Egg-Inoculation	8/28/2019 0:00	9/2/2019 0:00	1	20	2	51
1257	전남북부	전남북부	8월	상시예찰	종오리	윤영호	전남	장성군	삼서면	석마리 산67-1	126.6648634	35.1992708	Egg-Inoculation	8/28/2019 0:00	9/2/2019 0:00	6	120	12	53
1258	전남본소	전남본소	9월	상시예찰	종오리	다솔	전남	해남군	송지면	마봉길 32-99	126.5542995	34.3650854	Egg-Inoculation	9/4/2019 0:00	9/9/2019 0:00	15	300	30	98
1259	전남본소	전남본소	9월	상시예찰	원종오리	한국원종오리	전남	장흥군	안양면	당암리 8	126.9842016	34.6687822	Egg-Inoculation	9/5/2019 0:00	9/10/2019 0:00	14	280	28	43
1260	전남본소	전남본소	9월	상시예찰	종오리	이형임	전남	나주시	동강면	대전리 860	126.5535035	34.9066732	Egg-Inoculation	9/17/2019 0:00	9/22/2019 0:00	6	120	12	92
1261	전남본소	전남본소	9월	상시예찰	종오리	오점근	전남	나주시	동강면	장동리 1270-5	126.5461871	34.8990233	Egg-Inoculation	9/17/2019 0:00	9/22/2019 0:00	12	240	24	55
1262	전남본소	전남본소	9월	상시예찰	종오리	김진성	전남	영암군	덕진면	금강리 235-10	126.6915616	34.8269227	Egg-Inoculation	9/18/2019 0:00	9/23/2019 0:00	17	340	34	65
1263	전남본소	전남본소	9월	상시예찰	종오리	최낙면	전남	영암군	덕진면	장선리 83-1	126.685079	34.8400043	Egg-Inoculation	9/18/2019 0:00	9/23/2019 0:00	8	160	16	121
1264	전남본소	전남본소	9월	상시예찰	종오리	송하전	전남	나주시	다시면	동곡리 394-1	126.6156114	35.0093695	Egg-Inoculation	9/19/2019 0:00	9/24/2019 0:00	13	260	26	1
1265	전남본소	전남본소	9월	상시예찰	종오리	이경헌	전남	나주시	다시면	문동리 798-2	126.6119749	34.9931123	Egg-Inoculation	9/19/2019 0:00	9/24/2019 0:00	4	80	8	122
1266	전남본소	전남본소	9월	상시예찰	종오리	박동휘	전남	나주시	다시면	송촌리 259-3	126.6084702	35.0137947	Egg-Inoculation	9/19/2019 0:00	9/24/2019 0:00	9	180	18	60
1267	전남본소	전남본소	9월	상시예찰	종오리	김근호	전남	나주시	남평읍	상곡리 2-4	126.8621208	34.9818962	Egg-Inoculation	9/20/2019 0:00	9/25/2019 0:00	11	220	22	42
1268	전남본소	전남본소	9월	상시예찰	종오리	김민수(강영묵)	전남	나주시	노안면	유곡리 산 3-2	126.7490783	35.0995054	Egg-Inoculation	9/20/2019 0:00	9/25/2019 0:00	8	160	16	61
1269	전남본소	전남본소	9월	상시예찰	종오리	김삼순	전남	강진군	작천면	갈동로 103-31	126.7438351	34.7238644	Egg-Inoculation	9/24/2019 0:00	9/29/2019 0:00	6	120	12	57
1270	전남본소	전남본소	9월	상시예찰	종오리	김연선	전남	나주시	동강면	장동리 296	126.5629926	34.9184496	Egg-Inoculation	9/24/2019 0:00	9/29/2019 0:00	8	160	16	66
1271	전남본소	전남본소	9월	상시예찰	종오리	김민수	전남	나주시	반남면	흥덕리 360	126.6363407	34.8975714	Egg-Inoculation	9/24/2019 0:00	9/29/2019 0:00	14	280	28	64
1272	전남본소	전남본소	9월	상시예찰	종오리	백관순	전남	영암군	시종면	신흥리 865-1	126.605882	34.9124683	Egg-Inoculation	9/24/2019 0:00	9/29/2019 0:00	6	120	12	63
1273	전남동부	전남동부	9월	상시예찰	종오리	다솔1농장(문순금)	전남	고흥군	남양면	남양로 637-72	127.3515678	34.754037	Egg-Inoculation	9/25/2019 0:00	9/30/2019 0:00	7	140	14	5
1274	전남동부	전남동부	9월	상시예찰	종오리	다솔2농장(문순금)	전남	고흥군	남양면	침교리 111	127.3514061	34.7537657	Egg-Inoculation	9/25/2019 0:00	9/30/2019 0:00	7	140	14	96
1275	전남본소	전남본소	9월	상시예찰	종오리	류경열	전남	영암군	신북면	유곡리 128-7	126.6860609	34.9020041	Egg-Inoculation	9/18/2019 0:00	9/23/2019 0:00	12	240	24	94
1276	전남본소	전남본소	7월	상시예찰	종오리	김민수	전남	나주시	반남면	흥덕리 360	126.6363407	34.8975714	Egg-Inoculation	7/25/2019 0:00	7/30/2019 0:00	11	220	22	64
1277	전남동부	전남동부	7월	상시예찰	종오리	다솔1농장(문순금)	전남	고흥군	남양면	남양로 637-72	127.3515678	34.754037	Egg-Inoculation	7/24/2019 0:00	7/29/2019 0:00	7	140	14	5
1278	전남동부	전남동부	7월	상시예찰	종오리	다솔2농장(문순금)	전남	고흥군	남양면	침교리 111	127.3514061	34.7537657	Egg-Inoculation	7/24/2019 0:00	7/29/2019 0:00	7	140	14	96
1279	전남동부	전남동부	7월	상시예찰	종오리	이기정	전남	보성군	벌교읍	칠동리 1248-6	127.2792424	34.8416047	Egg-Inoculation	7/24/2019 0:00	7/29/2019 0:00	1	20	2	41
1280	전남동부	전남동부	7월	상시예찰	종오리	김주연	전남	보성군	득량면	도촌길 234-281	127.1506611	34.7274072	Egg-Inoculation	7/24/2019 0:00	7/29/2019 0:00	13	260	26	29
1281	전남동부	전남동부	7월	상시예찰	종오리	이형임	전남	보성군	보성읍	일림로 1407-24	127.041396	34.7436069	Egg-Inoculation	7/24/2019 0:00	7/29/2019 0:00	4	80	8	8
1282	전남동부	전남동부	7월	상시예찰	종오리	신미영	전남	보성군	겸백면	수남리 833	127.1696468	34.7952562	Egg-Inoculation	7/24/2019 0:00	7/29/2019 0:00	4	80	8	30
1283	전남동부	전남동부	7월	상시예찰	종오리	이근수	전남	고흥군	도덕면	용동리 875-1	127.191694	34.6251972	Egg-Inoculation	7/24/2019 0:00	7/29/2019 0:00	11	220	22	2
1284	전남서부	전남서부	7월	상시예찰	종오리	노태영	전남	무안군	현경면	해운리 1418-12	126.4573923	35.0713038	Egg-Inoculation	7/3/2019 0:00	7/9/2019 0:00	3	60	6	35
1285	전남본소	전남본소	7월	상시예찰	종오리	김민수(강영묵)	전남	나주시	노안면	유곡리 산 3-2	126.7490783	35.0995054	Egg-Inoculation	7/25/2019 0:00	7/30/2019 0:00	8	160	16	61
1286	전남서부	전남서부	7월	상시예찰	종오리	노태영	전남	무안군	현경면	해운리 1420-9	126.4599097	35.0715251	Egg-Inoculation	7/3/2019 0:00	7/9/2019 0:00	2	40	4	34
1287	전남서부	전남서부	7월	상시예찰	종오리	노태영	전남	무안군	현경면	현화리 산168-8	126.4475716	35.0491678	Egg-Inoculation	7/3/2019 0:00	7/9/2019 0:00	5	100	10	46
1288	전남서부	전남서부	7월	상시예찰	종오리	서민수	전남	함평군	월야면	외치리 297-10	126.6585924	35.1692586	Egg-Inoculation	7/3/2019 0:00	7/9/2019 0:00	2	40	4	45
1289	전남서부	전남서부	7월	상시예찰	종오리	박상삼	전남	함평군	나산면	월암로 1184-22	126.6513598	35.1159712	Egg-Inoculation	7/3/2019 0:00	7/9/2019 0:00	11	220	22	40
1290	전남서부	전남서부	7월	상시예찰	종오리	선종아	전남	함평군	학교면	마산리 609	126.555816	35.0561383	Egg-Inoculation	7/3/2019 0:00	7/9/2019 0:00	9	180	18	49
1291	전남서부	전남서부	7월	상시예찰	종오리	장양화	전남	함평군	함평읍	한나리길 34-135	126.4883595	35.1018618	Egg-Inoculation	7/3/2019 0:00	7/9/2019 0:00	2	40	4	38
1292	전남서부	전남서부	7월	상시예찰	종오리	장양화	전남	무안군	현경면	평산리 281-23	126.4489518	35.0190535	Egg-Inoculation	7/3/2019 0:00	7/9/2019 0:00	5	100	10	37
1293	전남서부	전남서부	7월	상시예찰	종오리	김정기	전남	무안군	해제면	용학리 538-212	126.3132595	35.0861222	Egg-Inoculation	7/3/2019 0:00	7/9/2019 0:00	4	80	8	32
1294	전남서부	전남서부	7월	상시예찰	종오리	김귀자	전남	무안군	해제면	덕산리 183	126.2941316	35.1331824	Egg-Inoculation	7/3/2019 0:00	7/9/2019 0:00	11	220	22	31
1295	전남서부	전남서부	7월	상시예찰	종오리	김유진	전남	무안군	현경면	오류리 753-3	126.3541949	35.0608979	Egg-Inoculation	7/3/2019 0:00	7/9/2019 0:00	5	100	10	33
1296	전남서부	전남서부	7월	상시예찰	종오리	송병용	전남	영광군	대마면	화평리 산5-1	126.5662764	35.2922876	Egg-Inoculation	7/3/2019 0:00	7/9/2019 0:00	6	120	12	48
1297	전남북부	전남북부	7월	상시예찰	종오리	류재익	전남	담양군	수북면	두정리 117-1	126.9326217	35.3212687	Egg-Inoculation	7/25/2019 0:00	7/30/2019 0:00	1	20	2	51
1298	전남북부	전남북부	7월	상시예찰	종오리	윤영호	전남	장성군	삼서면	석마리 산67-1	126.6648634	35.1992708	Egg-Inoculation	7/25/2019 0:00	7/30/2019 0:00	6	120	12	53
1299	전남본소	전남본소	8월	상시예찰	종오리	다솔	전남	해남군	송지면	마봉길 32-99	126.5542995	34.3650854	Egg-Inoculation	8/9/2019 0:00	8/14/2019 0:00	15	300	30	98
1300	전남본소	전남본소	8월	상시예찰	종오리	오재용	전남	나주시	남평읍	상곡리 2-4	126.8621208	34.9818962	Egg-Inoculation	8/13/2019 0:00	8/18/2019 0:00	11	220	22	42
1301	전남본소	전남본소	8월	상시예찰	종오리	김민수(강영묵)	전남	나주시	노안면	유곡리 산 3-2	126.7490783	35.0995054	Egg-Inoculation	8/13/2019 0:00	8/18/2019 0:00	8	160	16	61
1302	전남본소	전남본소	8월	상시예찰	원종오리	한국원종오리	전남	장흥군	안양면	당암리 8	126.9842016	34.6687822	Egg-Inoculation	8/13/2019 0:00	8/18/2019 0:00	15	300	30	43
1303	전남본소	전남본소	8월	상시예찰	종오리	송하전	전남	나주시	다시면	동곡리 394-1	126.6156114	35.0093695	Egg-Inoculation	8/14/2019 0:00	8/19/2019 0:00	13	260	26	1
1304	전남본소	전남본소	8월	상시예찰	종오리	이경헌	전남	나주시	다시면	문동리 798-2	126.6119749	34.9931123	Egg-Inoculation	8/14/2019 0:00	8/19/2019 0:00	4	80	8	122
1305	전남본소	전남본소	8월	상시예찰	종오리	박동휘	전남	나주시	다시면	송촌리 259-3	126.6084702	35.0137947	Egg-Inoculation	8/14/2019 0:00	8/19/2019 0:00	9	180	18	60
1306	전남본소	전남본소	8월	상시예찰	종오리	이형임	전남	나주시	동강면	대전리 860	126.5535035	34.9066732	Egg-Inoculation	8/20/2019 0:00	8/25/2019 0:00	6	120	12	92
1307	전남본소	전남본소	8월	상시예찰	종오리	오점근2농장	전남	나주시	동강면	장동리 1270-5	126.5461871	34.8990233	Egg-Inoculation	8/20/2019 0:00	8/25/2019 0:00	12	240	24	55
1308	전남본소	전남본소	8월	상시예찰	종오리	김연선	전남	나주시	동강면	장동리 296	126.5629926	34.9184496	Egg-Inoculation	8/20/2019 0:00	8/25/2019 0:00	9	180	18	66
1309	전남본소	전남본소	8월	상시예찰	종오리	김진성	전남	영암군	덕진면	금강리 235-10	126.6915616	34.8269227	Egg-Inoculation	8/22/2019 0:00	8/27/2019 0:00	17	340	34	65
1310	전남본소	전남본소	8월	상시예찰	종오리	최낙면	전남	영암군	덕진면	장선리 83-1	126.685079	34.8400043	Egg-Inoculation	8/22/2019 0:00	8/27/2019 0:00	4	80	8	121
1311	전남본소	전남본소	8월	상시예찰	종오리	류경열	전남	영암군	신북면	유곡리 128-7	126.6860609	34.9020041	Egg-Inoculation	8/22/2019 0:00	8/27/2019 0:00	12	240	24	94
1312	전남본소	전남본소	8월	상시예찰	종오리	김삼순	전남	강진군	작천면	갈동로 103-31	126.7438351	34.7238644	Egg-Inoculation	8/27/2019 0:00	9/1/2019 0:00	6	120	12	57
1313	경북본소	경북본소	매월	종오리항원	종오리	장원철	경북	구미시	도개면	가산리 1646	128.2994048	36.3130138	Egg-Inoculation	1/10/2019 0:00	1/17/2019 0:00	6	120	12	127
1314	경북본소	경북본소	매월	종오리항원	종오리	장원철	경북	구미시	도개면	가산리 1646	128.2994048	36.3130138	Egg-Inoculation	1/24/2019 0:00	1/31/2019 0:00	6	120	12	127
1315	경북북부	경북북부	매월	종오리항원	종오리	이교수	경북	안동시	녹전면	서삼길 320-42	128.7551777	36.6924962	Egg-Inoculation	1/10/2019 0:00	1/17/2019 0:00	6	120	12	128
1316	경북북부	경북북부	매월	종오리항원	종오리	이성재	경북	영주시	장수면	호문리 797	128.5816497	36.7519485	Egg-Inoculation	1/10/2019 0:00	1/17/2019 0:00	8	160	16	129
1317	경북북부	경북북부	매월	종오리항원	종오리	이교수	경북	안동시	녹전면	서삼길 320-42	128.7551777	36.6924962	Egg-Inoculation	1/24/2019 0:00	1/31/2019 0:00	6	120	12	128
1318	경북북부	경북북부	매월	종오리항원	종오리	이성재	경북	영주시	장수면	호문리 797	128.5816497	36.7519485	Egg-Inoculation	1/24/2019 0:00	1/31/2019 0:00	8	160	16	129
1319	경북북부	경북본소	매월	종오리항원	종오리	이성재	경북	영주시	장수면	호문리 797	128.5816497	36.7519485	Egg-Inoculation, rRT-PCR	1/28/2019 0:00	2/4/2019 0:00	8	320	32	129
1320	경북서부	경북서부	매월	종오리항원	종오리	김영일	경북	예천군	개포면	용개로 702-62	128.343192	36.6042755	Egg-Inoculation	1/24/2019 0:00	1/31/2019 0:00	11	220	22	130
1321	경북본소	경북본소	매월	종오리항원	종오리	장원철	경북	구미시	도개면	가산리 1646	128.2994048	36.3130138	Egg-Inoculation	2/7/2019 0:00	2/14/2019 0:00	6	120	12	127
1322	경북본소	경북본소	매월	종오리항원	종오리	장원철	경북	구미시	도개면	가산리 1646	128.2994048	36.3130138	Egg-Inoculation	2/21/2019 0:00	2/28/2019 0:00	6	120	12	127
1323	경북북부	경북북부	매월	종오리항원	종오리	이교수	경북	안동시	녹전면	서삼길 320-42	128.7551777	36.6924962	Egg-Inoculation	2/7/2019 0:00	2/14/2019 0:00	6	120	12	128
1324	경북북부	경북북부	매월	종오리항원	종오리	이성재	경북	영주시	장수면	호문리 797	128.5816497	36.7519485	Egg-Inoculation	2/7/2019 0:00	2/14/2019 0:00	8	160	16	129
1325	경북북부	경북북부	매월	종오리항원	종오리	이교수	경북	안동시	녹전면	서삼길 320-42	128.7551777	36.6924962	Egg-Inoculation	2/21/2019 0:00	2/28/2019 0:00	6	120	12	128
1326	경북북부	경북북부	매월	종오리항원	종오리	이성재	경북	영주시	장수면	호문리 797	128.5816497	36.7519485	Egg-Inoculation	2/21/2019 0:00	2/28/2019 0:00	8	160	16	129
1327	경북서부	경북서부	매월	종오리항원	종오리	김영일	경북	예천군	개포면	용개로 702-62	128.343192	36.6042755	Egg-Inoculation	2/7/2019 0:00	2/14/2019 0:00	11	220	22	130
1328	경북서부	경북서부	매월	종오리항원	종오리	김영일	경북	예천군	개포면	용개로 702-62	128.343192	36.6042755	Egg-Inoculation	2/21/2019 0:00	2/28/2019 0:00	11	220	22	130
1329	경북본소	경북본소	매월	종오리항원	종오리	장원철	경북	구미시	도개면	가산리 1646	128.2994048	36.3130138	Egg-Inoculation	3/5/2019 0:00	3/13/2019 0:00	6	120	12	127
1330	경북본소	경북본소	매월	종오리항원	종오리	장원철	경북	구미시	도개면	가산리 1646	128.2994048	36.3130138	Egg-Inoculation	3/21/2019 0:00	3/28/2019 0:00	6	120	12	127
1331	경북북부	경북북부	매월	종오리항원	종오리	이교수	경북	안동시	녹전면	서삼길 320-42	128.7551777	36.6924962	Egg-Inoculation	3/6/2019 0:00	3/13/2019 0:00	6	120	12	128
1332	경북북부	경북북부	매월	종오리항원	종오리	이성재	경북	영주시	장수면	호문리 797	128.5816497	36.7519485	Egg-Inoculation	3/6/2019 0:00	3/13/2019 0:00	8	160	16	129
1333	경북북부	경북북부	매월	종오리항원	종오리	이교수	경북	안동시	녹전면	서삼길 320-42	128.7551777	36.6924962	Egg-Inoculation	3/21/2019 0:00	3/28/2019 0:00	6	120	12	128
1334	경북북부	경북북부	매월	종오리항원	종오리	이성재	경북	영주시	장수면	호문리 797	128.5816497	36.7519485	Egg-Inoculation	3/21/2019 0:00	3/28/2019 0:00	8	160	16	129
1335	경북서부	경북서부	매월	종오리항원	종오리	김영일	경북	예천군	개포면	용개로 702-62	128.343192	36.6042755	Egg-Inoculation	3/6/2019 0:00	3/13/2019 0:00	11	220	22	130
1336	경북서부	경북서부	매월	종오리항원	종오리	김영일	경북	예천군	개포면	용개로 702-62	128.343192	36.6042755	Egg-Inoculation	3/21/2019 0:00	3/28/2019 0:00	11	220	22	130
1337	경북본소	경북본소	매월	종오리항원	종오리	장원철	경북	구미시	도개면	가산리 1646	128.2994048	36.3130138	Egg-Inoculation	4/16/2019 0:00	4/25/2019 0:00	6	120	12	127
1338	경북북부	경북북부	매월	종오리항원	종오리	이교수	경북	안동시	녹전면	서삼길 320-42	128.7551777	36.6924962	Egg-Inoculation	4/18/2019 0:00	4/25/2019 0:00	6	120	12	128
1339	충북본소	충북본소	Unknown	종오리 예찰(항원)	종오리	연창준	충북	괴산군	소수면	수리 1174	127.7467306	36.8610267	Egg-Inoculation	12/2/2019 0:00	12/6/2019 0:00	4	80	8	93
1340	충북본소	충북본소	Unknown	종오리 예찰(항원)	종오리	김남두	충북	진천군	광혜원면	금곡리 589	127.4428445	36.9527114	Egg-Inoculation	12/2/2019 0:00	12/6/2019 0:00	7	140	14	91
1341	충북본소	충북본소	Unknown	종오리 예찰(항원)	종오리	유충선	충북	청주시	상당구 미원면	운암계원로 1168	127.7472639	36.5892259	Egg-Inoculation	12/2/2019 0:00	12/6/2019 0:00	5	100	10	81
1342	충북본소	충북본소	Unknown	종오리 예찰(항원)	종오리	김기회	충북	진천군	진천읍	상계리 210	127.3926653	36.8322954	Egg-Inoculation	12/2/2019 0:00	12/6/2019 0:00	3	60	6	74
1343	충북본소	충북본소	Unknown	종오리 예찰(항원)	종오리	주원산오리 괴산농장	충북	괴산군	청천면	강평리 348	127.7456959	36.6379334	Egg-Inoculation	12/2/2019 0:00	12/6/2019 0:00	4	80	8	82
1344	충북본소	충북본소	Unknown	종오리 예찰(항원)	종오리	오비아코리아	충북	진천군	문백면	사양리 627-4	127.4589682	36.8319217	Egg-Inoculation	12/2/2019 0:00	12/6/2019 0:00	2	40	4	76
1345	충북본소	충북본소	Unknown	종오리 예찰(항원)	종오리	김기택	충북	괴산군	소수면	아성리 349	127.7595581	36.8332068	Egg-Inoculation	12/2/2019 0:00	12/6/2019 0:00	5	100	10	78
1346	충북본소	충북본소	Unknown	종오리 예찰(항원)	종오리	이명숙	충북	청주시	상당구 미원면	운교리 180	127.6906878	36.6940476	Egg-Inoculation	12/2/2019 0:00	12/6/2019 0:00	8	160	16	83
1347	충북본소	충북본소	Unknown	종오리 예찰(항원)	종오리	마낙중	충북	진천군	문백면	계산리 169-1	127.4095071	36.779328	Egg-Inoculation	12/2/2019 0:00	12/6/2019 0:00	8	160	16	131
1348	충북본소	충북본소	Unknown	종오리 예찰(항원)	종오리	류희경	충북	괴산군	장연면	조곡리 60	127.9048008	36.8749924	Egg-Inoculation	12/2/2019 0:00	12/6/2019 0:00	6	120	12	79
1349	충북중부	충북본소	Unknown	종오리 예찰(항원)	종오리	양태식	충북	음성군	삼성면	용대리 28	127.5290919	37.0543742	Egg-Inoculation	12/3/2019 0:00	12/7/2019 0:00	8	160	16	68
1350	충북중부	충북본소	Unknown	종오리 예찰(항원)	종오리	박현주	충북	음성군	원남면	보룡리 42-5	127.6602541	36.8882968	Egg-Inoculation	12/3/2019 0:00	12/7/2019 0:00	8	160	16	69
1351	충북중부	충북본소	Unknown	종오리 예찰(항원)	종오리	송정현	충북	음성군	원남면	덕정리 61	127.6410805	36.8931609	Egg-Inoculation	12/3/2019 0:00	12/7/2019 0:00	4	80	8	132
1352	충북중부	충북본소	Unknown	종오리 예찰(항원)	종오리	한명희	충북	음성군	맹동면	인곡리 193	127.5694454	36.9445868	Egg-Inoculation	12/3/2019 0:00	12/7/2019 0:00	7	140	14	70
1353	충북중부	충북본소	Unknown	종오리 예찰(항원)	종오리	이성이	충북	음성군	대소면	부윤리 333-2	127.5320891	36.9487981	Egg-Inoculation	12/3/2019 0:00	12/7/2019 0:00	3	60	6	84
1354	충북중부	충북본소	Unknown	종오리 예찰(항원)	종오리	최영이	충북	충주시	동량면	대전리 39	127.9618771	37.0480303	Egg-Inoculation	12/3/2019 0:00	12/7/2019 0:00	7	140	14	72
1355	충북남부	충북본소	Unknown	종오리 예찰(항원)	종오리	이춘길	충북	영동군	황간면	서송원리 985-1	127.864535	36.1941636	Egg-Inoculation	12/3/2019 0:00	12/7/2019 0:00	9	180	18	88
1356	충북본소	충북본소	Unknown	종오리 예찰(항원)	종오리	이명숙	충북	청주시	상당구 미원면	운교리 180	127.6906878	36.6940476	Egg-Inoculation	12/13/2019 0:00	12/20/2019 0:00	8	160	16	83
1357	충북본소	충북본소	Unknown	종오리 예찰(항원)	종오리	류정현	충북	진천군	진천읍	문봉리 364	127.390227	36.8513607	Egg-Inoculation	12/13/2019 0:00	12/20/2019 0:00	8	160	16	75
1358	충북본소	충북본소	Unknown	종오리 예찰(항원)	종오리	류희경	충북	괴산군	장연면	조곡리 60	127.9048008	36.8749924	Egg-Inoculation	12/13/2019 0:00	12/20/2019 0:00	6	120	12	79
1359	충북본소	충북본소	Unknown	종오리 예찰(항원)	종오리	오비아코리아	충북	진천군	문백면	사양리 627-4	127.4589682	36.8319217	Egg-Inoculation	12/13/2019 0:00	12/20/2019 0:00	2	40	4	76
1360	충북본소	충북본소	Unknown	종오리 예찰(항원)	종오리	김기택	충북	괴산군	소수면	아성리 349	127.7595581	36.8332068	Egg-Inoculation	12/13/2019 0:00	12/20/2019 0:00	5	100	10	78
1361	충북본소	충북본소	Unknown	종오리 예찰(항원)	종오리	유충선	충북	청주시	상당구 미원면	운암계원로 1168	127.7472639	36.5892259	Egg-Inoculation	12/13/2019 0:00	12/20/2019 0:00	5	100	10	81
1362	충북본소	충북본소	Unknown	종오리 예찰(항원)	종오리	조정기	충북	청주시	상당구 미원면	월용리 산63-1	127.7109876	36.6132962	Egg-Inoculation	12/13/2019 0:00	12/20/2019 0:00	3	60	6	80
1363	충북본소	충북본소	Unknown	종오리 예찰(항원)	종오리	연창준	충북	괴산군	소수면	수리 1174	127.7467306	36.8610267	Egg-Inoculation	12/13/2019 0:00	12/20/2019 0:00	4	80	8	93
1364	경북북부	경북북부	매월	종오리항원	종오리	이성재	경북	영주시	장수면	호문리 797	128.5816497	36.7519485	Egg-Inoculation	4/18/2019 0:00	4/25/2019 0:00	8	160	16	129
1365	경북서부	경북서부	매월	종오리항원	종오리	김영일	경북	예천군	개포면	용개로 702-62	128.343192	36.6042755	Egg-Inoculation	4/18/2019 0:00	4/25/2019 0:00	11	220	22	130
1366	경북본소	경북본소	매월	종오리항원	종오리	장원철	경북	구미시	도개면	가산리 1646	128.2994048	36.3130138	Egg-Inoculation	5/16/2019 0:00	5/23/2019 0:00	6	120	12	127
1367	경북북부	경북북부	매월	종오리항원	종오리	이성재	경북	영주시	장수면	호문리 797	128.5816497	36.7519485	Egg-Inoculation	5/16/2019 0:00	5/23/2019 0:00	8	160	16	129
1368	경북서부	경북서부	매월	종오리항원	종오리	김영일	경북	예천군	개포면	용개로 702-62	128.343192	36.6042755	Egg-Inoculation	5/16/2019 0:00	5/23/2019 0:00	11	220	22	130
1369	경북본소	경북본소	매월	종오리항원	종오리	장원철	경북	구미시	도개면	가산리 1646	128.2994048	36.3130138	Egg-Inoculation	6/19/2019 0:00	6/26/2019 0:00	6	120	12	127
1370	경북북부	경북북부	매월	종오리항원	종오리	이성재	경북	영주시	장수면	호문리 797	128.5816497	36.7519485	Egg-Inoculation	6/20/2019 0:00	6/26/2019 0:00	8	160	16	129
1371	경북서부	경북서부	매월	종오리항원	종오리	김영일	경북	예천군	개포면	용개로 702-62	128.343192	36.6042755	Egg-Inoculation	6/20/2019 0:00	6/26/2019 0:00	11	220	22	130
1372	경북본소	경북본소	매월	종오리항원	종오리	장원철	경북	구미시	도개면	가산리 1646	128.2994048	36.3130138	Egg-Inoculation	7/18/2019 0:00	7/25/2019 0:00	6	120	12	127
1373	경북북부	경북북부	매월	종오리항원	종오리	이성재	경북	영주시	장수면	호문리 797	128.5816497	36.7519485	Egg-Inoculation	7/18/2019 0:00	7/25/2019 0:00	8	160	16	129
1374	경북서부	경북서부	매월	종오리항원	종오리	김영일	경북	예천군	개포면	용개로 702-62	128.343192	36.6042755	Egg-Inoculation	7/18/2019 0:00	7/25/2019 0:00	11	220	22	130
1375	경북본소	경북본소	매월	종오리항원	종오리	장원철	경북	구미시	도개면	가산리 1646	128.2994048	36.3130138	Egg-Inoculation	8/22/2019 0:00	8/29/2019 0:00	6	120	12	127
1376	경북북부	경북북부	매월	종오리항원	종오리	이성재	경북	영주시	장수면	호문리 797	128.5816497	36.7519485	Egg-Inoculation	8/22/2019 0:00	8/29/2019 0:00	8	160	16	129
1377	경북서부	경북서부	매월	종오리항원	종오리	김영일	경북	예천군	개포면	용개로 702-62	128.343192	36.6042755	Egg-Inoculation	8/21/2019 0:00	8/29/2019 0:00	11	220	22	130
1378	경북본소	경북본소	매월	종오리항원	종오리	장원철	경북	구미시	도개면	가산리 1646	128.2994048	36.3130138	Egg-Inoculation	9/23/2019 0:00	9/30/2019 0:00	6	120	12	127
1379	경북북부	경북북부	매월	종오리항원	종오리	이성재	경북	영주시	장수면	호문리 797	128.5816497	36.7519485	Egg-Inoculation	9/23/2019 0:00	9/30/2019 0:00	8	160	16	129
1380	경북서부	경북서부	매월	종오리항원	종오리	김영일	경북	예천군	개포면	용개로 702-62	128.343192	36.6042755	Egg-Inoculation	9/23/2019 0:00	9/30/2019 0:00	11	220	22	130
1381	경북본소	경북본소	매월	종오리항원	종오리	장원철	경북	구미시	도개면	가산리 1646	128.2994048	36.3130138	Egg-Inoculation	10/10/2019 0:00	10/17/2019 0:00	6	240	24	127
1382	경북북부	경북북부	매월	종오리항원	종오리	이성재	경북	영주시	장수면	호문리 797	128.5816497	36.7519485	Egg-Inoculation	10/10/2019 0:00	10/17/2019 0:00	8	320	32	129
1383	경북북부	경북북부	매월	종오리항원	종오리	이교수	경북	안동시	녹전면	서삼길 320-42	128.7551777	36.6924962	Egg-Inoculation	10/8/2019 0:00	10/17/2019 0:00	6	240	24	128
1384	경북서부	경북서부	매월	종오리항원	종오리	김영일	경북	예천군	개포면	용개로 702-62	128.343192	36.6042755	Egg-Inoculation	10/10/2019 0:00	10/17/2019 0:00	11	440	44	130
1385	경북본소	경북본소	매월	종오리항원	종오리	장원철	경북	구미시	도개면	가산리 1646	128.2994048	36.3130138	Egg-Inoculation	10/24/2019 0:00	10/31/2019 0:00	6	240	24	127
1386	경북북부	경북북부	매월	종오리항원	종오리	이성재	경북	영주시	장수면	호문리 797	128.5816497	36.7519485	Egg-Inoculation	10/24/2019 0:00	10/31/2019 0:00	8	320	32	129
1387	경북서부	경북서부	매월	종오리항원	종오리	김영일	경북	예천군	개포면	용개로 702-62	128.343192	36.6042755	Egg-Inoculation	10/24/2019 0:00	10/31/2019 0:00	11	440	44	130
1388	경북본소	경북본소	매월	종오리항원	종오리	장원철	경북	구미시	도개면	가산리 1646	128.2994048	36.3130138	Egg-Inoculation	11/7/2019 0:00	11/14/2019 0:00	6	240	24	127
1389	경북북부	경북북부	매월	종오리항원	종오리	이성재	경북	영주시	장수면	호문리 797	128.5816497	36.7519485	Egg-Inoculation	11/7/2019 0:00	11/14/2019 0:00	8	320	32	129
1390	충북본소	충북본소	Unknown	종오리 예찰(항원)	종오리	김기선	충북	괴산군	소수면	아성리 280	127.7579763	36.83351	Egg-Inoculation	12/13/2019 0:00	12/20/2019 0:00	5	100	10	77
1391	충북본소	충북본소	Unknown	종오리 예찰(항원)	종오리	김남두	충북	진천군	광혜원면	금곡리 589	127.4428445	36.9527114	Egg-Inoculation	12/13/2019 0:00	12/20/2019 0:00	7	140	14	91
1392	충북남부	충북본소	Unknown	종오리 예찰(항원)	종오리	이춘길	충북	영동군	황간면	서송원리 985-1	127.864535	36.1941636	Egg-Inoculation	12/16/2019 0:00	12/20/2019 0:00	9	360	36	88
1393	충북중부	충북본소	Unknown	종오리 예찰(항원)	종오리	이성이	충북	음성군	대소면	부윤리 333-2	127.5320891	36.9487981	Egg-Inoculation	12/16/2019 0:00	12/20/2019 0:00	3	120	12	84
1394	충북중부	충북본소	Unknown	종오리 예찰(항원)	종오리	박현주	충북	음성군	원남면	보룡리 42-5	127.6602541	36.8882968	Egg-Inoculation	12/16/2019 0:00	12/20/2019 0:00	8	320	32	69
1395	충북중부	충북본소	Unknown	종오리 예찰(항원)	종오리	양태식	충북	음성군	삼성면	용대리 28	127.5290919	37.0543742	Egg-Inoculation	12/16/2019 0:00	12/20/2019 0:00	8	320	32	68
1396	충북중부	충북본소	Unknown	종오리 예찰(항원)	종오리	송정현	충북	음성군	원남면	덕정리 61	127.6410805	36.8931609	Egg-Inoculation	12/16/2019 0:00	12/20/2019 0:00	4	160	16	132
1397	전남본소	전남본소	1월	상시예찰	종오리	이은상	전남	장흥군	관산읍	용전리 223	126.91614	34.559705	Egg-Inoculation	1/16/2019 0:00	1/21/2019 0:00	4	80	8	58
1398	전남본소	전남본소	1월	상시예찰	종오리	김진성	전남	영암군	덕진면	금강리 235-10	126.6915616	34.8269227	Egg-Inoculation	1/24/2019 0:00	1/29/2019 0:00	9	180	18	65
1399	전남본소	전남본소	1월	상시예찰	종오리	류경열	전남	영암군	신북면	유곡리 128-8	126.6864347	34.9012059	Egg-Inoculation	1/24/2019 0:00	1/29/2019 0:00	12	240	24	67
1400	전남본소	전남본소	1월	상시예찰	종오리	백관순	전남	영암군	시종면	신흥리 865-1	126.605882	34.9124683	Egg-Inoculation	1/25/2019 0:00	1/30/2019 0:00	5	100	10	63
1401	경북서부	경북서부	매월	종오리항원	종오리	김영일	경북	예천군	개포면	용개로 702-62	128.343192	36.6042755	Egg-Inoculation	11/7/2019 0:00	11/14/2019 0:00	11	440	44	130
1402	경북본소	경북본소	매월	종오리항원	종오리	장원철	경북	구미시	도개면	가산리 1646	128.2994048	36.3130138	Egg-Inoculation	11/21/2019 0:00	11/28/2019 0:00	6	240	24	127
1403	경북북부	경북북부	매월	종오리항원	종오리	이성재	경북	영주시	장수면	호문리 797	128.5816497	36.7519485	Egg-Inoculation	11/21/2019 0:00	11/28/2019 0:00	8	320	32	129
1404	경북서부	경북서부	매월	종오리항원	종오리	김영일	경북	예천군	개포면	용개로 702-62	128.343192	36.6042755	Egg-Inoculation	11/21/2019 0:00	11/28/2019 0:00	11	440	44	130
1405	경북본소	경북본소	매월	종오리항원	종오리	장원철	경북	구미시	도개면	가산리 1646	128.2994048	36.3130138	Egg-Inoculation	12/5/2019 0:00	12/12/2019 0:00	6	120	12	127
1406	경북북부	경북북부	매월	종오리항원	종오리	이교수	경북	안동시	녹전면	서삼길 320-42	128.7551777	36.6924962	Egg-Inoculation	12/5/2019 0:00	12/12/2019 0:00	6	120	12	128
1407	경북서부	경북서부	매월	종오리항원	종오리	김영일	경북	예천군	개포면	용개로 702-62	128.343192	36.6042755	Egg-Inoculation	12/5/2019 0:00	12/12/2019 0:00	11	440	44	130
1408	경북본소	경북본소	매월	종오리항원	종오리	장원철	경북	구미시	도개면	가산리 1646	128.2994048	36.3130138	Egg-Inoculation	12/19/2019 0:00	12/26/2019 0:00	6	120	12	127
1409	경북서부	경북서부	매월	종오리항원	종오리	김영일	경북	예천군	개포면	용개로 702-62	128.343192	36.6042755	Egg-Inoculation	12/19/2019 0:00	12/26/2019 0:00	11	440	44	130
1410	경북북부	경북북부	매월	종오리항원	종오리	이교수	경북	안동시	녹전면	서삼길 320-42	128.7551777	36.6924962	Egg-Inoculation	11/7/2019 0:00	11/14/2019 0:00	6	240	24	128
1411	전남본소	전남본소	1월	상시예찰	종오리	이창호	전남	강진군	도암면	석문리 692-6	126.7132471	34.542131	Egg-Inoculation	1/4/2019 0:00	1/9/2019 0:00	10	200	20	54
1412	전남본소	전남본소	1월	상시예찰	종오리	오윤환	전남	나주시	반남면	흥덕리 456-25	126.6362383	34.8997967	Egg-Inoculation	1/7/2019 0:00	1/12/2019 0:00	6	120	12	62
1413	전남본소	전남본소	1월	상시예찰	종오리	이병선	전남	나주시	노안면	오정리 138-6	126.6927011	35.0976667	Egg-Inoculation	1/8/2019 0:00	1/13/2019 0:00	5	100	10	59
1414	전남본소	전남본소	1월	상시예찰	종오리	백관순	전남	영암군	시종면	신흥리 865-1	126.605882	34.9124683	Egg-Inoculation	1/8/2019 0:00	1/13/2019 0:00	5	100	10	63
1415	전남본소	전남본소	1월	상시예찰	종오리	김진성	전남	영암군	덕진면	금강리 235-10	126.6915616	34.8269227	Egg-Inoculation	1/8/2019 0:00	1/13/2019 0:00	9	180	18	65
1416	전남본소	전남본소	1월	상시예찰	종오리	오재용	전남	나주시	남평읍	상곡리 2-4	126.8621208	34.9818962	Egg-Inoculation	1/8/2019 0:00	1/13/2019 0:00	1	20	2	42
1417	전남본소	전남본소	1월	상시예찰	종오리	김민수	전남	나주시	반남면	흥덕리 360	126.6363407	34.8975714	Egg-Inoculation	1/8/2019 0:00	1/13/2019 0:00	9	180	18	64
1418	전남본소	전남본소	1월	상시예찰	종오리	김민수	전남	나주시	노안면	유곡리 산 3-2	126.7490783	35.0995054	Egg-Inoculation,PCR	1/8/2019 0:00	1/13/2019 0:00	14	281	29	61
1419	전남본소	전남본소	1월	상시예찰	종오리	송하전	전남	나주시	다시면	동곡리 394-1	126.6156114	35.0093695	Egg-Inoculation	1/8/2019 0:00	1/13/2019 0:00	13	260	26	1
1420	전남본소	전남본소	1월	상시예찰	종오리	류경열	전남	영암군	신북면	유곡리 128-8	126.6864347	34.9012059	Egg-Inoculation	1/9/2019 0:00	1/14/2019 0:00	13	260	26	67
1421	전남본소	전남본소	1월	상시예찰	종오리	김연선	전남	나주시	동강면	장동리 296	126.5629926	34.9184496	Egg-Inoculation	1/9/2019 0:00	1/14/2019 0:00	7	140	14	66
1422	전남본소	전남본소	1월	상시예찰	종오리	오점근1	전남	나주시	동강면	장동리 1270-5	126.5461871	34.8990233	Egg-Inoculation	1/9/2019 0:00	1/14/2019 0:00	8	160	16	55
1423	전남본소	전남본소	1월	상시예찰	종오리	오점근2	전남	나주시	동강면	장동리 1016-2	126.5459152	34.898308	Egg-Inoculation	1/9/2019 0:00	1/14/2019 0:00	10	200	20	56
1424	전남본소	전남본소	1월	상시예찰	종오리	이은상	전남	장흥군	관산읍	용전리 223	126.91614	34.559705	Egg-Inoculation	1/10/2019 0:00	1/15/2019 0:00	4	80	8	58
1425	전남본소	전남본소	1월	상시예찰	원종오리	문순금	전남	장흥군	안양면	당암리 8	126.9842016	34.6687822	Egg-Inoculation	1/10/2019 0:00	1/15/2019 0:00	16	320	32	43
1426	전남본소	전남본소	1월	상시예찰	종오리	김삼순	전남	강진군	작천면	갈동로 103-31	126.7438351	34.7238644	Egg-Inoculation	1/11/2019 0:00	1/16/2019 0:00	2	40	4	57
1427	전남본소	전남본소	1월	상시예찰	종오리	박동휘	전남	나주시	다시면	송촌리 259-3	126.6084702	35.0137947	Egg-Inoculation	1/11/2019 0:00	1/16/2019 0:00	5	100	10	60
1428	전남본소	전남본소	1월	상시예찰	종오리	김정배	전남	강진군	신전면	영관리 183-11	126.6943832	34.4999682	Egg-Inoculation	1/11/2019 0:00	1/16/2019 0:00	14	280	28	44
1429	전남본소	전남본소	1월	상시예찰	종오리	김삼순	전남	강진군	작천면	갈동로 103-31	126.7438351	34.7238644	Egg-Inoculation	1/16/2019 0:00	1/21/2019 0:00	2	40	4	57
1430	전남본소	전남본소	1월	상시예찰	종오리	김연선	전남	나주시	동강면	장동리 296	126.5629926	34.9184496	Egg-Inoculation	1/16/2019 0:00	1/21/2019 0:00	7	140	14	66
1431	전남본소	전남본소	1월	상시예찰	종오리	김민수	전남	나주시	반남면	흥덕리 360	126.6363407	34.8975714	Egg-Inoculation	1/16/2019 0:00	1/21/2019 0:00	8	160	16	64
1432	전남본소	전남본소	1월	상시예찰	종오리	오윤환	전남	나주시	반남면	흥덕리 456-25	126.6362383	34.8997967	Egg-Inoculation	1/16/2019 0:00	1/21/2019 0:00	6	120	12	62
1433	전남본소	전남본소	1월	상시예찰	종오리	이창호	전남	강진군	도암면	석문리 692-6	126.7132471	34.542131	Egg-Inoculation	1/16/2019 0:00	1/21/2019 0:00	10	200	20	54
1434	전남본소	전남본소	1월	상시예찰	종오리	이병선	전남	나주시	노안면	오정리 138-6	126.6927011	35.0976667	Egg-Inoculation	1/16/2019 0:00	1/21/2019 0:00	5	100	10	59
1435	전남본소	전남본소	1월	상시예찰	종오리	박동휘	전남	나주시	다시면	송촌리 259-3	126.6084702	35.0137947	Egg-Inoculation	1/16/2019 0:00	1/21/2019 0:00	5	100	10	60
1436	전남본소	전남본소	1월	상시예찰	종오리	오점근1	전남	나주시	동강면	장동리 1270-5	126.5461871	34.8990233	Egg-Inoculation	1/16/2019 0:00	1/21/2019 0:00	10	200	20	55
1437	전남본소	전남본소	1월	상시예찰	종오리	오점근2	전남	나주시	동강면	장동리 1016-2	126.5459152	34.898308	Egg-Inoculation	1/16/2019 0:00	1/21/2019 0:00	11	220	22	56
1438	전남본소	전남본소	1월	상시예찰	종오리	김민수	전남	나주시	노안면	유곡리 산 3-2	126.7490783	35.0995054	Egg-Inoculation	1/16/2019 0:00	1/21/2019 0:00	14	280	28	61
1439	동부지소	경기본소	특별	종오리	종오리	김춘한	경기	양평	단월	봉상능골길 36	127.4876058	37.4916906	Egg-Inoculation	1/2/2019 0:00	1/8/2019 0:00	8	160	16	133
1440	동부지소	경기본소	특별	종오리	종오리	차준열	경기	이천	마장	이장로 107-7	127.4350079	37.2721795	Egg-Inoculation	1/3/2019 0:00	1/9/2019 0:00	10	200	20	134
1441	동부지소	경기본소	특별	종오리	종오리	김춘한	경기	양평	단월	봉상능골길 36	127.4876058	37.4916906	Egg-Inoculation	1/16/2019 0:00	1/21/2019 0:00	8	160	16	133
1442	동부지소	경기본소	특별	종오리	종오리	차준열	경기	이천	마장	이장로 107-7	127.4350079	37.2721795	Egg-Inoculation	1/16/2019 0:00	1/21/2019 0:00	10	200	20	134
1443	동부지소	경기본소	특별	종오리	종오리	차준열	경기	이천	마장	이장로 107-7	127.4350079	37.2721795	Egg-Inoculation	2/7/2019 0:00	2/12/2019 0:00	10	200	20	134
1444	동부지소	경기본소	특별	종오리	종오리	김춘한	경기	양평	단월	봉상능골길 36	127.4876058	37.4916906	Egg-Inoculation	2/8/2019 0:00	2/13/2019 0:00	8	160	16	133
1445	동부지소	경기본소	특별	종오리	종오리	차준열	경기	이천	마장	이장로 107-7	127.4350079	37.2721795	Egg-Inoculation	2/20/2019 0:00	2/25/2019 0:00	10	200	20	134
1446	동부지소	경기본소	특별	종오리	종오리	김춘한	경기	양평	단월	봉상능골길 36	127.4876058	37.4916906	Egg-Inoculation	2/22/2019 0:00	2/27/2019 0:00	8	160	16	133
1447	동부지소	경기본소	특별	종오리	종오리	차준열	경기	이천	마장면	이장로 107-7	127.378819	37.262878	PCR/Egg-Inoculation	3/5/2019 0:00	3/13/2019 0:00	10	200	20	135
1448	동부지소	경기본소	특별	종오리	종오리	김춘한	경기	양평	단월면	봉상능골길 36	127.660768	37.5256096	PCR/Egg-Inoculation	3/6/2019 0:00	3/13/2019 0:00	8	160	16	136
1449	동부지소	경기본소	특별	종오리	종오리	김춘한	경기	양평	단월면	봉상능골길 36	127.660768	37.5256096	PCR/Egg-Inoculation	3/19/2019 0:00	3/27/2019 0:00	8	160	16	136
1450	동부지소	경기본소	특별	종오리	종오리	차준열	경기	이천	마장면	이장로 107-7	127.378819	37.262878	PCR/Egg-Inoculation	3/21/2019 0:00	3/27/2019 0:00	10	200	20	135
1451	경기도동물위생시험소남부지소	경기본소	특별	종오리	종오리	김흥기	경기	용인시	원삼면	문촌리 55-6	127.3031678	37.1527647	PCR/Egg-Inoculation	1/9/2019 0:00	1/14/2019 0:00	8	160	16	137
1452	경기도동물위생시험소남부지소	경기본소	특별	종오리	종오리	김흥기	경기	용인시	원삼면	문촌리 55-6	127.3031678	37.1527647	PCR/Egg-Inoculation	2/12/2019 0:00	2/18/2019 0:00	8	160	16	137
1453	경기도동물위생시험소남부지소	경기본소	특별	종오리	종오리	김흥기	경기	용인시	원삼면	문촌리 55-6	127.3031678	37.1527647	PCR/Egg-Inoculation	2/26/2019 0:00	3/5/2019 0:00	8	160	16	137
1454	경기도동물위생시험소남부지소	경기본소	특별	종오리	종오리	김흥기	경기	용인시	원삼면	문촌리 55-6	127.3031678	37.1527647	PCR/Egg-Inoculation	3/14/2019 0:00	3/20/2019 0:00	8	160	16	137
1455	경기도동물위생시험소남부지소	경기본소	특별	종오리	종오리	김흥기	경기	용인시	원삼면	문촌리 55-6	127.3031678	37.1527647	PCR/Egg-Inoculation	3/28/2019 0:00	4/2/2019 0:00	8	160	16	137
1456	동부지소	경기본소	상시	종오리	종오리	차준열	경기	이천	마장면	이장로 107-7	127.378819	37.262878	PCR/Egg-Inoculation	4/23/2019 0:00	5/3/2019 0:00	10	200	20	135
1457	동부지소	경기본소	상시	종오리	종오리	김춘한	경기	양평	단월면	봉상능골길 36	127.660768	37.5256096	PCR/Egg-Inoculation	4/25/2019 0:00	5/3/2019 0:00	8	160	16	136
1458	경기도동물위생시험소남부지소	경기본소	상시	종오리	종오리	김흥기	경기	용인시	원삼면	문촌리 55-6	127.3031678	37.1527647	PCR/Egg-Inoculation	4/30/2019 0:00	5/3/2019 0:00	8	160	16	137
1459	남부지소	경기본소	상시	종오리	종오리	김흥기	경기	용인시	원삼면	문촌리 55-6	127.3031678	37.1527647	PCR/Egg-Inoculation	5/30/2019 0:00	6/5/2019 0:00	8	160	16	137
1460	동부지소	경기본소	상시	종오리	종오리	차준열	경기	이천	마장면	이장로 107-7	127.378819	37.262878	PCR/Egg-Inoculation	5/21/2019 0:00	5/27/2019 0:00	8	160	16	135
1461	동부지소	경기본소	상시	종오리	종오리	김춘한	경기	양평	단월면	봉상능골길 36	127.660768	37.5256096	PCR/Egg-Inoculation	5/22/2019 0:00	5/27/2019 0:00	10	200	20	136
1462	남부지소	경기본소	상시	종오리	종오리	김흥기	경기도	용인시	원삼면	문촌리 55-6	127.3031678	37.1527647	PCR/Egg-Inoculation	6/26/2019 0:00	7/1/2019 0:00	8	160	16	137
1463	동부지소	경기본소	상시	종오리	종오리	차준열	경기	이천	마장면	이장로 107-7	127.378819	37.262878	PCR/Egg-Inoculation	6/25/2019 0:00	7/1/2019 0:00	10	200	20	135
1464	동부지소	경기본소	상시	종오리	종오리	김춘한	경기	양평	단월면	봉상능골길 36	127.660768	37.5256096	PCR/Egg-Inoculation	6/27/2019 0:00	7/3/2019 0:00	8	160	16	136
1465	동부지소	경기본소	상시	종오리	종오리	김춘한	경기	양평	단월면	봉상능골길 36	127.660768	37.5256096	PCR/Egg-Inoculation	7/24/2019 0:00	7/25/2019 0:00	10	160	16	136
1466	동부지소	경기본소	상시	종오리	종오리	차준열	경기	이천	마장면	이장로 107-7	127.378819	37.262878	PCR/Egg-Inoculation	7/25/2019 0:00	7/25/2019 0:00	8	200	20	135
1467	경기도동물위생시험소남부지소	경기본소	상시	종오리	종오리	김흥기	경기도	용인시	원삼면	문촌리 55-6	127.3031678	37.1527647	PCR/Egg-Inoculation	8/5/2019 0:00	8/12/2019 0:00	8	160	16	137
1468	동부지소	경기본소	상시	종오리	종오리	차준열	경기	이천	마장면	이장로 107-7	127.378819	37.262878	PCR/Egg-Inoculation	8/9/2019 0:00	8/14/2019 0:00	10	200	20	135
1469	동부지소	경기본소	상시	종오리	종오리	김춘한	경기	양평	단월면	봉상능골길 36	127.660768	37.5256096	PCR/Egg-Inoculation	8/13/2019 0:00	8/19/2019 0:00	8	160	16	136
1470	동부지소	경기본소	상시	종오리	종오리	차준열	경기	이천	마장면	이장로 107-7	127.378819	37.262878	PCR/Egg-Inoculation	8/22/2019 0:00	8/27/2019 0:00	10	200	20	135
1471	경기도동물위생시험소남부지소	경기본소	상시	종오리	종오리	김흥기	경기도	용인시	원삼면	문촌리 55-6	127.3031678	37.1527647	PCR/Egg-Inoculation	9/2/2019 0:00	9/9/2019 0:00	8	160	16	137
1472	동부지소	경기본소	상시	종오리	종오리	차준열	경기	이천	마장면	이장로 107-7	127.378819	37.262878	PCR/Egg-Inoculation	9/18/2019 0:00	9/25/2019 0:00	10	200	20	135
1473	동부지소	경기본소	상시	종오리	종오리	김춘한	경기	양평	단월면	봉상능골길 36	127.660768	37.5256096	PCR/Egg-Inoculation	9/19/2019 0:00	9/25/2019 0:00	8	160	16	136
1474	경기도동물위생시험소남부지소	경기본소	상시	종오리	김흥기	김흥기	경기도	용인시	원삼면	문촌리 55-6	127.3031678	37.1527647	PCR/Egg-Inoculation	10/7/2019 0:00	10/11/2019 0:00	8	160	16	137
1475	경기도동물위생시험소남부지소	경기본소	상시	종오리	김흥기	김흥기	경기도	용인시	원삼면	문촌리 55-6	127.3031678	37.1527647	PCR/Egg-Inoculation	10/23/2019 0:00	10/28/2019 0:00	8	160	16	137
1476	동부지소	경기본소	상시	종오리	종오리	차준열	경기	이천	마장면	이장로 107-7	127.378819	37.262878	PCR/Egg-Inoculation	10/7/2019 0:00	10/11/2019 0:00	10	200	20	135
1477	동부지소	경기본소	상시	종오리	종오리	김춘한	경기	양평	단월면	봉상능골길 36	127.660768	37.5256096	PCR/Egg-Inoculation	10/8/2019 0:00	10/14/2019 0:00	8	160	16	136
1478	동부지소	경기본소	상시	종오리	종오리	차준열	경기	이천	마장면	이장로 107-7	127.378819	37.262878	PCR/Egg-Inoculation	10/21/2019 0:00	10/28/2019 0:00	10	200	20	135
1479	동부지소	경기본소	상시	종오리	종오리	김춘한	경기	양평	단월면	봉상능골길 36	127.660768	37.5256096	PCR/Egg-Inoculation	10/30/2019 0:00	11/6/2019 0:00	8	160	16	136
1480	경기도동물위생시험소남부지소	경기본소	상시	종오리	종오리	김흥기	경기도	용인시	원삼면	문촌리 55-6	127.3031678	37.1527647	PCR/Egg-Inoculation	11/6/2019 0:00	1/11/2019 0:00	8	160	16	137
1481	경기도동물위생시험소남부지소	경기본소	상시	종오리	종오리	김흥기	경기도	용인시	원삼면	문촌리 55-6	127.3031678	37.1527647	PCR/Egg-Inoculation	11/20/2019 0:00	11/25/2019 0:00	8	160	16	137
1482	동부지소	경기본소	상시	종오리	종오리	차준열	경기	이천	마장면	이장로 107-7	127.378819	37.262878	PCR/Egg-Inoculation	11/4/2019 0:00	11/8/2019 0:00	10	200	20	135
1483	동부지소	경기본소	상시	종오리	종오리	김춘한	경기	양평	단월면	봉상능골길 36	127.660768	37.5256096	PCR/Egg-Inoculation	11/11/2019 0:00	11/15/2019 0:00	8	160	16	136
1484	동부지소	경기본소	상시	종오리	종오리	김춘한	경기	양평	단월면	봉상능골길 36	127.660768	37.5256096	PCR/Egg-Inoculation	11/18/2019 0:00	11/25/2019 0:00	8	160	16	136
1485	동부지소	경기본소	상시	종오리	종오리	차준열	경기	이천	마장면	이장로 107-7	127.378819	37.262878	PCR/Egg-Inoculation	11/27/2019 0:00	12/3/2019 0:00	10	200	20	135
1486	경기도동물위생시험소남부지소	경기본소	상시	종오리	종오리	김흥기	경기도	용인시	원삼면	문촌리 55-6	127.3031678	37.1527647	PCR/Egg-Inoculation	12/3/2019 0:00	12/9/2019 0:00	8	160	16	137
1487	경기도동물위생시험소남부지소	경기본소	상시	종오리	종오리	김흥기	경기도	용인시	원삼면	문촌리 55-6	127.3031678	37.1527647	PCR/Egg-Inoculation	12/18/2019 0:00	12/23/2019 0:00	8	160	16	137
1488	동부지소	경기본소	상시	종오리	종오리	김춘한	경기	양평	단월면	봉상능골길 36	127.660768	37.5256096	PCR/Egg-Inoculation	12/2/2019 0:00	12/9/2019 0:00	8	160	16	136
1489	동부지소	경기본소	상시	종오리	종오리	차준열	경기	이천	마장면	이장로 107-7	127.378819	37.262878	PCR/Egg-Inoculation	12/11/2019 0:00	12/16/2019 0:00	10	200	20	135
1490	동부지소	경기본소	상시	종오리	종오리	김춘한	경기	양평	단월면	봉상능골길 36	127.660768	37.5256096	PCR/Egg-Inoculation	12/16/2019 0:00	12/23/2019 0:00	8	160	16	136
1491	동부지소	경기본소	상시	종오리	종오리	차준열	경기	이천	마장면	이장로 107-7	127.378819	37.262878	PCR/Egg-Inoculation	12/9/2019 0:00	12/13/2019 0:00	10	200	20	135
1492	충북중부	충북본소	월1회	종오리 예찰(항원)	종오리	양태식	충북	음성군	삼성면	용대리 28	127.5290919	37.0543742	Egg-Inoculation	5/10/2019 0:00	5/18/2019 0:00	12	240	24	68
1493	충북중부	충북본소	월1회	종오리 예찰(항원)	종오리	한명희	충북	음성군	맹동면	인곡리 193	127.5694454	36.9445868	Egg-Inoculation	5/10/2019 0:00	5/18/2019 0:00	7	140	14	70
1494	충북중부	충북본소	월1회	종오리 예찰(항원)	종오리	이성이	충북	음성군	대소면	부윤리 33-2	127.5233985	36.9542516	Egg-Inoculation	5/10/2019 0:00	5/18/2019 0:00	2	40	4	90
1495	충북중부	충북본소	월1회	종오리 예찰(항원)	종오리	송정현	충북	음성군	원남면	보덕로 254	127.6413947	36.8931438	Egg-Inoculation	5/10/2019 0:00	5/18/2019 0:00	4	80	8	89
1496	충북중부	충북본소	월1회	종오리 예찰(항원)	종오리	박현주	충북	음성군	원남면	보룡리 42-5	127.6602541	36.8882968	Egg-Inoculation	5/10/2019 0:00	5/18/2019 0:00	9	180	18	69
1497	충북본소	충북본소	월1회	종오리 예찰(항원)	종오리	조정기	충북	청주시	상당구 미원면	월용리 산63-1	127.7109876	36.6132962	Egg-Inoculation	5/10/2019 0:00	5/18/2019 0:00	3	60	6	80
1498	충북본소	충북본소	Unknown	종오리 예찰(항원)	종오리	연창준	충북	괴산군	소수면	수리 1174	127.7467306	36.8610267	Egg-Inoculation	10/14/2019 0:00	10/19/2019 0:00	4	80	8	93
1499	충북본소	충북본소	Unknown	종오리 예찰(항원)	종오리	류정현	충북	진천군	진천읍	문봉리 364	127.390227	36.8513607	Egg-Inoculation	10/14/2019 0:00	10/19/2019 0:00	8	160	16	75
1500	충북본소	충북본소	Unknown	종오리 예찰(항원)	종오리	류희경	충북	괴산군	장연면	조곡리 60	127.9048008	36.8749924	Egg-Inoculation	10/14/2019 0:00	10/19/2019 0:00	6	120	12	79
1501	충북본소	충북본소	Unknown	종오리 예찰(항원)	종오리	이명숙	충북	청주시	상당구 미원면	운교리 180	127.6906878	36.6940476	Egg-Inoculation	10/14/2019 0:00	10/19/2019 0:00	8	160	16	83
1502	충북본소	충북본소	Unknown	종오리 예찰(항원)	종오리	유충선	충북	청주시	상당구 미원면	운암계원로 1168	127.7472639	36.5892259	Egg-Inoculation	10/14/2019 0:00	10/19/2019 0:00	5	100	10	81
1503	충북본소	충북본소	Unknown	종오리 예찰(항원)	종오리	주원산오리 괴산농장	충북	괴산군	청천면	강평리 348	127.7456959	36.6379334	Egg-Inoculation	10/14/2019 0:00	10/19/2019 0:00	4	80	8	82
1504	충북본소	충북본소	Unknown	종오리 예찰(항원)	종오리	조정기	충북	청주시	상당구 미원면	월용리 산63-1	127.7109876	36.6132962	Egg-Inoculation	10/14/2019 0:00	10/19/2019 0:00	3	60	6	80
1505	충북중부	충북본소	Unknown	종오리 예찰(항원)	종오리	송정현	충북	음성군	원남면	덕정리 61	127.6410805	36.8931609	Egg-Inoculation	10/14/2019 0:00	10/19/2019 0:00	4	80	8	132
1506	충북중부	충북본소	Unknown	종오리 예찰(항원)	종오리	한명희	충북	음성군	맹동면	인곡리 193	127.5694454	36.9445868	Egg-Inoculation	10/14/2019 0:00	10/19/2019 0:00	7	140	14	70
1507	충북중부	충북본소	Unknown	종오리 예찰(항원)	종오리	양태식	충북	음성군	삼성면	용대리 28	127.5290919	37.0543742	Egg-Inoculation	10/14/2019 0:00	10/19/2019 0:00	10	200	20	68
1508	충북중부	충북본소	Unknown	종오리 예찰(항원)	종오리	이성이	충북	음성군	대소면	부윤리 333-2	127.5320891	36.9487981	Egg-Inoculation	10/14/2019 0:00	10/19/2019 0:00	3	60	6	84
1509	충북중부	충북본소	Unknown	종오리 예찰(항원)	종오리	박현주	충북	음성군	원남면	보룡리 42-5	127.6602541	36.8882968	Egg-Inoculation	10/14/2019 0:00	10/19/2019 0:00	8	160	16	69
1510	충북남부	충북본소	Unknown	종오리 예찰(항원)	종오리	이춘길	충북	영동군	황간면	서송원리 985-1	127.864535	36.1941636	Egg-Inoculation	10/24/2019 0:00	11/1/2019 0:00	9	180	18	88
1511	충북본소	충북본소	Unknown	종오리 예찰(항원)	종오리	마낙중	충북	진천군	문백면	계산리 169-1	127.4095071	36.779328	Egg-Inoculation	10/25/2019 0:00	11/2/2019 0:00	8	160	16	131
1512	충북본소	충북본소	Unknown	종오리 예찰(항원)	종오리	김기회	충북	진천군	진천읍	상계리 210	127.3926653	36.8322954	Egg-Inoculation	10/25/2019 0:00	11/2/2019 0:00	3	60	6	74
1513	충북본소	충북본소	Unknown	종오리 예찰(항원)	종오리	오비아코리아	충북	진천군	문백면	사양리 627-4	127.4589682	36.8319217	Egg-Inoculation	10/25/2019 0:00	11/2/2019 0:00	2	40	4	76
1514	충북본소	충북본소	Unknown	종오리 예찰(항원)	종오리	김남두	충북	진천군	광혜원면	금곡리 589	127.4428445	36.9527114	Egg-Inoculation	10/25/2019 0:00	11/2/2019 0:00	7	140	14	91
1515	충북본소	충북본소	Unknown	종오리 예찰(항원)	종오리	류정현	충북	진천군	진천읍	문봉리 364	127.390227	36.8513607	Egg-Inoculation	10/25/2019 0:00	11/2/2019 0:00	8	160	16	75
1516	충북본소	충북본소	Unknown	종오리 예찰(항원)	종오리	류희경	충북	괴산군	장연면	조곡리 60	127.9048008	36.8749924	Egg-Inoculation	10/25/2019 0:00	11/2/2019 0:00	6	120	12	79
1517	충북본소	충북본소	Unknown	종오리 예찰(항원)	종오리	연창준	충북	괴산군	소수면	수리 1174	127.7467306	36.8610267	Egg-Inoculation	10/25/2019 0:00	11/2/2019 0:00	4	80	8	93
1518	충북본소	충북본소	Unknown	종오리 예찰(항원)	종오리	김기택	충북	괴산군	소수면	아성리 349	127.7595581	36.8332068	Egg-Inoculation	10/25/2019 0:00	11/2/2019 0:00	5	100	10	78
1519	충북본소	충북본소	Unknown	종오리 예찰(항원)	종오리	유충선	충북	청주시	상당구 미원면	운암계원로 1168	127.7472639	36.5892259	Egg-Inoculation	10/25/2019 0:00	11/2/2019 0:00	5	100	10	81
1520	충북본소	충북본소	Unknown	종오리 예찰(항원)	종오리	이명숙	충북	청주시	상당구 미원면	운교리 180	127.6906878	36.6940476	Egg-Inoculation	10/25/2019 0:00	11/2/2019 0:00	8	160	16	83
1521	충북본소	충북본소	Unknown	종오리 예찰(항원)	종오리	주원산오리 괴산농장	충북	괴산군	청천면	강평리 348	127.7456959	36.6379334	Egg-Inoculation	10/25/2019 0:00	11/2/2019 0:00	4	80	8	82
1522	충북본소	충북본소	Unknown	종오리 예찰(항원)	종오리	조정기	충북	청주시	상당구 미원면	월용리 산63-1	127.7109876	36.6132962	Egg-Inoculation	10/25/2019 0:00	11/2/2019 0:00	3	60	6	80
1523	충북중부	충북본소	Unknown	종오리 예찰(항원)	종오리	양태식	충북	음성군	삼성면	용대리 28	127.5290919	37.0543742	Egg-Inoculation	10/25/2019 0:00	11/2/2019 0:00	10	200	20	68
1524	충북본소	충북본소	월1회	종오리 예찰(항원)	종오리	연창준	충북	괴산군	소수면	수리 1174	127.7467306	36.8610267	Egg-Inoculation	7/8/2019 0:00	7/13/2019 0:00	5	100	10	93
1525	충북본소	충북본소	월1회	종오리 예찰(항원)	종오리	류희경	충북	괴산군	장연면	조곡리 60	127.9048008	36.8749924	Egg-Inoculation	7/8/2019 0:00	7/13/2019 0:00	3	60	6	79
1526	충북본소	충북본소	월1회	종오리 예찰(항원)	종오리	이명숙	충북	청주시	상당구 미원면	운교리 180	127.6906878	36.6940476	Egg-Inoculation	7/8/2019 0:00	7/13/2019 0:00	8	160	16	83
1527	충북본소	충북본소	월1회	종오리 예찰(항원)	종오리	오비아코리아	충북	진천군	문백면	사양리 627-4	127.4589682	36.8319217	Egg-Inoculation	7/8/2019 0:00	7/13/2019 0:00	3	60	6	76
1528	충북본소	충북본소	월1회	종오리 예찰(항원)	종오리	조정기	충북	청주시	상당구 미원면	월용리 산63-1	127.7109876	36.6132962	Egg-Inoculation	7/8/2019 0:00	7/13/2019 0:00	3	60	6	80
1529	충북본소	충북본소	월1회	종오리 예찰(항원)	종오리	류정현	충북	진천군	진천읍	문봉리 364	127.390227	36.8513607	Egg-Inoculation	7/8/2019 0:00	7/13/2019 0:00	8	160	16	75
1530	충북본소	충북본소	월1회	종오리 예찰(항원)	종오리	김남두	충북	진천군	광혜원면	금곡리 589	127.4428445	36.9527114	Egg-Inoculation	7/8/2019 0:00	7/13/2019 0:00	7	140	14	91
1531	충북본소	충북본소	월1회	종오리 예찰(항원)	종오리	김기선	충북	괴산군	소수면	아성리 280	127.7579763	36.83351	Egg-Inoculation	7/8/2019 0:00	7/13/2019 0:00	5	100	10	77
1532	충북중부	충북본소	월1회	종오리 예찰(항원)	종오리	송정현	충북	음성군	원남면	보덕로 254	127.6413947	36.8931438	Egg-Inoculation	7/8/2019 0:00	7/13/2019 0:00	4	80	8	89
1533	충북중부	충북본소	월1회	종오리 예찰(항원)	종오리	양태식	충북	음성군	삼성면	용대리 28	127.5290919	37.0543742	Egg-Inoculation	7/8/2019 0:00	7/13/2019 0:00	7	140	14	68
1534	충북중부	충북본소	월1회	종오리 예찰(항원)	종오리	이성이	충북	음성군	대소면	부윤리 333-2	127.5320891	36.9487981	Egg-Inoculation	7/8/2019 0:00	7/13/2019 0:00	2	40	4	84
1535	충북중부	충북본소	월1회	종오리 예찰(항원)	종오리	박현주	충북	음성군	원남면	보룡리 42-5	127.6602541	36.8882968	Egg-Inoculation	7/8/2019 0:00	7/13/2019 0:00	8	160	16	69
1536	충북본소	충북본소	월1회	종오리 예찰(항원)	종오리	이춘길	충북	영동군	황간면	서송원리 985-1	127.864535	36.1941636	Egg-Inoculation	8/12/2019 0:00	8/14/2019 0:00	5	100	10	88
1537	충북본소	충북본소	월1회	종오리 예찰(항원)	종오리	연창준	충북	괴산군	소수면	수리 1174	127.7467306	36.8610267	Egg-Inoculation	8/12/2019 0:00	8/17/2019 0:00	4	80	8	93
1538	충북본소	충북본소	월1회	종오리 예찰(항원)	종오리	이명숙	충북	청주시	상당구 미원면	운교리 180	127.6906878	36.6940476	Egg-Inoculation	8/12/2019 0:00	8/17/2019 0:00	8	160	16	83
1539	충북본소	충북본소	월1회	종오리 예찰(항원)	종오리	류희경	충북	괴산군	장연면	조곡리 60	127.9048008	36.8749924	Egg-Inoculation	8/12/2019 0:00	8/17/2019 0:00	3	60	6	79
1540	충북본소	충북본소	월1회	종오리 예찰(항원)	종오리	김기택	충북	괴산군	소수면	아성리 349	127.7595581	36.8332068	Egg-Inoculation	8/12/2019 0:00	8/17/2019 0:00	5	100	10	78
1541	충북본소	충북본소	월1회	종오리 예찰(항원)	종오리	주원산오리 괴산농장	충북	괴산군	청천면	강평리 348	127.7456959	36.6379334	Egg-Inoculation	8/12/2019 0:00	8/17/2019 0:00	4	80	8	82
1542	충북본소	충북본소	월1회	종오리 예찰(항원)	종오리	조정기	충북	청주시	상당구 미원면	월용리 산63-1	127.7109876	36.6132962	Egg-Inoculation	8/12/2019 0:00	8/17/2019 0:00	3	60	6	80
1543	충북본소	충북본소	월1회	종오리 예찰(항원)	종오리	김남두	충북	진천군	광혜원면	금곡리 589	127.4428445	36.9527114	Egg-Inoculation	8/12/2019 0:00	8/17/2019 0:00	7	140	14	91
1544	충북본소	충북본소	월1회	종오리 예찰(항원)	종오리	유충선	충북	청주시	상당구 미원면	운암계원로 1168	127.7472639	36.5892259	Egg-Inoculation	8/12/2019 0:00	8/17/2019 0:00	5	100	10	81
1545	충북본소	충북본소	월1회	종오리 예찰(항원)	종오리	마낙중	충북	진천군	문백면	계산리 169-1	127.4095071	36.779328	Egg-Inoculation	8/12/2019 0:00	8/17/2019 0:00	2	40	4	131
1546	충북본소	충북본소	월1회	종오리 예찰(항원)	종오리	류정현	충북	진천군	진천읍	문봉리 364	127.390227	36.8513607	Egg-Inoculation	8/12/2019 0:00	8/17/2019 0:00	8	160	16	75
1547	충북본소	충북본소	월1회	종오리 예찰(항원)	종오리	오비아코리아	충북	진천군	문백면	사양리 627-4	127.4589682	36.8319217	Egg-Inoculation	8/12/2019 0:00	8/17/2019 0:00	1	20	2	76
1548	충북중부	충북본소	월1회	종오리 예찰(항원)	종오리	송정현	충북	음성군	원남면	덕정리 61	127.6410805	36.8931609	Egg-Inoculation	8/13/2019 0:00	8/18/2019 0:00	4	80	8	132
1549	충북중부	충북본소	월1회	종오리 예찰(항원)	종오리	이성이	충북	음성군	대소면	부윤리 333-2	127.5320891	36.9487981	Egg-Inoculation	8/13/2019 0:00	8/18/2019 0:00	3	60	6	84
1550	충북중부	충북본소	Unknown	종오리 예찰(항원)	종오리	송정현	충북	음성군	원남면	덕정리 61	127.6410805	36.8931609	Egg-Inoculation	10/25/2019 0:00	11/2/2019 0:00	4	80	8	132
1551	충북중부	충북본소	Unknown	종오리 예찰(항원)	종오리	이성이	충북	음성군	대소면	부윤리 333-2	127.5320891	36.9487981	Egg-Inoculation	10/25/2019 0:00	11/2/2019 0:00	3	60	6	84
1552	충북중부	충북본소	Unknown	종오리 예찰(항원)	종오리	박현주	충북	음성군	원남면	보룡리 42-5	127.6602541	36.8882968	Egg-Inoculation	10/25/2019 0:00	11/2/2019 0:00	8	160	16	69
1553	충북본소	충북본소	Unknown	종오리 예찰(항원)	종오리	김남두	충북	진천군	광혜원면	금곡리 589	127.4428445	36.9527114	Egg-Inoculation	11/7/2019 0:00	11/12/2019 0:00	7	140	14	91
1554	충북본소	충북본소	Unknown	종오리 예찰(항원)	종오리	류정현	충북	진천군	진천읍	문봉리 364	127.390227	36.8513607	Egg-Inoculation	11/7/2019 0:00	11/12/2019 0:00	8	160	16	75
1555	충북본소	충북본소	Unknown	종오리 예찰(항원)	종오리	김기회	충북	진천군	진천읍	상계리 210	127.3926653	36.8322954	Egg-Inoculation	11/7/2019 0:00	11/12/2019 0:00	3	60	6	74
1556	충북본소	충북본소	Unknown	종오리 예찰(항원)	종오리	마낙중	충북	진천군	문백면	계산리 169-1	127.4095071	36.779328	Egg-Inoculation	11/7/2019 0:00	11/12/2019 0:00	8	160	16	131
1557	충북본소	충북본소	Unknown	종오리 예찰(항원)	종오리	오비아코리아	충북	진천군	문백면	사양리 627-4	127.4589682	36.8319217	Egg-Inoculation	11/7/2019 0:00	11/12/2019 0:00	2	40	4	76
1558	충북본소	충북본소	Unknown	종오리 예찰(항원)	종오리	연창준	충북	괴산군	소수면	수리 1174	127.7467306	36.8610267	Egg-Inoculation	11/7/2019 0:00	11/12/2019 0:00	4	80	8	93
1559	충북본소	충북본소	Unknown	종오리 예찰(항원)	종오리	김기택	충북	괴산군	소수면	아성리 349	127.7595581	36.8332068	Egg-Inoculation	11/7/2019 0:00	11/12/2019 0:00	5	100	10	78
1560	충북본소	충북본소	Unknown	종오리 예찰(항원)	종오리	류희경	충북	괴산군	장연면	조곡리 60	127.9048008	36.8749924	Egg-Inoculation	11/7/2019 0:00	11/12/2019 0:00	6	120	12	79
1561	충북본소	충북본소	Unknown	종오리 예찰(항원)	종오리	주원산오리 괴산농장	충북	괴산군	청천면	강평리 348	127.7456959	36.6379334	Egg-Inoculation	11/7/2019 0:00	11/12/2019 0:00	4	80	8	82
1562	충북본소	충북본소	Unknown	종오리 예찰(항원)	종오리	유충선	충북	청주시	상당구 미원면	운암계원로 1168	127.7472639	36.5892259	Egg-Inoculation	11/7/2019 0:00	11/12/2019 0:00	5	100	10	81
1563	충북본소	충북본소	Unknown	종오리 예찰(항원)	종오리	이명숙	충북	청주시	상당구 미원면	운교리 180	127.6906878	36.6940476	Egg-Inoculation	11/7/2019 0:00	11/12/2019 0:00	8	160	16	83
1564	충북본소	충북본소	Unknown	종오리 예찰(항원)	종오리	조정기	충북	청주시	상당구 미원면	월용리 산63-1	127.7109876	36.6132962	Egg-Inoculation	11/7/2019 0:00	11/12/2019 0:00	3	60	6	80
1565	충북중부	충북본소	Unknown	종오리 예찰(항원)	종오리	송정현	충북	음성군	원남면	덕정리 61	127.6410805	36.8931609	Egg-Inoculation	11/7/2019 0:00	11/12/2019 0:00	4	80	8	132
1566	충북본소	충북본소	월1회	종오리 예찰(항원)	종오리	유충선	충북	청주시	상당구 미원면	운암계원로 1168	127.7472639	36.5892259	Egg-Inoculation	5/10/2019 0:00	5/18/2019 0:00	5	100	10	81
1567	충북중부	충북본소	월1회	종오리 예찰(항원)	종오리	박현주	충북	음성군	원남면	보룡리 42-5	127.6602541	36.8882968	Egg-Inoculation	8/13/2019 0:00	8/18/2019 0:00	8	160	16	69
1568	충북중부	충북본소	월1회	종오리 예찰(항원)	종오리	양태식	충북	음성군	삼성면	용대리 28	127.5290919	37.0543742	Egg-Inoculation	8/13/2019 0:00	8/18/2019 0:00	8	160	16	68
1569	충북중부	충북본소	Unknown	종오리 예찰(항원)	종오리	양태식	충북	음성군	삼성면	용대리 28	127.5290919	37.0543742	Egg-Inoculation	9/16/2019 0:00	9/21/2019 0:00	9	180	18	68
1570	충북중부	충북본소	Unknown	종오리 예찰(항원)	종오리	이성이	충북	음성군	대소면	부윤리 333-2	127.5320891	36.9487981	Egg-Inoculation	9/16/2019 0:00	9/21/2019 0:00	3	60	6	84
1571	충북중부	충북본소	Unknown	종오리 예찰(항원)	종오리	송정현	충북	음성군	원남면	덕정리 61	127.6410805	36.8931609	Egg-Inoculation	9/16/2019 0:00	9/21/2019 0:00	4	80	8	132
1572	충북중부	충북본소	Unknown	종오리 예찰(항원)	종오리	박현주	충북	음성군	원남면	보룡리 42-5	127.6602541	36.8882968	Egg-Inoculation	9/16/2019 0:00	9/21/2019 0:00	8	160	16	69
1573	충북본소	충북본소	Unknown	종오리 예찰(항원)	종오리	연창준	충북	괴산군	소수면	수리 1174	127.7467306	36.8610267	Egg-Inoculation	9/16/2019 0:00	9/21/2019 0:00	4	80	8	93
1574	충북본소	충북본소	Unknown	종오리 예찰(항원)	종오리	주원산오리 괴산농장	충북	괴산군	청천면	강평리 348	127.7456959	36.6379334	Egg-Inoculation	9/16/2019 0:00	9/21/2019 0:00	4	80	8	82
1575	충북본소	충북본소	Unknown	종오리 예찰(항원)	종오리	김기택	충북	괴산군	소수면	아성리 349	127.7595581	36.8332068	Egg-Inoculation	9/16/2019 0:00	9/21/2019 0:00	5	100	10	78
1576	충북본소	충북본소	Unknown	종오리 예찰(항원)	종오리	류희경	충북	괴산군	장연면	조곡리 60	127.9048008	36.8749924	Egg-Inoculation	9/16/2019 0:00	9/21/2019 0:00	7	120	12	79
1577	충북본소	충북본소	Unknown	종오리 예찰(항원)	종오리	이명숙	충북	청주시	상당구 미원면	운교리 180	127.6906878	36.6940476	Egg-Inoculation	9/16/2019 0:00	9/21/2019 0:00	8	160	16	83
1578	충북남부	충북본소	Unknown	종오리 예찰(항원)	종오리	이춘길	충북	영동군	황간면	서송원리 985-1	127.864535	36.1941636	Egg-Inoculation	9/16/2019 0:00	9/22/2019 0:00	10	200	20	88
1579	충북본소	충북본소	Unknown	종오리 예찰(항원)	종오리	김남두	충북	진천군	광혜원면	금곡리 589	127.4428445	36.9527114	Egg-Inoculation	9/16/2019 0:00	9/22/2019 0:00	7	140	14	91
1580	충북본소	충북본소	Unknown	종오리 예찰(항원)	종오리	오비아코리아	충북	진천군	문백면	사양리 627-4	127.4589682	36.8319217	Egg-Inoculation	9/16/2019 0:00	9/22/2019 0:00	2	40	4	76
1581	충북본소	충북본소	Unknown	종오리 예찰(항원)	종오리	김기회	충북	진천군	진천읍	상계리 210	127.3926653	36.8322954	Egg-Inoculation	9/16/2019 0:00	9/22/2019 0:00	3	60	6	74
1582	충북본소	충북본소	Unknown	종오리 예찰(항원)	종오리	유충선	충북	청주시	상당구 미원면	운암계원로 1168	127.7472639	36.5892259	Egg-Inoculation	9/16/2019 0:00	9/22/2019 0:00	5	100	10	81
1583	충북본소	충북본소	Unknown	종오리 예찰(항원)	종오리	류정현	충북	진천군	진천읍	문봉리 364	127.390227	36.8513607	Egg-Inoculation	9/16/2019 0:00	9/22/2019 0:00	8	160	16	75
1584	충북본소	충북본소	Unknown	종오리 예찰(항원)	종오리	마낙중	충북	진천군	문백면	계산리 169-1	127.4095071	36.779328	Egg-Inoculation	9/16/2019 0:00	9/22/2019 0:00	8	160	16	131
1585	충북본소	충북본소	Unknown	종오리 예찰(항원)	종오리	조정기	충북	청주시	상당구 미원면	월용리 산63-1	127.7109876	36.6132962	Egg-Inoculation	9/16/2019 0:00	9/22/2019 0:00	3	60	6	80
1586	충북남부	충북본소	Unknown	종오리 예찰(항원)	종오리	이춘길	충북	영동군	황간면	서송원리 985-1	127.864535	36.1941636	Egg-Inoculation	10/14/2019 0:00	10/19/2019 0:00	12	240	24	88
1587	충북본소	충북본소	Unknown	종오리 예찰(항원)	종오리	마낙중	충북	진천군	문백면	계산리 169-1	127.4095071	36.779328	Egg-Inoculation	10/14/2019 0:00	10/19/2019 0:00	9	180	18	131
1588	충북본소	충북본소	Unknown	종오리 예찰(항원)	종오리	김기택	충북	괴산군	소수면	아성리 349	127.7595581	36.8332068	Egg-Inoculation	10/14/2019 0:00	10/19/2019 0:00	5	100	10	78
1589	충북본소	충북본소	Unknown	종오리 예찰(항원)	종오리	오비아코리아	충북	진천군	문백면	사양리 627-4	127.4589682	36.8319217	Egg-Inoculation	10/14/2019 0:00	10/19/2019 0:00	2	40	4	76
1590	충북본소	충북본소	Unknown	종오리 예찰(항원)	종오리	김남두	충북	진천군	광혜원면	금곡리 589	127.4428445	36.9527114	Egg-Inoculation	10/14/2019 0:00	10/19/2019 0:00	7	140	14	91
1591	충북본소	충북본소	Unknown	종오리 예찰(항원)	종오리	김기회	충북	진천군	진천읍	상계리 210	127.3926653	36.8322954	Egg-Inoculation	10/14/2019 0:00	10/19/2019 0:00	4	80	8	74
1592	충북중부	충북본소	Unknown	종오리 예찰(항원)	종오리	양태식	충북	음성군	삼성면	용대리 28	127.5290919	37.0543742	Egg-Inoculation	11/7/2019 0:00	11/12/2019 0:00	10	200	20	68
1593	충북중부	충북본소	Unknown	종오리 예찰(항원)	종오리	최영이	충북	충주시	동량면	대전리 39	127.9618771	37.0480303	Egg-Inoculation	11/7/2019 0:00	11/12/2019 0:00	2	40	4	72
1594	충북중부	충북본소	Unknown	종오리 예찰(항원)	종오리	이성이	충북	음성군	대소면	부윤리 333-2	127.5320891	36.9487981	Egg-Inoculation	11/7/2019 0:00	11/12/2019 0:00	3	60	6	84
1595	충북중부	충북본소	Unknown	종오리 예찰(항원)	종오리	한명희	충북	음성군	맹동면	인곡리 193	127.5694454	36.9445868	Egg-Inoculation	11/7/2019 0:00	11/12/2019 0:00	7	140	14	70
1596	충북중부	충북본소	Unknown	종오리 예찰(항원)	종오리	박현주	충북	음성군	원남면	보룡리 42-5	127.6602541	36.8882968	Egg-Inoculation	11/7/2019 0:00	11/12/2019 0:00	8	160	16	69
1597	충북남부	충북본소	Unknown	종오리 예찰(항원)	종오리	이춘길	충북	영동군	황간면	서송원리 985-1	127.864535	36.1941636	Egg-Inoculation	11/7/2019 0:00	11/12/2019 0:00	9	180	18	88
1598	충북본소	충북본소	Unknown	종오리 예찰(항원)	종오리	조정기	충북	청주시	상당구 미원면	월용리 산63-1	127.7109876	36.6132962	Egg-Inoculation	11/19/2019 0:00	11/25/2019 0:00	3	60	6	80
1599	충북본소	충북본소	Unknown	종오리 예찰(항원)	종오리	주원산오리 괴산농장	충북	괴산군	청천면	강평리 348	127.7456959	36.6379334	Egg-Inoculation	11/19/2019 0:00	11/25/2019 0:00	4	80	8	82
1600	충북본소	충북본소	Unknown	종오리 예찰(항원)	종오리	이명숙	충북	청주시	상당구 미원면	운교리 180	127.6906878	36.6940476	Egg-Inoculation	11/19/2019 0:00	11/25/2019 0:00	8	160	16	83
1601	충북본소	충북본소	Unknown	종오리 예찰(항원)	종오리	유충선	충북	청주시	상당구 미원면	운암계원로 1168	127.7472639	36.5892259	Egg-Inoculation	11/19/2019 0:00	11/25/2019 0:00	5	100	10	81
1602	충북본소	충북본소	Unknown	종오리 예찰(항원)	종오리	류정현	충북	진천군	진천읍	문봉리 364	127.390227	36.8513607	Egg-Inoculation	11/19/2019 0:00	11/25/2019 0:00	8	160	16	75
1603	충북본소	충북본소	Unknown	종오리 예찰(항원)	종오리	류희경	충북	괴산군	장연면	조곡리 60	127.9048008	36.8749924	Egg-Inoculation	11/19/2019 0:00	11/25/2019 0:00	6	120	12	79
1604	충북본소	충북본소	Unknown	종오리 예찰(항원)	종오리	연창준	충북	괴산군	소수면	수리 1174	127.7467306	36.8610267	Egg-Inoculation	11/19/2019 0:00	11/25/2019 0:00	4	80	8	93
1605	충북본소	충북본소	Unknown	종오리 예찰(항원)	종오리	김남두	충북	진천군	광혜원면	금곡리 589	127.4428445	36.9527114	Egg-Inoculation	11/19/2019 0:00	11/25/2019 0:00	7	140	14	91
1606	충북본소	충북본소	Unknown	종오리 예찰(항원)	종오리	김기택	충북	괴산군	소수면	아성리 349	127.7595581	36.8332068	Egg-Inoculation	11/19/2019 0:00	11/25/2019 0:00	4	80	8	78
1607	충북본소	충북본소	Unknown	종오리 예찰(항원)	종오리	김기회	충북	진천군	진천읍	상계리 210	127.3926653	36.8322954	Egg-Inoculation	11/19/2019 0:00	11/25/2019 0:00	3	60	6	74
1608	충북본소	충북본소	Unknown	종오리 예찰(항원)	종오리	오비아코리아	충북	진천군	문백면	사양리 627-4	127.4589682	36.8319217	Egg-Inoculation	11/19/2019 0:00	11/25/2019 0:00	2	40	4	76
1609	충북본소	충북본소	Unknown	종오리 예찰(항원)	종오리	마낙중	충북	진천군	문백면	계산리 169-1	127.4095071	36.779328	Egg-Inoculation	11/19/2019 0:00	11/25/2019 0:00	8	160	16	131
1610	충북남부	충북본소	Unknown	종오리 예찰(항원)	종오리	이춘길	충북	영동군	황간면	서송원리 985-1	127.864535	36.1941636	Egg-Inoculation	11/20/2019 0:00	11/26/2019 0:00	9	180	18	88
1611	충북중부	충북본소	Unknown	종오리 예찰(항원)	종오리	최영이	충북	충주시	동량면	대전리 39	127.9618771	37.0480303	Egg-Inoculation	11/20/2019 0:00	11/26/2019 0:00	7	140	14	72
1612	충북중부	충북본소	Unknown	종오리 예찰(항원)	종오리	이성이	충북	음성군	대소면	부윤리 333-2	127.5320891	36.9487981	Egg-Inoculation	11/20/2019 0:00	11/26/2019 0:00	3	60	6	84
1613	충북중부	충북본소	Unknown	종오리 예찰(항원)	종오리	한명희	충북	음성군	맹동면	인곡리 193	127.5694454	36.9445868	Egg-Inoculation	11/20/2019 0:00	11/26/2019 0:00	7	140	14	70
1614	충북중부	충북본소	Unknown	종오리 예찰(항원)	종오리	송정현	충북	음성군	원남면	덕정리 61	127.6410805	36.8931609	Egg-Inoculation	11/20/2019 0:00	11/26/2019 0:00	4	80	8	132
1615	충북중부	충북본소	Unknown	종오리 예찰(항원)	종오리	박현주	충북	음성군	원남면	보룡리 42-5	127.6602541	36.8882968	Egg-Inoculation	11/20/2019 0:00	11/26/2019 0:00	8	160	16	69
1616	충북중부	충북본소	Unknown	종오리 예찰(항원)	종오리	양태식	충북	음성군	삼성면	용대리 28	127.5290919	37.0543742	Egg-Inoculation	11/20/2019 0:00	11/26/2019 0:00	8	160	16	68
1617	충북본소	충북본소	Unknown	종오리 예찰(항원)	종오리	류정현	충북	진천군	진천읍	문봉리 364	127.390227	36.8513607	Egg-Inoculation	12/2/2019 0:00	12/6/2019 0:00	8	160	16	75
1618	충북본소	충북본소	월1회	종오리 예찰(항원)	종오리	연창준	충북	괴산군	소수면	수리 1174	127.7467306	36.8610267	Egg-Inoculation	5/10/2019 0:00	5/18/2019 0:00	6	120	12	93
1619	충북본소	충북본소	월1회	종오리 예찰(항원)	종오리	김기선	충북	괴산군	소수면	아성리 280	127.7579763	36.83351	Egg-Inoculation	5/10/2019 0:00	5/18/2019 0:00	5	100	10	77
1620	충북남부	충북본소	월1회	종오리 예찰(항원)	종오리	이춘길	충북	영동군	황간면	서송원리 985-1	127.864535	36.1941636	Egg-Inoculation	5/13/2019 0:00	5/19/2019 0:00	4	80	8	88
1621	충북본소	충북본소	월1회	종오리 예찰(항원)	종오리	류희경	충북	괴산군	장연면	조곡리 60	127.9048008	36.8749924	Egg-Inoculation	6/3/2019 0:00	6/8/2019 0:00	7	140	14	79
1622	충북본소	충북본소	월1회	종오리 예찰(항원)	종오리	류정현	충북	진천군	진천읍	문봉리 364	127.390227	36.8513607	Egg-Inoculation	6/10/2019 0:00	6/15/2019 0:00	8	160	16	75
1623	충북본소	충북본소	월1회	종오리 예찰(항원)	종오리	김남두	충북	진천군	광혜원면	금곡리 589	127.4428445	36.9527114	Egg-Inoculation	6/10/2019 0:00	6/15/2019 0:00	7	140	14	91
1624	충북본소	충북본소	월1회	종오리 예찰(항원)	종오리	이춘길	충북	영동군	황간면	서송원리 985-1	127.864535	36.1941636	Egg-Inoculation	6/10/2019 0:00	6/15/2019 0:00	4	80	8	88
1625	충북본소	충북본소	월1회	종오리 예찰(항원)	종오리	조정기	충북	청주시	상당구 미원면	월용리 산63-1	127.7109876	36.6132962	Egg-Inoculation	6/10/2019 0:00	6/15/2019 0:00	3	60	6	80
1626	충북본소	충북본소	월1회	종오리 예찰(항원)	종오리	연창준	충북	괴산군	소수면	수리 1174	127.7467306	36.8610267	Egg-Inoculation	6/10/2019 0:00	6/15/2019 0:00	5	100	10	93
1627	충북본소	충북본소	월1회	종오리 예찰(항원)	종오리	이명숙	충북	청주시	상당구 미원면	운교리 180	127.6906878	36.6940476	Egg-Inoculation	6/10/2019 0:00	6/15/2019 0:00	8	160	16	83
1628	충북본소	충북본소	월1회	종오리 예찰(항원)	종오리	주원산오리 괴산농장	충북	괴산군	청천면	강평리 348	127.7456959	36.6379334	Egg-Inoculation	6/10/2019 0:00	6/15/2019 0:00	4	80	8	82
1629	충북본소	충북본소	월1회	종오리 예찰(항원)	종오리	유충선	충북	청주시	상당구 미원면	운암계원로 1168	127.7472639	36.5892259	Egg-Inoculation	6/10/2019 0:00	6/15/2019 0:00	5	100	10	81
1630	충북본소	충북본소	월1회	종오리 예찰(항원)	종오리	오비아코리아	충북	진천군	문백면	사양리 627-4	127.4589682	36.8319217	Egg-Inoculation	6/10/2019 0:00	6/15/2019 0:00	3	60	6	76
1631	충북본소	충북본소	월1회	종오리 예찰(항원)	종오리	송정현	충북	음성군	원남면	보덕로 254	127.6413947	36.8931438	Egg-Inoculation	6/10/2019 0:00	6/15/2019 0:00	4	80	8	89
1632	충북본소	충북본소	월1회	종오리 예찰(항원)	종오리	양태식	충북	음성군	삼성면	용대리 28	127.5290919	37.0543742	Egg-Inoculation	6/10/2019 0:00	6/15/2019 0:00	12	240	24	68
1633	충북본소	충북본소	월1회	종오리 예찰(항원)	종오리	박현주	충북	음성군	원남면	보룡리 42-5	127.6602541	36.8882968	Egg-Inoculation	6/10/2019 0:00	6/15/2019 0:00	9	180	18	69
1634	충북본소	충북본소	월1회	종오리 예찰(항원)	종오리	한명희	충북	음성군	맹동면	인곡리 193	127.5694454	36.9445868	Egg-Inoculation	6/10/2019 0:00	6/15/2019 0:00	7	140	14	70
1635	충북본소	충북본소	월1회	종오리 예찰(항원)	종오리	이성이	충북	음성군	대소면	부윤리 333-2	127.5320891	36.9487981	Egg-Inoculation	6/10/2019 0:00	6/15/2019 0:00	2	40	4	84
1636	충북본소	충북본소	월1회	종오리 예찰(항원)	종오리	김기선	충북	괴산군	소수면	아성리 280	127.7579763	36.83351	Egg-Inoculation	6/10/2019 0:00	6/15/2019 0:00	5	100	10	77
1637	충북남부	충북본소	월1회	종오리 예찰(항원)	종오리	이춘길	충북	영동군	황간면	서송원리 985-1	127.864535	36.1941636	Egg-Inoculation	7/8/2019 0:00	7/13/2019 0:00	5	100	10	88
1638	충북본소	충북본소	월1회	종오리 예찰(항원)	종오리	주원산오리 괴산농장	충북	괴산군	청천면	강평리 348	127.7456959	36.6379334	Egg-Inoculation	7/8/2019 0:00	7/13/2019 0:00	4	80	8	82
1639	충북본소	충북본소	월1회	종오리 예찰(항원)	종오리	유충선	충북	청주시	상당구 미원면	운암계원로 1168	127.7472639	36.5892259	Egg-Inoculation	7/8/2019 0:00	7/13/2019 0:00	5	100	10	81
1640	전남서부	전남서부	3월	상시예찰	종오리	김귀자	전남	무안군	해제면	덕산리 183	126.2941316	35.1331824	ELISA	3/14/2019 0:00	3/19/2019 0:00	11	220	0	31
1641	전남서부	전남서부	3월	상시예찰	종오리	장양화	전남	함평군	함평읍	진양리 1349-1	126.4886	35.1024957	ELISA	3/14/2019 0:00	3/19/2019 0:00	6	120	0	95
1642	전남서부	전남서부	3월	상시예찰	종오리	선종아	전남	함평군	학교면	마산리 609	126.555816	35.0561383	ELISA	3/14/2019 0:00	3/19/2019 0:00	7	140	0	49
1643	전남서부	전남서부	3월	상시예찰	종오리	박상삼	전남	함평군	나산면	월암로 1184-22	126.6513598	35.1159712	ELISA	3/20/2019 0:00	3/25/2019 0:00	11	220	0	40
1644	전남본소	전남본소	4월	출하전	원종오리	문순금	전남	장흥군	안양면	당암리 8	126.9842016	34.6687822	ELISA	4/11/2019 0:00	4/11/2019 0:00	16	60	0	43
1645	전남본소	전남본소	4월	출하전	종오리	송하전	전남	나주시	다시면	동곡리 394-1	126.6156114	35.0093695	ELISA	4/26/2019 0:00	4/26/2019 0:00	13	260	0	1
1646	전남동부	전남동부	4월	상시예찰	종오리	다솔1농장(문순금)	전남	고흥군	남양면	남양로 637-72	127.3515678	34.754037	ELISA	4/23/2019 0:00	4/29/2019 0:00	7	140	0	5
1647	전남동부	전남동부	4월	상시예찰	종오리	이기정	전남	보성군	벌교읍	칠동리 1248-6	127.2792424	34.8416047	ELISA	4/23/2019 0:00	4/29/2019 0:00	1	20	0	41
1648	전남동부	전남동부	4월	상시예찰	종오리	김주연	전남	보성군	득량면	도촌길 234-281	127.1506611	34.7274072	ELISA	4/23/2019 0:00	4/29/2019 0:00	13	260	0	29
1649	전남동부	전남동부	4월	상시예찰	종오리	정명숙	전남	보성군	웅치면	대산길 118-46	127.0048287	34.7093648	ELISA	4/23/2019 0:00	4/29/2019 0:00	3	60	0	6
1650	전남동부	전남동부	4월	상시예찰	종오리	송화수	전남	보성군	웅치면	유산리 1082-6	127.0578007	34.7136262	ELISA	4/23/2019 0:00	4/29/2019 0:00	2	40	0	4
1651	전남동부	전남동부	4월	상시예찰	종오리	이승일(제이디팜)	전남	보성군	노동면	대련리 산8-3	127.0606025	34.7872789	ELISA	4/23/2019 0:00	4/29/2019 0:00	15	300	0	3
1652	전남본소	전남본소	5월	출하전	원종오리	문순금	전남	장흥군	안양면	당암리 8	126.9842016	34.6687822	ELISA	5/24/2019 0:00	5/27/2019 0:00	13	100	0	43
1653	전남본소	전남본소	5월	출하전	종오리	김연선	전남	나주시	동강면	장동리 296	126.5629926	34.9184496	ELISA	5/30/2019 0:00	5/31/2019 0:00	9	40	0	66
1654	전남동부	전남동부	5월	출하전	종오리	정명숙	전남	보성군	웅치면	대산길 118-46	127.0048287	34.7093648	ELISA	5/3/2019 0:00	5/3/2019 0:00	3	60	0	6
1655	전남동부	전남동부	5월	출하전	종오리	이승일(제이디팜)	전남	보성군	노동면	대련리 산8-3	127.0606025	34.7872789	ELISA	5/28/2019 0:00	5/29/2019 0:00	15	300	0	3
1656	전남동부	전남동부	5월	출하전	종오리	이승일(제이디팜)	전남	보성군	노동면	대련리 산8-3	127.0606025	34.7872789	ELISA	5/31/2019 0:00	5/31/2019 0:00	15	120	0	3
1657	전남동부	전남동부	5월	상시예찰	종오리	이형임	전남	보성군	보성읍	일림로 1407-24	127.041396	34.7436069	ELISA	5/29/2019 0:00	5/29/2019 0:00	4	80	0	8
1658	전남본소	전남본소	6월	출하전	종오리	이은상	전남	장흥군	관산읍	용전리 223	126.91614	34.559705	ELISA	6/4/2019 0:00	6/5/2019 0:00	4	80	0	58
1659	전남본소	전남본소	6월	출하전	종오리	이병선	전남	나주시	노안면	오정리 138-6	126.6927011	35.0976667	ELISA	6/10/2019 0:00	6/10/2019 0:00	5	100	0	59
1660	전남본소	전남본소	6월	출하전	종오리	김정배	전남	강진군	신전면	영관리 183-11	126.6943832	34.4999682	ELISA	6/11/2019 0:00	6/11/2019 0:00	14	280	0	44
1661	전남본소	전남본소	6월	출하전	종오리	오점근1	전남	나주시	동강면	장동리 1016-2	126.5459152	34.898308	ELISA	6/14/2019 0:00	6/18/2019 0:00	8	120	0	56
1662	전남본소	전남본소	6월	출하전	종오리	김연선	전남	나주시	동강면	장동리 296	126.5629926	34.9184496	ELISA	6/17/2019 0:00	6/18/2019 0:00	7	40	0	66
1663	전남본소	전남본소	6월	출하전	종오리	이창호	전남	강진군	도암면	석문리 692-6	126.7132471	34.542131	ELISA	6/20/2019 0:00	6/21/2019 0:00	10	200	0	54
1664	방역본부	전남동부	6월	출하전	종오리	송화수	전남	보성군	웅치면	유산리 1082-6	127.0578007	34.7136262	ELISA	6/4/2019 0:00	6/5/2019 0:00	2	40	0	4
1665	방역본부	전남동부	8월	출하전	종오리	이기정	전남	보성군	벌교읍	칠동리 1248-6	127.2792424	34.8416047	ELISA	8/1/2019 0:00	8/2/2019 0:00	1	20	0	41
1666	방역본부	전남동부	8월	출하전	종오리	김주연	전남	보성군	득량면	도촌길 234-281	127.1506611	34.7274072	ELISA	8/23/2019 0:00	8/26/2019 0:00	13	260	0	29
1667	전남본소	전남본소	11월	상시예찰	종오리	김근호	전남	나주시	남평읍	상곡리 2-4	126.8621208	34.9818962	ELISA	11/28/2019 0:00	12/3/2019 0:00	11	220	0	42
1668	전남본소	전남본소	11월	상시예찰	종오리	오점근	전남	나주시	동강면	장동리 1270-5	126.5461871	34.8990233	ELISA	11/28/2019 0:00	12/3/2019 0:00	12	240	0	55
1669	전남본소	전남본소	11월	상시예찰	종오리	김연선	전남	나주시	동강면	장동리 296	126.5629926	34.9184496	ELISA	11/29/2019 0:00	12/4/2019 0:00	9	180	0	66
1670	전남본소	전남본소	11월	상시예찰	종오리	백관순	전남	영암군	시종면	신흥리 865-1	126.605882	34.9124683	ELISA	11/29/2019 0:00	12/4/2019 0:00	8	80	0	63
1671	방역본부	전남동부	11월	출하전	종오리	김주연	전남	보성군	득량면	도촌길 234-281	127.1506611	34.7274072	ELISA	11/27/2019 0:00	11/28/2019 0:00	13	180	0	29
1672	전남북부	전남북부	11월	상시예찰	종오리	류재익	전남	담양군	수북면	두정리 117-1	126.9326217	35.3212687	C-ELISA	11/26/2019 0:00	11/26/2019 0:00	1	20	0	51
1673	전남본소	전남본소	11월	상시예찰	종오리	류경열	전남	영암군	신북면	유곡리 128-7	126.6860609	34.9020041	ELISA	11/27/2019 0:00	12/2/2019 0:00	12	240	0	94
1674	전남본소	전남본소	2월	상시예찰	종오리	이병선	전남	나주시	노안면	오정리 138-6	126.6927011	35.0976667	ELISA	2/22/2019 0:00	2/28/2019 0:00	5	100	0	59
1675	전남본소	전남본소	2월	상시예찰	종오리	백관순	전남	영암군	시종면	신흥리 865-1	126.605882	34.9124683	ELISA	2/26/2019 0:00	3/5/2019 0:00	5	100	0	63
1676	전남본소	전남본소	2월	상시예찰	종오리	이은상	전남	장흥군	관산읍	용전리 223	126.91614	34.559705	ELISA	2/26/2019 0:00	3/5/2019 0:00	4	80	0	58
1677	전남본소	전남본소	2월	상시예찰	종오리	김민수(강영묵)	전남	나주시	노안면	유곡리 산 3-2	126.7490783	35.0995054	ELISA	2/26/2019 0:00	3/5/2019 0:00	6	120	0	61
1678	전남본소	전남본소	2월	상시예찰	종오리	송하전	전남	나주시	다시면	동곡리 394-1	126.6156114	35.0093695	ELISA	2/27/2019 0:00	3/5/2019 0:00	13	260	0	1
1679	전남본소	전남본소	2월	상시예찰	종오리	박동휘	전남	나주시	다시면	송촌리 259-3	126.6084702	35.0137947	ELISA	2/27/2019 0:00	3/5/2019 0:00	5	100	0	60
1680	전남서부	전남서부	9월	상시예찰	종오리	장양화	전남	함평군	함평읍	한나리길 34-135	126.4883595	35.1018618	c-ELISA	9/3/2019 0:00	9/9/2019 0:00	2	40	0	38
1681	전남서부	전남서부	9월	상시예찰	종오리	장양화	전남	무안군	현경면	평산리 281-23	126.4489518	35.0190535	c-ELISA	9/3/2019 0:00	9/9/2019 0:00	5	100	0	37
1682	전남서부	전남서부	9월	상시예찰	종오리	김유진	전남	무안군	현경면	오류리 753-3	126.3541949	35.0608979	c-ELISA	9/3/2019 0:00	9/9/2019 0:00	5	100	0	33
1683	전남서부	전남서부	9월	상시예찰	종오리	김정기	전남	무안군	해제면	용학리 538-212	126.3132595	35.0861222	c-ELISA	9/3/2019 0:00	9/9/2019 0:00	4	80	0	32
1684	전남서부	전남서부	9월	상시예찰	종오리	노태영	전남	무안군	현경면	해운리 1420-9	126.4599097	35.0715251	c-ELISA	9/3/2019 0:00	9/9/2019 0:00	3	60	0	34
1685	전남서부	전남서부	9월	상시예찰	종오리	노태영	전남	무안군	현경면	현화리 343-11	126.44622	35.0481951	c-ELISA	9/3/2019 0:00	9/9/2019 0:00	5	100	0	36
1686	전남서부	전남서부	9월	상시예찰	종오리	노태영	전남	무안군	현경면	해운리 1418-12	126.4573923	35.0713038	c-ELISA	9/3/2019 0:00	9/9/2019 0:00	3	60	0	35
1687	전남서부	전남서부	9월	상시예찰	종오리	박상삼	전남	함평군	나산면	월암로 1184-22	126.6513598	35.1159712	c-ELISA	9/3/2019 0:00	9/9/2019 0:00	11	220	0	40
1688	전남서부	전남서부	9월	상시예찰	종오리	선종아	전남	함평군	학교면	마산리 609	126.555816	35.0561383	c-ELISA	9/3/2019 0:00	9/9/2019 0:00	9	180	0	49
1689	전남서부	전남서부	9월	상시예찰	종오리	송병용	전남	영광군	대마면	화평리 산5-1	126.5662764	35.2922876	c-ELISA	9/4/2019 0:00	9/9/2019 0:00	6	120	0	48
1690	전남본소	전남본소	10월	출하전	종오리	김민수(강영묵)	전남	나주시	노안면	유곡리 산 3-2	126.7490783	35.0995054	ELISA	10/24/2019 0:00	10/28/2019 0:00	8	160	0	61
1691	전남본소	전남본소	11월	상시예찰	종오리	김민수	전남	나주시	반남면	흥덕리 360	126.6363407	34.8975714	ELISA	11/7/2019 0:00	11/8/2019 0:00	15	200	0	64
1692	전남본소	전남본소	11월	상시예찰	종오리	김진성	전남	영암군	덕진면	금강리 235-10	126.6915616	34.8269227	ELISA	11/14/2019 0:00	11/14/2019 0:00	15	100	0	65
1693	전남본소	전남본소	11월	상시예찰	종오리	김삼순	전남	강진군	작천면	갈동로 103-31	126.7438351	34.7238644	ELISA	11/20/2019 0:00	11/25/2019 0:00	6	120	0	57
1694	전남본소	전남본소	11월	상시예찰	종오리	다솔(송갑수)	전남	해남군	송지면	마봉길 32-99	126.5542995	34.3650854	ELISA	11/20/2019 0:00	11/25/2019 0:00	15	300	0	98
1695	전남본소	전남본소	11월	상시예찰	원종오리	한국원종오리	전남	장흥군	안양면	당암리 8	126.9842016	34.6687822	ELISA	11/21/2019 0:00	11/26/2019 0:00	16	220	0	43
1696	전남본소	전남본소	11월	상시예찰	종오리	김민수(강영묵)	전남	나주시	노안면	유곡리 산 3-2	126.7490783	35.0995054	ELISA	11/26/2019 0:00	12/1/2019 0:00	9	60	0	61
1697	전남본소	전남본소	11월	상시예찰	종오리	박동휘	전남	나주시	다시면	송촌리 259-3	126.6084702	35.0137947	ELISA	11/26/2019 0:00	12/1/2019 0:00	9	180	0	60
1698	전남본소	전남본소	11월	상시예찰	종오리	이형임	전남	나주시	동강면	대전리 860	126.5535035	34.9066732	ELISA	11/26/2019 0:00	12/1/2019 0:00	6	120	0	92
1699	전남본소	전남본소	1월	출하전	종오리	김민수	전남	나주시	반남면	흥덕리 360	126.6363407	34.8975714	ELISA	1/28/2019 0:00	1/29/2019 0:00	8	160	0	64
1700	전남본소	전남본소	1월	출하전	종오리	김민수	전남	나주시	노안면	유곡리 61-10	126.7487953	35.0993672	ELISA	1/28/2019 0:00	1/29/2019 0:00	4	80	0	138
1701	전남동부	전남동부	1월	상시예찰	종오리	신미영	전남	보성군	겸백면	수남리 833	127.1696468	34.7952562	C-ELISA	1/7/2019 0:00	1/7/2019 0:00	4	80	0	30
1702	전남동부	전남동부	1월	출하전	종오리	이근수	전남	고흥군	도덕면	용동리 875-1	127.191694	34.6251972	C-ELISA	1/28/2019 0:00	1/29/2019 0:00	11	220	0	2
1703	전남본소	전남본소	2월	상시예찰	종오리	김연선	전남	나주시	동강면	장동리 296	126.5629926	34.9184496	ELISA	2/19/2019 0:00	2/28/2019 0:00	7	80	0	66
1704	전남본소	전남본소	2월	상시예찰	종오리	이창호	전남	강진군	도암면	석문리 692-6	126.7132471	34.542131	ELISA	2/19/2019 0:00	2/28/2019 0:00	10	200	0	54
1705	전남본소	전남본소	2월	상시예찰	종오리	오윤환	전남	나주시	반남면	흥덕리 456-25	126.6362383	34.8997967	ELISA	2/20/2019 0:00	2/28/2019 0:00	6	120	0	62
1706	전남본소	전남본소	2월	상시예찰	종오리	김민수	전남	나주시	반남면	흥덕리 360	126.6363407	34.8975714	ELISA	2/20/2019 0:00	2/28/2019 0:00	12	120	0	64
1707	전남본소	전남본소	2월	상시예찰	종오리	오점근1	전남	나주시	동강면	장동리 1270-5	126.5461871	34.8990233	ELISA	2/21/2019 0:00	2/28/2019 0:00	10	160	0	55
1708	전남본소	전남본소	2월	상시예찰	종오리	김진성	전남	영암군	덕진면	금강리 235-10	126.6915616	34.8269227	ELISA	2/22/2019 0:00	2/28/2019 0:00	9	180	0	65
1709	전남본소	전남본소	2월	상시예찰	원종오리	문순금	전남	장흥군	안양면	당암리 8	126.9842016	34.6687822	ELISA	2/27/2019 0:00	3/5/2019 0:00	16	300	0	43
1710	전남본소	전남본소	2월	상시예찰	종오리	김정배	전남	강진군	신전면	영관리 183-11	126.6943832	34.4999682	ELISA	2/27/2019 0:00	3/5/2019 0:00	14	280	0	44
1711	전남북부	전남북부	2월	상시예찰	종오리	류재익	전남	담양군	수북면	두정리 117-1	126.9326217	35.3212687	C-ELISA	2/20/2019 0:00	2/20/2019 0:00	1	20	0	51
1712	전남북부	전남북부	2월	상시예찰	종오리	권희혁	전남	장성군	삼계면	상도리 647	126.6846059	35.2578762	C-ELISA	2/20/2019 0:00	2/20/2019 0:00	6	60	0	52
1713	전남본소	전남본소	3월	출하전	종오리	오윤환(이병선)	전남	나주시	반남면	흥덕리 456-25	126.6362383	34.8997967	ELISA	3/4/2019 0:00	3/5/2019 0:00	6	60	0	62
1714	전남본소	전남본소	3월	상시예찰	종오리	송하전	전남	나주시	다시면	동곡리 394-1	126.6156114	35.0093695	ELISA	3/15/2019 0:00	3/15/2019 0:00	13	260	0	1
1715	방역본부	전남동부	3월	출하전	종오리	신미영	전남	보성군	겸백면	수남리 833	127.1696468	34.7952562	C-ELISA	3/12/2019 0:00	3/12/2019 0:00	4	80	0	30
1716	전남서부	전남서부	3월	상시예찰	종오리	서민수	전남	함평군	월야면	외치리 297-10	126.6585924	35.1692586	ELISA	3/11/2019 0:00	3/16/2019 0:00	2	40	0	45
1717	전남서부	전남서부	3월	상시예찰	종오리	장양화	전남	무안군	현경면	평산리 281-23	126.4489518	35.0190535	ELISA	3/12/2019 0:00	3/17/2019 0:00	5	100	0	37
1718	전남서부	전남서부	3월	상시예찰	종오리	박상삼	전남	함평군	월야면	용정리 84-1	126.597047	35.1972511	ELISA	3/12/2019 0:00	3/17/2019 0:00	22	440	0	39
1719	전남서부	전남서부	3월	상시예찰	종오리	노태영	전남	무안군	현경면	해운리 1420-9	126.4599097	35.0715251	ELISA	3/12/2019 0:00	3/17/2019 0:00	8	160	0	34
1720	전남서부	전남서부	3월	상시예찰	종오리	노태영	전남	무안군	현경면	현화리 산168-8	126.4475716	35.0491678	ELISA	3/12/2019 0:00	3/17/2019 0:00	5	100	0	46
1721	전남서부	전남서부	3월	상시예찰	종오리	김유진	전남	무안군	현경면	오류리 753-3	126.3541949	35.0608979	ELISA	3/14/2019 0:00	3/19/2019 0:00	5	100	0	33
1722	전남서부	전남서부	3월	상시예찰	종오리	송병용	전남	영광군	대마면	화평리 산5-1	126.5662764	35.2922876	ELISA	3/11/2019 0:00	3/16/2019 0:00	6	120	0	48
1723	전남서부	전남서부	3월	상시예찰	종오리	김정기	전남	무안군	해제면	용학리 538-212	126.3132595	35.0861222	ELISA	3/14/2019 0:00	3/19/2019 0:00	4	80	0	32
1724	전남서부	전남서부	3월	상시예찰	종오리	장경자	전남	무안군	망운면	피서리 619	126.3749154	34.9960018	ELISA	3/14/2019 0:00	3/19/2019 0:00	8	160	0	50
1725	전남북부	전남북부	11월	상시예찰	종오리	윤영호	전남	장성군	삼서면	석마리 산67-1	126.6648634	35.1992708	C-ELISA	11/26/2019 0:00	11/26/2019 0:00	6	100	0	53
1726	전남본소	전남본소	12월	상시예찰	종오리	김정배	전남	강진군	신전면	영관리 183-11	126.6943832	34.4999682	ELISA	12/12/2019 0:00	12/17/2019 0:00	6	120	0	44
1727	전남북부	전남북부	12월	상시예찰	종오리	여운복	전남	담양군	무정면	안평리 17-3	127.0550872	35.2849798	C-ELISA	12/9/2019 0:00	12/9/2019 0:00	3	60	0	123
1728	전남동부	전남동부	12월	상시예찰	종오리	다솔2농장(문순금)	전남	고흥군	남양면	남양로 637-72	127.3515678	34.754037	ELISA	12/17/2019 0:00	12/23/2019 0:00	7	140	0	5
1729	전남동부	전남동부	12월	상시예찰	종오리	이근수	전남	고흥군	도덕면	용동리 875-1	127.191694	34.6251972	ELISA	12/17/2019 0:00	12/23/2019 0:00	11	220	0	2
1730	전남동부	전남동부	12월	상시예찰	종오리	유경애	전남	보성군	웅치면	대산길 118-46	127.0048287	34.7093648	ELISA	12/17/2019 0:00	12/23/2019 0:00	3	60	0	6
1731	전남동부	전남동부	12월	상시예찰	종오리	이형임	전남	보성군	보성읍	일림로 1407-24	127.041396	34.7436069	ELISA	12/18/2019 0:00	12/23/2019 0:00	4	80	0	8
1732	경남북부	경남북부	특별방역대책기간	종오리항체	종오리	김헌태	경남	거창군	거창읍	장팔리 1446	127.8893172	35.6632018	C-ELISA	2/21/2019 0:00	2/21/2019 0:00	8	160	0	100
1733	경남북부	경남북부	특별방역대책기간	종오리항체	종오리	이보국	경남	거창군	가조면	기리 800	128.0200626	35.6795926	C-ELISA	2/21/2019 0:00	2/21/2019 0:00	7	140	0	102
1734	경남북부	경남북부	특별방역대책기간	종오리항체	종오리	오미란	경남	함양군	안의면	초동리 1032-1	127.8521919	35.6466309	C-ELISA	2/21/2019 0:00	2/21/2019 0:00	4	80	0	104
1735	경남북부	경남북부	특별방역대책기간	종오리항체	종오리	이창용	경남	함양군	안의면	도림리 327-6	127.8576919	35.6338111	C-ELISA	2/21/2019 0:00	2/21/2019 0:00	5	100	0	105
1736	경남북부	경남북부	특별방역대책기간	종오리항체	종오리	이정수	경남	함양군	안의면	초동리 561-1	127.8645028	35.647745	C-ELISA	2/21/2019 0:00	2/21/2019 0:00	3	60	0	106
1737	경남북부	경남북부	특별방역대책기간	종오리항체	종오리	임세한 2	경남	거창군	마리면	말흘리 1102-1	127.8286861	35.7014295	C-ELISA	2/21/2019 0:00	2/21/2019 0:00	4	80	0	109
1738	경남북부	경남북부	상시	출하전검사	종오리	이보국	경남	거창군	가조면	기리 800	128.0200626	35.6795926	C-ELISA	6/3/2019 0:00	6/3/2019 0:00	7	140	0	102
1739	경남북부	경남북부	상시	출하전검사	종오리	이창용	경남	함양군	안의면	도림리 327-6	127.8576919	35.6338111	C-ELISA	6/5/2019 0:00	6/5/2019 0:00	5	100	0	105
1740	경남북부	경남북부	상시	출하전검사	종오리	이정수	경남	함양군	안의면	초동리 561-1	127.8645028	35.647745	C-ELISA	6/5/2019 0:00	6/5/2019 0:00	3	60	0	106
1741	경남북부	경남북부	상시	종오리항체	종오리	임세한	경남	거창군	마리면	말흘리 1100-2	127.8274593	35.7015269	C-ELISA	7/9/2019 0:00	7/9/2019 0:00	8	160	0	107
1742	경남북부	경남북부	상시	종오리항체	종오리	박희대	경남	거창군	신원면	양지리 712	127.9520344	35.5843011	C-ELISA	9/19/2019 0:00	9/19/2019 0:00	5	100	0	112
1743	경남북부	경남북부	상시	출하전검사	종오리	오미란	경남	함양군	안의면	초동리 1032-1	127.8521919	35.6466309	C-ELISA	10/28/2019 0:00	10/28/2019 0:00	4	80	0	104
1744	경남북부	경남북부	특별방역대책기간	종오리항체	종오리	신종인	경남	거창군	가조면	도리 1140	128.049309	35.703966	C-ELISA	11/6/2019 0:00	11/6/2019 0:00	6	120	0	103
1745	경남북부	경남북부	상시	출하전검사	종오리	임세한 2	경남	거창군	마리면	말흘리 1102-1	127.8286861	35.7014295	C-ELISA	11/11/2019 0:00	11/11/2019 0:00	4	80	0	109
1746	경남북부	경남북부	특별방역대책기간	종오리항체	종오리	이정수	경남	함양군	안의면	초동리 561-1	127.8645028	35.647745	C-ELISA	12/10/2019 0:00	12/11/2019 0:00	3	60	0	106
1747	경남북부	경남북부	특별방역대책기간	종오리항체	종오리	박희대	경남	거창군	신원면	양지리 712	127.9520344	35.5843011	C-ELISA	12/12/2019 0:00	12/12/2019 0:00	5	100	0	112
1748	경남북부	경남북부	특별방역대책기간	종오리항체	종오리	임세한	경남	거창군	마리면	말흘리 1100-2	127.8274593	35.7015269	C-ELISA	12/12/2019 0:00	12/12/2019 0:00	8	160	0	107
1749	경남북부	경남북부	상시	출하전검사	종오리	김헌태	경남	거창군	거창읍	장팔리 1446	127.8893172	35.6632018	C-ELISA	12/16/2019 0:00	12/16/2019 0:00	8	160	0	100
1750	방역본부	전남동부	12월	출하전	종오리	다솔1농장(강승봉)	전남	고흥군	남양면	침교리 111	127.3514061	34.7537657	ELISA	12/16/2019 0:00	12/18/2019 0:00	7	140	0	96
1751	방역본부	전남동부	12월	출하전	종오리	김주연	전남	보성군	득량면	도촌길 234-281	127.1506611	34.7274072	ELISA	12/17/2019 0:00	12/19/2019 0:00	13	120	0	29
1752	방역본부	전남동부	12월	출하전	종오리	신미영	전남	보성군	겸백면	수남리 833	127.1696468	34.7952562	ELISA	12/10/2019 0:00	12/11/2019 0:00	4	40	0	30
1753	당진지소	당진지소	Unknown	항체검사 강화	종오리	고을순	충남	예산군	오가면	신원리 118-4	126.8195023	36.7010784	C-ELISA	2/7/2019 0:00	2/8/2019 0:00	3	60	0	97
1754	아산지소	아산지소	Unknown	부화장 일제검사	종오리	사조화인코리아	충남	천안시	동면	죽계리 1길 43	127.3932386	36.8022802	C-ELISA	2/19/2019 0:00	2/19/2019 0:00	1	10	0	139
1755	공주지소	공주지소	Unknown	출하전검사	종오리	유만석	충남	공주시	탄천면	견동리 71-2	127.0087721	36.3550976	C-ELISA	2/14/2019 0:00	2/20/2019 0:00	4	80	0	119
1756	공주지소	공주지소	Unknown	부화장 일제검사	종오리	이승연	충남	금산군	진산면	하막현길 71-71	127.3605621	36.2062046	C-ELISA	2/19/2019 0:00	2/20/2019 0:00	1	10	0	140
1757	공주지소	공주지소	Unknown	출하전검사	종오리	심영화	충남	금산군	금성면	도곡리 460	127.4504438	36.1180737	C-ELISA	3/13/2019 0:00	3/15/2019 0:00	6	120	0	141
1758	부여지소	부여지소	Unknown	종오리 상시예찰	종오리	홍성진	충남	논산시	양촌면	매죽헌로 1592-39	127.2316581	36.1337602	C-ELISA	2/22/2019 0:00	2/25/2019 0:00	6	120	0	114
1759	부여지소	부여지소	Unknown	부화장 일제검사	종오리	홍성대	충남	논산시	연무읍	소룡리 364	127.1336711	36.104873	C-ELISA	2/27/2019 0:00	2/27/2019 0:00	1	10	0	142
1760	공주지소	공주지소	Unknown	상시예찰(출하전검사)	종오리	심영화	충남	금산군	금성면	도곡리 460	127.4504438	36.1180737	C-ELISA	3/13/2019 0:00	3/15/2019 0:00	6	120	0	141
1761	공주지소	공주지소	Unknown	상시예찰(출하전검사)	종오리	심영화	충남	금산군	금성면	도곡리 460	127.4504438	36.1180737	C-ELISA	3/20/2019 0:00	3/21/2019 0:00	6	120	0	141
1762	아산지소	아산지소	Unknown	종오리 부화장	종오리	사조화인코리아	충남	천안시	동면	화계리 1길 151	127.3449006	36.7818285	C-ELISA	3/14/2019 0:00	3/15/2019 0:00	6	120	0	143
1763	부여지소	부여지소	Unknown	종오리 상시예찰	종오리	홍성진	충남	논산시	양촌면	매죽헌로 1592-39	127.2316581	36.1337602	C-ELISA	3/14/2019 0:00	3/18/2019 0:00	7	140	0	114
1764	당진지소	당진지소	Unknown	상시예찰(전통시장 출하)	종오리	고을순	충남	예산군	오가면	신원리 118-4	126.8195023	36.7010784	C-ELISA	4/24/2019 0:00	4/25/2019 0:00	3	60	0	97
1765	공주지소	공주지소	Unknown	상시예찰(출하전검사)	종오리	이승연	충남	금산군	진산면	하막현길 71-71	127.3605621	36.2062046	C-ELISA	5/22/2019 0:00	5/24/2019 0:00	5	100	0	140
1766	아산지소	아산지소	Unknown	종오리 상시예찰	종오리	박영배	충남	천안시	성남면	대흥2길	127.2381415	36.7311684	C-ELISA	5/24/2019 0:00	5/29/2019 0:00	6	120	0	144
1767	부여지소	부여지소	Unknown	종오리 상시예찰	종오리	홍성진	충남	논산시	양촌면	매죽헌로 1592-39	127.2316581	36.1337602	C-ELISA	5/24/2019 0:00	5/24/2019 0:00	7	140	0	114
1768	공주지소	공주지소	Unknown	출하전검사	종오리	이승연	충남	금산군	진산면	실학로 442-35	127.357818	36.1949782	C-ELISA	6/20/2019 0:00	6/20/2019 0:00	6	120	0	116
1769	아산지소	아산지소	Unknown	출하전검사	종오리	이창주	충남	천안시	동면	화계1길 151	127.3328633	36.7824014	c-ELISA	6/28/2019 0:00	7/1/2019 0:00	3	60	0	113
1770	아산지소	아산지소	Unknown	출하전검사	종오리	이창주	충남	천안시	동면	화계1길 151	127.3328633	36.7824014	c-ELISA	7/25/2019 0:00	7/29/2019 0:00	3	60	0	113
1771	공주지소	공주지소	Unknown	종오리 상시예찰	종오리	유만석	충남	공주시	탄천면	견동리 71-2	127.0087721	36.3550976	c-ELISA	10/2/2019 0:00	10/4/2019 0:00	4	80	0	119
1772	공주지소	공주지소	Unknown	종오리 상시예찰	종오리	심영화	충남	금산군	금성면	도곡리 460	127.4504438	36.1180737	c-ELISA	10/2/2019 0:00	10/4/2019 0:00	6	120	0	141
1773	아산지소	아산지소	Unknown	종오리 상시예찰	종오리	박영배	충남	천안시	성남면	대흥2길 89-10	127.2440261	36.730476	c-ELISA	9/17/2019 0:00	9/18/2019 0:00	6	120	0	118
1774	당진지소	당진지소	Unknown	종오리 상시예찰	종오리	고을순	충남	예산군	오가면	신원리 118-4	126.8195023	36.7010784	c-ELISA	10/2/2019 0:00	10/4/2019 0:00	1	20	0	97
1775	당진지소	당진지소	Unknown	상시예찰(출하 전 검사)	종오리	고을순	충남	예산군	오가면	신원리 118-4	126.8195023	36.7010784	c-ELISA	10/22/2019 0:00	10/22/2019 0:00	1	20	0	97
1776	공주지소	공주지소	Unknown	종오리 상시예찰	종오리	유만석	충남	공주시	탄천면	견동리 71-2	127.0087721	36.3550976	c-ELISA	10/2/2019 0:00	10/4/2019 0:00	4	80	0	119
1777	공주지소	공주지소	Unknown	종오리 상시예찰	종오리	심영화	충남	금산군	금성면	도곡리 460	127.4504438	36.1180737	c-ELISA	10/2/2019 0:00	10/4/2019 0:00	6	120	0	141
1778	아산지소	아산지소	Unknown	종오리 상시예찰	종오리	이창주(사조화인북면)	충남	천안시	북면	운용2길 33-3	127.2672433	36.8660671	c-ELISA	10/1/2019 0:00	10/2/2019 0:00	5	100	0	120
1779	아산지소	아산지소	Unknown	야생조류 예찰지역 검사	종오리	박영배	충남	천안시	성남면	대흥리 15-6	127.2440487	36.7304581	c-ELISA	10/24/2019 0:00	10/25/2019 0:00	6	120	0	118
1780	부여지소	부여지소	Unknown	종오리 상시예찰	종오리	홍성진	충남	논산시	양촌면	매죽헌로 1592-39	127.2316581	36.1337602	C-ELISA	9/30/2019 0:00	10/1/2019 0:00	5	100	0	114
1781	공주지소	공주지소	Unknown	종오리 상시예찰	종오리	유만석	충남	공주시	탄천면	견동리 71-3	127.0082115	36.3544981	c-ELISA	11/6/2019 0:00	11/11/2019 0:00	4	160	0	145
1782	공주지소	공주지소	Unknown	종오리 상시예찰	종오리	심영화	충남	금산군	금성면	도곡리 461	127.4507507	36.118661	c-ELISA	11/6/2019 0:00	11/11/2019 0:00	6	240	0	146
1783	공주지소	공주지소	Unknown	종오리 상시예찰	종오리	유만석	충남	공주시	탄천면	견동리 71-3	127.0082115	36.3544981	c-ELISA	11/19/2019 0:00	11/21/2019 0:00	4	240	0	145
1784	공주지소	공주지소	Unknown	종오리 상시예찰	종오리	심영화	충남	금산군	금성면	도곡리 461	127.4507507	36.118661	c-ELISA	11/19/2019 0:00	11/21/2019 0:00	6	360	0	146
1785	동부지소	동부지소	특별	종오리	종오리	차준열	경기	이천	마장	이장로 107-7	127.4350079	37.2721795	ELISA	2/20/2019 0:00	2/25/2019 0:00	10	200	0	134
1786	동부지소	동부지소	특별	종오리	종오리	김춘한	경기	양평	단월	봉상능골길 36	127.4876058	37.4916906	ELISA	2/22/2019 0:00	2/25/2019 0:00	8	100	0	133
1787	남부지소	남부지소	특별	종오리	종오리	김흥기	경기도	용인시	원삼면	문촌리 55-6	127.3031678	37.1527647	ELISA	2/12/2019 0:00	2/13/2019 0:00	6	120	0	137
1788	동부지소	동부지소	특별	종오리	종오리	차준열	경기	이천	마장	이장로 107-7	127.4350079	37.2721795	ELISA	8/22/2019 0:00	8/23/2019 0:00	10	200	0	134
1789	경기도동물위생시험소남부지소	경기도동물위생시험소남부지소	특별	종오리	종오리	김흥기	경기도	용인시	원삼면	문촌리 55-6	127.3031678	37.1527647	ELISA	2/12/2019 0:00	2/13/2019 0:00	8	120	0	137
1790	경기도동물위생시험소남부지소	경기도동물위생시험소남부지소	특별	종오리	종오리	김흥기	경기도	용인시	원삼면	문촌리 55-6	127.3031678	37.1527647	ELISA	9/2/2019 0:00	9/9/2019 0:00	8	120	0	137
1791	동부지소	동부지소	특별	종오리	종오리	김춘한	경기	양평	단월	봉상능골길 36	127.4876058	37.4916906	ELISA	10/30/2019 0:00	10/31/2019 0:00	7	140	0	133
1792	동부지소	동부지소	특별	종오리	종오리	차준열	경기	이천	마장	이장로 107-7	127.4350079	37.2721795	ELISA	12/11/2019 0:00	12/12/2019 0:00	5	100	0	134
1793	전북남부	전북본소	Unknown	상시예찰	종오리	노의환	전북	남원	수지면	남창리 산 32	127.3429376	35.3346689	cELISA	1/2/2019 0:00	1/8/2019 0:00	4	40	0	18
1794	전북북부	전북북부	Unknown	예찰검사	종오리	신정란	전북	익산	신흥동	903-5	126.9875115	35.9342079	cELISA	1/31/2019 0:00	1/31/2019 0:00	3	60	0	20
1795	전북남부	전북남부	Unknown	출하전검사	종오리	송기열	전북	남원	사매면	화정리 517-5	127.3455795	35.4679437	cELISA	1/7/2019 0:00	1/7/2019 0:00	4	80	0	17
1796	전북남부	전북남부	Unknown	출하전검사	종오리	최성철	전북	임실	청웅면	석전로 19-1	127.2171453	35.5776945	cELISA	1/22/2019 0:00	1/22/2019 0:00	2	40	0	19
1797	전북본소	전북본소	Unknown	상시예찰	종오리	김선겸	전북	진안	성수면	중길리 87	127.306819	35.7531308	c-ELIZA	2/25/2019 0:00	3/4/2019 0:00	5	100	0	22
1798	전북본소	전북본소	Unknown	상시예찰	종오리	임춘배	전북	무주	무주읍	내도리 1273	127.6489059	36.0357112	c-ELIZA	2/26/2019 0:00	3/4/2019 0:00	6	120	0	21
1799	전북본소	전북본소	Unknown	상시예찰	종오리	최낙윤	전북	장수	계남면	신전리 산107	127.5497072	35.6820693	c-ELIZA	2/25/2019 0:00	3/4/2019 0:00	6	120	0	27
1800	전북북부	전북본소	Unknown	상시예찰	종오리	신정란	전북	익산	신흥동	903-5	126.9875115	35.9342079	c-ELIZA	2/26/2019 0:00	3/4/2019 0:00	3	60	0	20
1801	전북서부	전북본소	Unknown	상시예찰	종오리	강정옥	전북	정읍	정우면	정우길 350-58	126.9005743	35.6739349	c-ELIZA	2/25/2019 0:00	3/4/2019 0:00	5	100	0	25
1802	전북서부	전북본소	Unknown	상시예찰	종오리	서후남	전북	정읍	소성면	애당리 177-2	126.7750362	35.5197894	c-ELIZA	2/25/2019 0:00	3/4/2019 0:00	4	80	0	23
1803	전북서부	전북본소	Unknown	상시예찰	종오리	박봉금	전북	정읍	정우면	우일리 561-7	126.8786238	35.6235295	c-ELIZA	2/25/2019 0:00	3/4/2019 0:00	5	100	0	9
1804	전북서부	전북본소	Unknown	상시예찰	종오리	한웅도	전북	고창	해리면	왕촌리 1499	126.5159627	35.4694001	c-ELIZA	2/25/2019 0:00	3/4/2019 0:00	5	100	0	24
1805	전북남부	전북본소	Unknown	상시예찰	종오리	정용수	전북	남원	주생면	낙동리 862-1	127.2876202	35.3896015	c-ELIZA	2/26/2019 0:00	3/4/2019 0:00	6	120	0	16
1806	전북남부	전북본소	Unknown	상시예찰	종오리	노의환	전북	남원	수지면	남창리 산 32	127.3429376	35.3346689	c-ELIZA	2/26/2019 0:00	3/4/2019 0:00	4	80	0	18
1807	전북본소	전북본소	Unknown	출하검사	종오리	임춘배	전북	무주	무주읍	내도리 1273	127.6489059	36.0357112	c-ELIZA	3/18/2019 0:00	3/19/2019 0:00	1	20	0	21
1808	전북남부	전북본소	Unknown	상시예찰	종오리	최성철	전북	임실	청웅면	석전로 19-1	127.2171453	35.5776945	c-ELIZA	3/27/2019 0:00	4/1/2019 0:00	3	60	0	19
1809	전북북부	전북북부	Unknown	예찰검사	종오리	신정란	전북	익산	신흥동	903-5	126.9875115	35.9342079	c-ELIZA	3/20/2019 0:00	3/20/2019 0:00	3	60	0	20
1810	전북서부	전북서부	Unknown	출하전검사	종오리	강정옥	전북	정읍	정우면	대사리 1370	126.9007422	35.6737742	c-ELIZA	3/26/2019 0:00	3/26/2019 0:00	5	100	0	28
1811	전북본소	전북본소	Unknown	상시예찰	종오리	김선겸	전북	진안	성수면	중길리 87	127.306819	35.7531308	c-ELIZA	4/23/2019 0:00	4/30/2019 0:00	5	100	0	22
1812	전북본소	전북본소	Unknown	상시예찰	종오리	임춘배	전북	무주	무주읍	내도리 1273	127.6489059	36.0357112	c-ELIZA	4/24/2019 0:00	4/30/2019 0:00	6	80	0	21
1813	전북본소	전북본소	Unknown	상시예찰	종오리	최낙윤	전북	장수	계남면	신전리 산107	127.5497072	35.6820693	c-ELIZA	4/23/2019 0:00	4/30/2019 0:00	6	120	0	27
1814	전북북부	전북본소	Unknown	상시예찰	종오리	신정란	전북	익산	신흥동	903-5	126.9875115	35.9342079	c-ELIZA	4/24/2019 0:00	4/30/2019 0:00	3	60	0	20
1815	전북서부	전북본소	Unknown	상시예찰	종오리	박봉금	전북	정읍	정우면	우일리 561-7	126.8786238	35.6235295	c-ELIZA	4/23/2019 0:00	4/30/2019 0:00	5	100	0	9
1816	전북서부	전북본소	Unknown	상시예찰	종오리	한웅도	전북	고창	해리면	왕촌리 1499	126.5159627	35.4694001	c-ELIZA	4/23/2019 0:00	4/30/2019 0:00	5	100	0	24
1817	전북서부	전북본소	Unknown	상시예찰	종오리	송명섭	전북	정읍	입암면	접지리 1144	126.8220747	35.522313	c-ELIZA	4/23/2019 0:00	4/30/2019 0:00	7	140	0	11
1818	전북남부	전북본소	Unknown	상시예찰	종오리	정용수	전북	남원	주생면	낙동리 862-1	127.2876202	35.3896015	c-ELIZA	4/24/2019 0:00	4/30/2019 0:00	6	120	0	16
1819	전북남부	전북본소	Unknown	상시예찰	종오리	노의환	전북	남원	수지면	남창리 산 32	127.3429376	35.3346689	c-ELIZA	4/24/2019 0:00	4/30/2019 0:00	4	80	0	18
1820	전북남부	전북본소	Unknown	상시예찰	종오리	최성철	전북	임실	청웅면	석전로 19-1	127.2171453	35.5776945	c-ELIZA	4/24/2019 0:00	4/30/2019 0:00	8	60	0	19
1821	전북서부	전북서부	Unknown	출하전검사	종오리	서후남	전북	정읍	소성면	애당리 177-2	126.7750362	35.5197894	c-ELIZA	4/30/2019 0:00	4/30/2019 0:00	5	100	0	23
1822	전북본소	전북본소	Unknown	출하검사	종오리	김선겸	전북	진안	성수면	중길리 87	127.306819	35.7531308	c-ELIZA	5/30/2019 0:00	5/31/2019 0:00	5	100	0	22
1823	전북서부	전북서부	Unknown	출하전검사	종오리	한웅도	전북	고창	해리면	왕촌리 1499	126.5159627	35.4694001	c-ELIZA	5/7/2019 0:00	5/7/2019 0:00	5	100	0	24
1824	전북본소	전북본소	Unknown	출하검사	종오리	임춘배	전북	무주	무주읍	내도리 1273	127.6489059	36.0357112	c-ELIZA	6/18/2019 0:00	6/25/2019 0:00	1	20	0	21
1825	전북서부	전북본소	Unknown	상시예찰	종오리	최석환	전북	부안	부안읍	외하리 600-7	126.7544158	35.6930971	c-ELIZA	6/18/2019 0:00	6/25/2019 0:00	8	160	0	10
1826	전북본소	전북본소	Unknown	상시예찰	종오리	이동진	전북	장수	계남면	신전리 산107	127.5497072	35.6820693	c-ELIZA	7/18/2019 0:00	7/19/2019 0:00	2	40	0	27
1827	전북본소	전북본소	Unknown	상시예찰	종오리	임춘배	전북	무주	무주읍	내도리 1273	127.6489059	36.0357112	c-ELIZA	7/23/2019 0:00	7/24/2019 0:00	1	20	0	21
1828	전북본소	전북본소	Unknown	상시예찰	종오리	이동진	전북	장수	계남면	신전리 산107	127.5497072	35.6820693	c-ELIZA	8/8/2019 0:00	8/9/2019 0:00	4	80	0	27
1829	전북북부	전북본소	Unknown	상시예찰	종오리	신정란	전북	익산	신흥동	903-5	126.9875115	35.9342079	c-ELIZA	9/17/2019 0:00	9/23/2019 0:00	3	60	0	20
1830	전북서부	전북본소	Unknown	상시예찰	종오리	박봉금	전북	정읍	정우면	우일리 561-7	126.8786238	35.6235295	c-ELIZA	9/17/2019 0:00	9/23/2019 0:00	5	100	0	9
1831	전북서부	전북본소	Unknown	상시예찰	종오리	최석환	전북	부안	부안읍	외하리 600-7	126.7544158	35.6930971	c-ELIZA	9/17/2019 0:00	9/23/2019 0:00	8	160	0	10
1832	전북서부	전북본소	Unknown	상시예찰	종오리	송명섭	전북	정읍	입암면	접지리 1144	126.8220747	35.522313	c-ELIZA	9/17/2019 0:00	9/23/2019 0:00	7	140	0	11
1833	전북남부	전북본소	Unknown	상시예찰	종오리	정용수	전북	남원	주생면	낙동리 862-1	127.2876202	35.3896015	c-ELIZA	9/16/2019 0:00	9/23/2019 0:00	6	120	0	16
1834	전북남부	전북본소	Unknown	상시예찰	종오리	노의환	전북	남원	수지면	남창리 산 32	127.3429376	35.3346689	c-ELIZA	9/16/2019 0:00	9/23/2019 0:00	4	80	0	18
1835	전북남부	전북본소	Unknown	상시예찰	종오리	최성철	전북	임실	청웅면	석전로 19-1	127.2171453	35.5776945	c-ELIZA	9/16/2019 0:00	9/23/2019 0:00	8	160	0	19
1836	전북본소	전북본소	Unknown	상시예찰	종오리	임춘배	전북	무주	무주읍	내도리 1273	127.6489059	36.0357112	c-ELIZA	10/28/2019 0:00	10/28/2019 0:00	4	80	0	21
1837	전북서부	전북서부	Unknown	출하전검사	종오리	박봉금	전북	정읍	정우면	정우남산길 56-111	126.8787474	35.6233684	cELISA	10/28/2019 0:00	10/28/2019 0:00	5	200	0	26
1838	전북남부	전북남부	Unknown	출하전검사	종오리	정용수	전북	남원	주생면	낙동리 862-1	127.2876202	35.3896015	cELISA	10/24/2019 0:00	10/25/2019 0:00	6	120	0	16
1839	전북본소	전북본소	Unknown	상시예찰	종오리	임춘배	전북	무주	무주읍	내도리 1273	127.6489059	36.0357112	Egg-Inoculation,c-ELISA	11/19/2019 0:00	11/26/2019 0:00	4	80	0	21
1840	전북북부	전북본소	Unknown	상시예찰	종오리	신정란	전북	익산	신흥동	903-5	126.9875115	35.9342079	Egg-Inoculation,c-ELISA	11/19/2019 0:00	11/26/2019 0:00	3	60	0	20
1841	전북서부	전북본소	Unknown	상시예찰	종오리	최석환	전북	부안	부안읍	외하리 600-7	126.7544158	35.6930971	Egg-Inoculation,c-ELISA	11/18/2019 0:00	11/26/2019 0:00	8	160	0	10
1842	전북서부	전북본소	Unknown	상시예찰	종오리	송명섭	전북	정읍	입암면	접지리 1144	126.8220747	35.522313	Egg-Inoculation,c-ELISA	11/19/2019 0:00	11/26/2019 0:00	7	140	0	11
1843	전북서부	전북본소	Unknown	상시예찰	종오리	오영섭	전북	정읍	칠보면	반곡리 543	126.9702248	35.5848513	Egg-Inoculation,c-ELISA	11/19/2019 0:00	11/26/2019 0:00	1	20	0	12
1844	전북서부	전북본소	Unknown	상시예찰	종오리	서후남	전북	정읍	소성면	애당리 177-2	126.7750362	35.5197894	Egg-Inoculation,c-ELISA	11/20/2019 0:00	11/26/2019 0:00	4	80	0	23
1845	전북서부	전북본소	Unknown	상시예찰	종오리	한웅도	전북	고창	해리면	왕촌리 1499	126.5159627	35.4694001	Egg-Inoculation,c-ELISA	11/19/2019 0:00	11/26/2019 0:00	5	100	0	24
1846	전북서부	전북본소	Unknown	상시예찰	종오리	이세종	전북	부안	진서면	소운호길 29	126.5578887	35.5898881	Egg-Inoculation,c-ELISA	11/19/2019 0:00	11/26/2019 0:00	4	80	0	13
1847	전북서부	전북본소	Unknown	상시예찰	종오리	이수경	전북	정읍	이평면	청량리 128-18	126.8035478	35.6768494	Egg-Inoculation,c-ELISA	11/19/2019 0:00	11/26/2019 0:00	13	260	0	15
1848	전북서부	전북본소	Unknown	상시예찰	종오리	박일순	전북	정읍	감곡면	통석리 1196	126.9513149	35.6937117	Egg-Inoculation,c-ELISA	11/20/2019 0:00	11/26/2019 0:00	6	120	0	14
1849	전북서부	전북본소	Unknown	상시예찰	종오리	강정옥	전북	정읍	정우면	정우길 350-58	126.9005743	35.6739349	Egg-Inoculation,c-ELISA	11/20/2019 0:00	11/26/2019 0:00	9	180	0	25
1850	전북남부	전북본소	Unknown	상시예찰	종오리	송기열	전북	남원	사매면	화정리 517-5	127.3455795	35.4679437	Egg-Inoculation,c-ELISA	11/19/2019 0:00	11/26/2019 0:00	4	80	0	17
1851	전북남부	전북본소	Unknown	상시예찰	종오리	최성철	전북	임실	청웅면	석전로 19-1	127.2171453	35.5776945	Egg-Inoculation,c-ELISA	11/19/2019 0:00	11/26/2019 0:00	8	160	0	19
1852	전북남부	전북남부	Unknown	출하전검사	종오리	노의환	전북	남원	수지면	남창리 산 32	127.3429376	35.3346689	cELISA	11/4/2019 0:00	11/5/2019 0:00	4	80	0	18
1853	전북북부	전북북부	Unknown	출하전검사	종오리	신정란	전북	익산	신흥동	903-5	126.9875115	35.9342079	cELISA	12/27/2019 0:00	12/27/2019 0:00	3	60	0	20
1854	전북서부	전북서부	Unknown	출하전검사	종오리	송명섭	전북	정읍	입암면	접지리 1144	126.8220747	35.522313	rRT-PCR	12/18/2019 0:00	12/18/2019 0:00	7	280	0	11
1855	경북본소	경북본소	반기별	종오리항체	종오리	장원철	경북	구미시	도개면	가산리 1646	128.2994048	36.3130138	c-ELISA	2/26/2019 0:00	2/27/2019 0:00	3	60	0	127
1856	경북서부	경북서부	반기별	종오리항체	종오리	김영일	경북	예천군	개포면	용개로 702-62	128.343192	36.6042755	c-ELISA	2/25/2019 0:00	2/26/2019 0:00	8	160	0	130
1857	경북북부	경북북부	반기별	종오리항체	종오리	이성재	경북	영주시	장수면	호문리 797	128.5816497	36.7519485	c-ELISA	3/6/2019 0:00	3/8/2019 0:00	6	120	0	129
1858	경북북부	경북북부	반기별	종오리항체	종오리	이교수	경북	안동시	녹전면	서삼길 320-42	128.7551777	36.6924962	c-ELISA	3/6/2019 0:00	3/8/2019 0:00	8	160	0	128
1859	경북본소	경북본소	반기별	종오리항체	종오리	장원철	경북	구미시	도개면	가산리 1646	128.2994048	36.3130138	c-ELISA	5/16/2019 0:00	5/17/2019 0:00	3	60	0	127
1860	경북북부	경북북부	반기별	종오리항체	종오리	이교수	경북	안동시	녹전면	서삼길 320-42	128.7551777	36.6924962	c-ELISA	5/2/2019 0:00	5/2/2019 0:00	6	120	0	128
1861	경북서부	경북서부	반기별	종오리항체	종오리	김영일	경북	예천군	개포면	용개로 702-62	128.343192	36.6042755	c-ELISA	8/21/2019 0:00	8/30/2019 0:00	11	220	0	130
1862	경북북부	경북북부	반기별	종오리항체	종오리	이성재	경북	영주시	장수면	호문리 797	128.5816497	36.7519485	c-ELISA	9/23/2019 0:00	9/24/2019 0:00	8	160	0	129
1863	경북본소	경북본소	반기별	종오리항체	종오리	장원철	경북	구미시	도개면	가산리 1646	128.2994048	36.3130138	c-ELISA	10/24/2019 0:00	10/29/2019 0:00	6	120	0	127
1864	경북북부	경북북부	상시	오리출하전검사	종오리	이성재	경북	영주시	장수면	호문리 797	128.5816497	36.7519485	c-ELISA	12/4/2019 0:00	12/4/2019 0:00	4	80	0	129
1865	충북중부	충북중부	Unknown	종오리예찰	종오리	양태식	충북	음성	삼성	용대리 28	127.6904813	36.9402868	c-ELISA	1/21/2019 0:00	1/25/2019 0:00	12	240	0	147
1866	충북중부	충북중부	Unknown	종오리예찰	종오리	한명희	충북	음성	맹동	인곡리 193	127.6904813	36.9402868	c-ELISA	1/21/2019 0:00	1/25/2019 0:00	7	140	0	147
1867	충북본소	충북본소	Unknown	종오리 예찰(항체)	종오리	조정기	충북	청주시	상당구 미원면	월용리 산63-1	127.7109876	36.6132962	C-ELISA	2/12/2019 0:00	2/14/2019 0:00	3	60	0	80
1868	충북본소	충북본소	Unknown	종오리 예찰(항체)	종오리	이명숙	충북	청주시	상당구 미원면	운교리 180	127.6906878	36.6940476	C-ELISA	2/13/2019 0:00	2/14/2019 0:00	3	60	0	83
1869	충북본소	충북본소	Unknown	종오리 예찰(항체)	종오리	유충선	충북	청주시	상당구 미원면	운암계원로 1168	127.7472639	36.5892259	C-ELISA	2/13/2019 0:00	2/14/2019 0:00	5	100	0	81
1870	충북본소	충북본소	Unknown	종오리 예찰(항체)	종오리	주원산오리 괴산농장	충북	괴산군	청천면	강평리 348	127.7456959	36.6379334	C-ELISA	2/13/2019 0:00	2/14/2019 0:00	4	80	0	82
1871	충북본소	충북본소	Unknown	종오리 예찰(항체)	종오리	오비아코리아	충북	진천군	문백면	사양리 627-4	127.4589682	36.8319217	C-ELISA	2/13/2019 0:00	2/14/2019 0:00	2	40	0	76
1872	충북본소	충북본소	Unknown	종오리 예찰(항체)	종오리	김기회	충북	진천군	진천읍	상계리 210	127.3926653	36.8322954	C-ELISA	2/13/2019 0:00	2/14/2019 0:00	3	60	0	74
1873	충북본소	충북본소	Unknown	종오리 예찰(항체)	종오리	류희경	충북	괴산군	장연면	조곡리 60	127.9048008	36.8749924	C-ELISA	2/13/2019 0:00	2/14/2019 0:00	7	140	0	79
1874	충북본소	충북본소	Unknown	종오리 예찰(항체)	종오리	김기선	충북	괴산군	소수면	아성리 280	127.7579763	36.83351	C-ELISA	2/13/2019 0:00	2/14/2019 0:00	5	100	0	77
1875	충북본소	충북본소	Unknown	종오리 예찰(항체)	종오리	김기택	충북	괴산군	소수면	아성리 349	127.7595581	36.8332068	C-ELISA	2/13/2019 0:00	2/14/2019 0:00	3	60	0	78
1876	충북본소	충북본소	Unknown	종오리 예찰(항체)	종오리	류정현	충북	진천군	진천읍	문봉리 364	127.390227	36.8513607	C-ELISA	2/15/2019 0:00	2/19/2019 0:00	8	160	0	75
1877	충북본소	충북본소	Unknown	종오리 예찰(항체)	종오리	연창준	충북	괴산군	소수면	수리 1191	127.7479437	36.8604525	C-ELISA	2/18/2019 0:00	2/19/2019 0:00	5	100	0	85
1878	충북중부	충북중부	Unknown	종오리예찰	종오리	최영이	충북	충주	동량	대전리 39	127.9259338	36.9910782	c-ELISA	2/13/2019 0:00	2/13/2019 0:00	7	140	0	148
1879	충북중부	충북중부	Unknown	종오리예찰	종오리	윤병호	충북	음성	감곡	문촌리 983-4	127.6904813	36.9402868	c-ELISA	2/13/2019 0:00	2/13/2019 0:00	1	20	0	147
1880	충북중부	충북중부	Unknown	종오리예찰	종오리	이성이	충북	음성	대소	부윤리 333-2	127.6904813	36.9402868	c-ELISA	2/13/2019 0:00	2/13/2019 0:00	2	40	0	147
1881	충북중부	충북중부	Unknown	종오리예찰	종오리	박현주	충북	음성	원남	보룡리 42-5	127.6904813	36.9402868	c-ELISA	2/27/2019 0:00	2/27/2019 0:00	9	180	0	147
1882	충북본소	충북본소	Unknown	종오리 예찰(항체)	종오리	오비아코리아	충북	진천군	문백면	사양리 627-6	127.4580316	36.8327915	C-ELISA	3/5/2019 0:00	3/6/2019 0:00	2	40	0	149
1883	충북중부	충북중부	Unknown	종오리예찰	오리	양태식	충북	음성	삼성	용대리 28	127.6904813	36.9402868	c-ELISA	3/7/2019 0:00	3/11/2019 0:00	12	240	0	147
1884	충북중부	충북중부	Unknown	종오리예찰	오리	한명희	충북	음성	맹동	인곡리 193	127.6904813	36.9402868	c-ELISA	3/7/2019 0:00	3/11/2019 0:00	7	140	0	147
1885	충북본소	충북본소	Unknown	출하전 검사	종오리	김기택	충북	괴산군	소수면	아성리 349	127.7595581	36.8332068	C-ELISA	4/26/2019 0:00	4/26/2019 0:00	3	60	0	78
1886	충북중부	충북중부	Unknown	종오리예찰	종오리	송정현	충북	음성	원남	보덕로 254	127.6904813	36.9402868	c-ELISA	4/15/2019 0:00	4/16/2019 0:00	5	100	0	147
1887	충북본소	충북본소	Unknown	출하전 검사	종오리	김기회	충북	진천군	진천읍	상계리 210	127.3926653	36.8322954	C-ELISA	5/24/2019 0:00	5/24/2019 0:00	3	60	0	74
1888	충북중부	충북중부	Unknown	출하전 검사	오리	최영이	충북	충주	동량	대전리 39	127.9259338	36.9910782	c-ELISA	4/19/2019 0:00	4/22/2019 0:00	7	140	0	148
1889	충북중부	충북중부	Unknown	출하전 검사	오리	윤병호	충북	음성	감곡	문촌리 983-4	127.6904813	36.9402868	c-ELISA	5/21/2019 0:00	5/22/2019 0:00	1	20	0	147
1890	충북본소	충북본소	Unknown	출하전 검사	종오리	류희경	충북	괴산군	장연면	조곡리 60	127.9048008	36.8749924	C-ELISA	6/3/2019 0:00	6/3/2019 0:00	4	160	0	79
1891	충북본소	충북본소	Unknown	출하전 검사	종오리	연창준	충북	괴산군	소수면	수리 1174	127.7467306	36.8610267	C-ELISA	6/20/2019 0:00	6/20/2019 0:00	1	20	0	93
1892	중부지소	중부지소	Unknown	출하전 검사	오리	박현주	충북	음성	원남	보룡리 42-5	127.6904813	36.9402868	c-ELISA	6/18/2019 0:00	6/19/2019 0:00	1	20	0	147
1893	중부지소	중부지소	Unknown	출하전 검사	오리	양태식	충북	음성	삼성	용대리 28	127.6904813	36.9402868	c-ELISA	6/27/2019 0:00	6/28/2019 0:00	11	220	0	147
1894	충북본소	충북본소	Unknown	출하전 검사	종오리	김기선	충북	괴산군	소수면	아성리 278-1	127.7572055	36.8326433	C-ELISA	7/29/2019 0:00	7/29/2019 0:00	5	100	0	150
1895	충북본소	충북본소	Unknown	출하전 검사	종오리	류희경	충북	괴산군	장연면	조곡리 60	127.9048008	36.8749924	ELISA	9/18/2019 0:00	9/18/2019 0:00	1	20	0	79
1896	중부지소	중부지소	Unknown	종오리예찰	종오리	이성이	충북	음성	대소	부윤리 333-2	127.6904813	36.9402868	c-ELISA	11/7/2019 0:00	11/11/2019 0:00	3	60	0	147
1897	중부지소	중부지소	Unknown	종오리예찰	종오리	박현주	충북	음성	원남	보룡리 42-5	127.6904813	36.9402868	c-ELISA	11/7/2019 0:00	11/11/2019 0:00	9	180	0	147
1898	중부지소	중부지소	Unknown	종오리예찰	종오리	송정현	충북	음성	원남	보덕로 254	127.6904813	36.9402868	c-ELISA	11/7/2019 0:00	11/11/2019 0:00	5	100	0	147
1899	중부지소	중부지소	Unknown	종오리예찰	종오리	양태식	충북	음성	삼성	용대리 28	127.6904813	36.9402868	c-ELISA	11/7/2019 0:00	11/11/2019 0:00	9	180	0	147
1900	중부지소	중부지소	Unknown	종오리예찰	종오리	양태식	충북	음성	삼성	용대리 28	127.6904813	36.9402868	c-ELISA	11/20/2019 0:00	11/22/2019 0:00	2	40	0	147
1901	중부지소	중부지소	Unknown	종오리예찰	종오리	한명희	충북	음성	맹동	인곡리 193	127.6904813	36.9402868	c-ELISA	11/22/2019 0:00	11/22/2019 0:00	7	140	0	147
1902	충북본소	충북본소	Unknown	종오리 예찰(항체)	종오리	조정기	충북	청주시	상당구 미원면	월용리 산63-1	127.7109876	36.6132962	C-ELISA	12/2/2019 0:00	12/3/2019 0:00	3	60	0	80
1903	충북본소	충북본소	Unknown	종오리 예찰(항체)	종오리	연창준	충북	괴산군	소수면	수리 1174	127.7467306	36.8610267	C-ELISA	12/2/2019 0:00	12/3/2019 0:00	4	80	0	93
1904	충북본소	충북본소	Unknown	종오리 예찰(항체)	종오리	유충선	충북	청주시	상당구 미원면	운암계원로 1168	127.7472639	36.5892259	C-ELISA	12/2/2019 0:00	12/3/2019 0:00	5	100	0	81
1905	충북본소	충북본소	Unknown	종오리 예찰(항체)	종오리	주원산오리 괴산농장	충북	괴산군	청천면	강평리 348	127.7456959	36.6379334	C-ELISA	12/2/2019 0:00	12/3/2019 0:00	4	80	0	82
1906	충북본소	충북본소	Unknown	종오리 예찰(항체)	종오리	김기택	충북	괴산군	소수면	아성리 349	127.7595581	36.8332068	C-ELISA	12/2/2019 0:00	12/3/2019 0:00	5	100	0	78
1907	충북본소	충북본소	Unknown	종오리 예찰(항체)	종오리	이명숙	충북	청주시	상당구 미원면	운교리 180	127.6906878	36.6940476	C-ELISA	12/2/2019 0:00	12/3/2019 0:00	8	160	0	83
1908	충북본소	충북본소	Unknown	종오리 예찰(항체)	종오리	류희경	충북	괴산군	장연면	조곡리 60	127.9048008	36.8749924	C-ELISA	12/2/2019 0:00	12/3/2019 0:00	6	120	0	79
1909	충북본소	충북본소	Unknown	종오리 예찰(항체)	종오리	마낙중	충북	진천군	문백면	계산리 169-1	127.4095071	36.779328	C-ELISA	12/12/2019 0:00	12/16/2019 0:00	8	160	0	131
1910	충북본소	충북본소	Unknown	출하전 검사	종오리	주원산오리 괴산농장	충북	괴산군	청천면	강평리 348	127.7456959	36.6379334	C-ELISA	12/12/2019 0:00	12/12/2019 0:00	5	100	0	82
1911	충북본소	충북본소	Unknown	종오리 예찰(항체)	종오리	김기회	충북	진천군	진천읍	상계리 210	127.3926653	36.8322954	C-ELISA	12/17/2019 0:00	12/17/2019 0:00	2	40	0	74
1912	충북본소	충북본소	Unknown	종오리 예찰(항체)	종오리	오비아코리아	충북	진천군	문백면	사양리 627-4	127.4589682	36.8319217	C-ELISA	12/26/2019 0:00	12/26/2019 0:00	2	40	0	76
1913	중부지소	중부지소	Unknown	종오리예찰	종오리	최영이	충북	충주	동량	대전리 39	127.9259338	36.9910782	c-ELISA	12/26/2019 0:00	12/26/2019 0:00	7	140	0	148
1914	전북북부	전북북부	Unknown	방역지역예찰검사	육용오리	박은미	전북	김제	공덕면	회룡리 586-6	126.8693048	35.8893961	cELISA	1/31/2019 0:00	1/31/2019 0:00	6	120	0	151
1915	전북북부	전북북부	Unknown	방역지역예찰검사	육용오리	이기백	전북	김제	용지면	예촌리 675	126.9680259	35.8610562	cELISA	1/31/2019 0:00	1/31/2019 0:00	4	80	0	152
1916	전북북부	전북북부	Unknown	방역지역예찰검사	육용오리	이기백	전북	김제	용지면	봉의리 10-12	126.9708448	35.865686	cELISA	1/31/2019 0:00	1/31/2019 0:00	3	60	0	153
1917	전북북부	전북북부	Unknown	방역지역예찰검사	육용오리	이기백	전북	김제	용지면	송산리 산1-11	126.9689506	35.8631822	cELISA	1/31/2019 0:00	1/31/2019 0:00	6	120	0	154
1918	전북북부	전북북부	Unknown	방역지역예찰검사	육용오리	황문주	전북	김제	용지면	신정리 492-1	126.9701766	35.8377313	cELISA	1/31/2019 0:00	1/31/2019 0:00	2	40	0	155
1919	강원북부	강원북부	상시	방역대	오리	최돈영	강원도	양양군	양양읍	감곡리 562	128.6177505	38.0936936	HI	1/25/2019 0:00	1/25/2019 0:00	1	8	0	156
1920	강원북부	강원북부	상시	방역대	오리	조무훈	강원도	양양군	강현면	장산리 542-2	128.5883725	38.1407852	HI	1/25/2019 0:00	1/25/2019 0:00	1	10	0	157
1921	강원본소	강원본소	상시	방역대	오리	김창경	강원도	춘천시	신동	1206	127.7344997	37.9228897	HI	3/15/2019 0:00	3/15/2019 0:00	1	2	0	158
1922	강원본소	강원본소	상시	방역대	오리	박용희	강원도	춘천시	동면	장학리 607-2	127.7513842	37.9112944	HI	3/15/2019 0:00	3/15/2019 0:00	1	16	0	159
1923	강원본소	강원본소	상시	방역대	오리	황귀순	강원도	춘천시	동면	월곡리 362-2	127.8046525	37.9288296	HI	3/15/2019 0:00	3/15/2019 0:00	1	20	0	160
1924	강원본소	강원본소	상시	방역대	오리	정일랑	강원도	춘천시	신북읍	발산리 1022	127.7493557	37.9594313	HI	3/15/2019 0:00	3/15/2019 0:00	1	20	0	161
1925	강원본소	강원본소	상시	방역대	오리	최승철	강원도	춘천시	서면	신매리 939	127.7021876	37.9335795	HI	3/15/2019 0:00	3/15/2019 0:00	1	19	0	162
1926	강원본소	강원본소	상시	방역대	오리	이을신	강원도	춘천시	동면	월곡리 209-1	127.8034066	37.9182766	HI	3/15/2019 0:00	3/15/2019 0:00	1	11	0	163
1927	강원본소	강원본소	상시	방역대	오리	이종례	강원도	춘천시	사북면	고성리 309-1	127.7333164	37.9922558	HI	3/15/2019 0:00	3/15/2019 0:00	1	4	0	164
1928	강원본소	강원본소	상시	방역대	오리	이정구	강원도	춘천시	서면	월송리 189	127.6934435	37.9298719	HI	3/15/2019 0:00	3/15/2019 0:00	1	10	0	165
1929	강원본소	강원본소	상시	방역대	오리	최승실	강원도	춘천시	온의동	412	127.71271	37.8546853	HI	3/15/2019 0:00	3/15/2019 0:00	1	5	0	166
1930	강원본소	강원본소	상시	방역대	오리	서만림	강원도	춘천시	동내면	학곡리 산18	127.7528722	37.8369631	HI	3/15/2019 0:00	3/15/2019 0:00	1	4	0	167
1931	강원본소	강원본소	상시	방역대	오리	안낙영	강원도	춘천시	동면	감정리 355-2	127.7835046	37.9059788	HI	3/15/2019 0:00	3/15/2019 0:00	1	4	0	168
1932	강원본소	강원본소	상시	방역대	오리	한상호	강원도	춘천시	동내면	거두리 98-1	127.7947098	37.859461	HI	3/15/2019 0:00	3/15/2019 0:00	1	3	0	169
1933	강원본소	강원본소	상시	방역대	오리	홍성진	강원도	춘천시	신북읍	유포리 520-2	127.7639015	37.9480906	HI	3/15/2019 0:00	3/15/2019 0:00	1	1	0	170
1934	강원본소	강원본소	상시	방역대	오리	송옥순	강원도	춘천시	동면	월곡리 476-2	127.7981653	37.9175649	HI	3/15/2019 0:00	3/15/2019 0:00	1	2	0	171
1935	강원본소	강원본소	상시	방역대	오리	곽연자	강원도	춘천시	신북읍	지내리 759	127.7285958	37.9570967	HI	3/15/2019 0:00	3/15/2019 0:00	1	1	0	172
1936	강원본소	강원본소	상시	방역대	오리	안중칠	강원도	춘천시	동면	월곡리 168-1	127.8068373	37.9155071	HI	3/15/2019 0:00	3/15/2019 0:00	1	1	0	173
1937	강원남부	강원남부	상시	방역대	오리	박영준	강원도	원주시	호저면	무장리 482-6	127.8928545	37.4098168	HI	3/21/2019 0:00	3/22/2019 0:00	1	5	0	174
1938	강원남부	강원남부	상시	방역대	오리	박기선	강원도	원주시	지정면	월호동길 50	127.8536315	37.3818136	HI	3/21/2019 0:00	3/22/2019 0:00	1	20	0	175
1939	강원남부	강원남부	상시	방역대	오리	김진구	강원도	원주시	소초면	도도리길 109	128.0047561	37.4058734	HI	3/21/2019 0:00	3/22/2019 0:00	1	20	0	176
1940	강원남부	강원남부	상시	방역대	오리	이영관	강원도	원주시	소초면	도도리길 64-1	128.00139	37.4081893	HI	3/21/2019 0:00	3/22/2019 0:00	1	2	0	177
1941	강원남부	강원남부	상시	방역대	오리	영서고등학교	강원도	원주시	반곡동	626	127.98275	37.3154643	HI	3/21/2019 0:00	3/22/2019 0:00	1	20	0	178
1942	강원본소	강원본소	상시	방역대	오리	박용희	강원도	춘천시	동면	장학리 607-2	127.7513842	37.9112944	HI	11/1/2019 0:00	11/1/2019 0:00	1	16	0	159
1943	강원본소	강원본소	상시	방역대	오리	김창경	강원도	춘천시	신동	1205	127.7292416	37.9237607	HI	11/1/2019 0:00	11/1/2019 0:00	1	2	0	179
1944	강원본소	강원본소	상시	방역대	오리	황귀순	강원도	춘천시	동면	월곡리 362-2	127.8046525	37.9288296	HI	11/1/2019 0:00	11/1/2019 0:00	1	20	0	160
1945	강원본소	강원본소	상시	방역대	오리	정일랑	강원도	춘천시	신북읍	발산리 1022	127.7493557	37.9594313	HI	11/1/2019 0:00	11/1/2019 0:00	1	20	0	161
1946	강원본소	강원본소	상시	방역대	오리	이을신	강원도	춘천시	동면	월곡리 209-1	127.8034066	37.9182766	HI	11/1/2019 0:00	11/1/2019 0:00	1	13	0	163
1947	강원본소	강원본소	상시	방역대	오리	이종례	강원도	춘천시	사북면	고성리 309-1	127.7333164	37.9922558	HI	11/1/2019 0:00	11/1/2019 0:00	1	7	0	164
1948	강원본소	강원본소	상시	방역대	오리	이정구	강원도	춘천시	서면	월송리 189	127.6934435	37.9298719	HI	11/1/2019 0:00	11/1/2019 0:00	1	5	0	165
1949	강원본소	강원본소	상시	방역대	오리	최승싈	강원도	춘천시	온의동	410	127.7126295	37.8549283	HI	11/1/2019 0:00	11/1/2019 0:00	1	4	0	180
1950	강원본소	강원본소	상시	방역대	오리	서만림	강원도	춘천시	동내면	학곡리 산18	127.7528722	37.8369631	HI	11/1/2019 0:00	11/1/2019 0:00	1	4	0	167
1951	강원본소	강원본소	상시	방역대	오리	한상호	강원도	춘천시	동내면	거두리 867	127.7962339	37.8590222	HI	11/1/2019 0:00	11/1/2019 0:00	1	3	0	181
1952	강원본소	강원본소	상시	방역대	오리	송옥순	강원도	춘천시	동면	월곡리 476-2	127.7981653	37.9175649	HI	11/1/2019 0:00	11/1/2019 0:00	1	2	0	171
1953	강원본소	강원본소	상시	방역대	오리	홍성진	강원도	춘천시	신북읍	유포리 520-2	127.7639015	37.9480906	HI	11/1/2019 0:00	11/1/2019 0:00	1	1	0	170
1954	강원본소	강원본소	상시	방역대	오리	곽연자	강원도	춘천시	신북읍	지내리 759	127.7285958	37.9570967	HI	11/1/2019 0:00	11/1/2019 0:00	1	1	0	172
1955	강원본소	강원본소	상시	방역대	오리	최승철	강원도	춘천시	서면	신매리 939	127.7021876	37.9335795	HI	11/1/2019 0:00	11/1/2019 0:00	1	12	0	162
1956	부산 동물위생시험소	부산 동물위생시험소	상시	상시	오리	강덕모	부산	강서구	대저2동	744001	128.9633487	35.1771459	c-ELISA	1/30/2019 0:00	1/31/2019 0:00	1	6	0	182
1957	부산 동물위생시험소	부산 동물위생시험소	상시	상시	오리	배영초등학교	부산	강서구	대저2동	4552	128.9459243	35.1504667	c-ELISA	1/30/2019 0:00	1/31/2019 0:00	1	5	0	183
1958	부산 동물위생시험소	부산 동물위생시험소	상시	상시	오리	장일용	부산	사하구	장림동	329-2	128.968484	35.0823949	c-ELISA	1/30/2019 0:00	1/31/2019 0:00	1	6	0	184
1959	부산 동물위생시험소	부산 동물위생시험소	상시	상시	오리	하귀용	부산	강서구	화전동	447	128.8626395	35.1040347	c-ELISA	1/30/2019 0:00	1/31/2019 0:00	1	7	0	185
1960	부산 동물위생시험소	부산 동물위생시험소	상시	상시	오리	최부호	부산	강서구	송정동	703-1	128.8433228	35.1167453	c-ELISA	1/30/2019 0:00	1/31/2019 0:00	1	10	0	186
1961	부산 동물위생시험소	부산 동물위생시험소	상시	상시	오리	조영대	부산	강서구	강동동	4584-13	128.9089308	35.1497493	c-ELISA	1/30/2019 0:00	1/31/2019 0:00	1	2	0	187
1962	부산 동물위생시험소	부산 동물위생시험소	상시	상시	오리	윤무현	부산	강서구	봉림동	147-22	128.8993763	35.17908	c-ELISA	2/15/2019 0:00	2/20/2019 0:00	1	10	0	188
1963	부산 동물위생시험소	부산 동물위생시험소	상시	상시	오리	문병석	부산	강서구	죽동동	515-279	128.8751204	35.1951223	c-ELISA	2/15/2019 0:00	2/20/2019 0:00	1	10	0	189
1964	부산 동물위생시험소	부산 동물위생시험소	상시	상시	오리	김종의	부산	강서구	대저2동	513-28	128.9186571	35.1782863	c-ELISA	2/15/2019 0:00	2/20/2019 0:00	1	11	0	190
1965	부산 동물위생시험소	부산 동물위생시험소	상시	상시	오리	송정태	부산	강서구	봉림동	931-7	128.8921545	35.1702456	c-ELISA	2/15/2019 0:00	2/20/2019 0:00	1	12	0	191
1966	부산 동물위생시험소	부산 동물위생시험소	상시	상시	오리	박상근	부산	기장군	장안읍	용소리 367-2	129.2401261	35.3389361	c-ELISA	9/24/2019 0:00	9/25/2019 0:00	1	20	0	192
1967	부산 동물위생시험소	부산 동물위생시험소	상시	상시	오리	이영희	부산	기장군	철마면	이곡리 산34	129.1770786	35.2770126	c-ELISA	9/24/2019 0:00	9/25/2019 0:00	1	20	0	193
1968	부산 동물위생시험소	부산 동물위생시험소	상시	상시	오리	이진우	부산	기장군	정관읍	월평리 89-3	129.139993	35.3616625	c-ELISA	9/24/2019 0:00	9/25/2019 0:00	1	20	0	194
1969	부산 동물위생시험소	부산 동물위생시험소	상시	상시	오리	최부호	부산	강서구	송정동	703-1	128.8433228	35.1167453	c-ELISA	9/26/2019 0:00	9/27/2019 0:00	1	20	0	186
1970	충남태안	충남태안	Unknown	야생조류 예찰지역 검사	육용오리	이희찬	충남	서산시	부석면	강당리 595	126.3959977	36.6659924	c-ELISA	2/27/2019 0:00	2/28/2019 0:00	1	20	0	195
1971	충남태안	충남태안	Unknown	야생조류 예찰지역 검사	육용오리	송기찬	충남	서산시	부석면	강당리 608-2	126.3973958	36.6665339	c-ELISA	2/27/2019 0:00	2/28/2019 0:00	1	2	0	196
1972	충남태안	충남태안	Unknown	야생조류 예찰지역 검사	육용오리	조원국	충남	서산시	인지	야당리 553-38	126.450308	36.7849639	c-ELISA	2/27/2019 0:00	2/28/2019 0:00	1	1	0	197
1973	충남태안	충남태안	Unknown	야생조류 예찰지역 검사	육용오리	김기병	충남	서산시	부석면	가사리 932-6	126.3510007	36.761723	c-ELISA	2/27/2019 0:00	2/28/2019 0:00	1	2	0	198
1974	아산지소	아산지소	Unknown	야생조류 예찰지역 검사	육용오리	조규형	충남	천안시 동남구	광덕면	매당리 92-8	127.1028731	36.6994326	c-ELISA	2/8/2019 0:00	2/8/2019 0:00	11	220	0	199
1975	아산지소	아산지소	Unknown	야생조류 예찰지역 검사	육용오리	조규형	충남	천안시	광덕면	매당리 92-8	127.1028731	36.6994326	c-ELISA	10/15/2019 0:00	10/16/2019 0:00	8	160	0	199
1976	아산지소	아산지소	Unknown	야생조류 예찰지역 검사	육용오리	박의호	충남	천안시	병천면	매성리 86-1	127.3154731	36.8192056	c-ELISA	10/24/2019 0:00	10/25/2019 0:00	13	260	0	200
1977	아산지소	아산지소	Unknown	야생조류 예찰지역 검사	육용오리	조규형	충남	천안시	광덕면	매당리 92-8	127.1028731	36.6994326	c-ELISA	1/24/2019 0:00	1/24/2019 0:00	6	120	0	199
1978	경기본소	경기본소	특별방역	방역대 예찰	오리	권승안	경기	김포	하성 석탄리	701-5	126.7156628	37.6152698	c-ELISA	3/25/2019 0:00	3/27/2019 0:00	1	7	0	201
1979	경기본소	경기본소	특별방역	방역대 예찰	오리	최정옥	경기	김포	하성 봉성	391-1	126.7156628	37.6152698	c-ELISA	3/25/2019 0:00	3/27/2019 0:00	1	4	0	201
1980	경기본소	경기본소	특별방역	방역대 예찰	오리	이호은	경기	김포	하성 하사	202	126.7156628	37.6152698	c-ELISA	3/25/2019 0:00	3/27/2019 0:00	1	2	0	201
1981	경기북부본소	경기북부본소	상시	예찰지역 일제검사	육용오리	문희준	경기	파주	탄현	축현리352	126.7799719	37.7601397	C-ELISA	3/25/2019 0:00	3/26/2019 0:00	1	1	0	202
1982	경기도동물위생시험소남부지소	경기도동물위생시험소남부지소	특별방역	Unknown	육용오리	안성연(이형준)	경기도	안성	일죽	죽화로 260-19	127.2797823	37.0080298	ELISA	10/28/2019 0:00	10/28/2019 0:00	4	80	0	203
1983	농가	전남북부	1월	폐사체	육용오리	안찬주2	전남	곡성군	겸면	남양리 242	127.1684612	35.2600235	rRT-PCR	1/31/2019 0:00	1/31/2019 0:00	3	0	0	204
1984	신선산오리	경남본소	특별방역대책기간	오리폐사체	육용오리	이충만	경남	하동군	진교면	고이리 375	127.9188846	35.0584522	rRT-PCR	1/7/2019 0:00	1/7/2019 0:00	3	0	0	205
1985	신선산오리	경남본소	특별방역대책기간	오리폐사체	육용오리	한임근	경남	진주시	수곡면	대천리 321-10	127.9230903	35.2029472	rRT-PCR	1/17/2019 0:00	1/17/2019 0:00	3	0	0	206
1986	신선산오리	경남본소	특별방역대책기간	오리폐사체	육용오리	이상신(정일화)	경남	하동군	옥종면	문암리 163-10	127.8815159	35.199344	rRT-PCR	1/17/2019 0:00	1/17/2019 0:00	3	0	0	207
1987	신선산오리	경남본소	특별방역대책기간	오리폐사체	육용오리	양규팔	경남	하동군	옥종면	문암리 163-12	127.8819334	35.1991912	rRT-PCR	1/17/2019 0:00	1/17/2019 0:00	3	0	0	208
1988	신선산오리	경남본소	특별방역대책기간	오리폐사체	육용오리	박상문1	경남	하동군	옥종면	문암리 163-9	127.8813071	35.1994159	rRT-PCR	1/29/2019 0:00	1/29/2019 0:00	3	0	0	209
1989	신선산오리	경남본소	특별방역대책기간	오리폐사체	육용오리	박상문2	경남	하동군	옥종면	문암리 163-1	127.8801093	35.1999196	rRT-PCR	1/29/2019 0:00	1/29/2019 0:00	3	0	0	210
1990	신선산오리	경남본소	특별방역대책기간	오리폐사체	육용오리	이상연	경남	진주시	수곡면	대천리 783-1	127.913001	35.2098274	rRT-PCR	1/29/2019 0:00	1/29/2019 0:00	3	0	0	211
1991	신선산오리	경남본소	특별방역대책기간	오리폐사체	육용오리	오정석	경남	산청군	산청읍	차탄리 산136	127.8798398	35.4418499	rRT-PCR	1/29/2019 0:00	1/29/2019 0:00	3	0	0	212
1992	경남중부	경남중부	상시	오리폐사체	오리	홍정생	경남	김해시	한림면	안곡리 476-1	128.8437726	35.2929928	rRT-PCR	1/29/2019 0:00	1/29/2019 0:00	1	0	0	213
1993	경남동부	경남동부	상시	오리폐사체	육용오리	최화자	경남	창녕군	대합면	목단리 1583-4	128.4306466	35.6112494	rRT-PCR	1/4/2019 0:00	1/4/2019 0:00	3	0	0	214
1994	경남동부	경남동부	상시	오리폐사체	육용오리	이상수	경남	창녕군	대합면	용산유산로 135-46	128.430321	35.6122781	rRT-PCR	1/10/2019 0:00	1/10/2019 0:00	3	0	0	215
1995	경남동부	경남동부	상시	오리폐사체	육용오리	이선이	경남	창녕군	대합면	이방대합로 619	128.4071809	35.6070675	rRT-PCR	1/31/2019 0:00	1/31/2019 0:00	3	0	0	216
1996	다솔	경남북부	특별방역대책기간	오리폐사체	육용오리	김진봉	경남	거창군	거창읍	송변리 295-21	127.9123532	35.6973372	rRT-PCR	1/2/2019 0:00	1/4/2019 0:00	3	0	0	217
1997	주원산오리	경남북부	특별방역대책기간	오리폐사체	육용오리	정상구	경남	거창군	위천면	당산리 524	127.8512472	35.7451031	rRT-PCR	1/3/2019 0:00	1/4/2019 0:00	3	0	0	218
1998	다솔	경남북부	특별방역대책기간	오리폐사체	육용오리	진종철	경남	함양군	휴천면	목현리 192-6	127.7449785	35.4894592	rRT-PCR	1/8/2019 0:00	1/10/2019 0:00	3	0	0	219
1999	다솔	경남북부	특별방역대책기간	오리폐사체	육용오리	서상은	경남	함양군	서상면	상남리 1574-1	127.66478	35.7215724	rRT-PCR	1/9/2019 0:00	1/10/2019 0:00	3	0	0	220
[truncated: 28,396 more rows]
