# Supplementary material for: Evaluation of risk-based antigen and antibody surveillance strategies and their association with HPAI outbreaks in South Korean duck farms
Source: Front Vet Sci. 2025 Jul 3;12:1582269. doi: 10.3389/fvets.2025.1582269 (PMC12268706; doi:10.3389/fvets.2025.1582269)
Supplement: Supplementary Data Sheet 1 — Summary of HPAI surveillance and outbreak data in South Korean duck farms from 2019 to 2022, including farm locations, testing details (type, timing, and number of tests), and confirmed outbreak records with relevant metadata. [file Data_Sheet_1.zip › Tests_Frequencies.csv]

ID	X	Y	Season and Risk Period	Test Type	Frequency	Year	Period	Season
1	126.6156114	35.0093695	High risk, epidemic, 2020	Antibody	2	2020	High risk	Epidemic
1	126.6156114	35.0093695	High risk, epidemic, 2020	Antigen	12	2020	High risk	Epidemic
1	126.6156114	35.0093695	High risk, epidemic, 2021	Antigen	2	2021	High risk	Epidemic
1	126.6156114	35.0093695	High risk, epidemic, 2022	Antigen	3	2022	High risk	Epidemic
1	126.6156114	35.0093695	High risk, non-epidemic, 2019	Antibody	3	2019	High risk	Non-epidemic
1	126.6156114	35.0093695	High risk, non-epidemic, 2019	Antigen	11	2019	High risk	Non-epidemic
1	126.6156114	35.0093695	Low risk, epidemic, 2020	Antigen	4	2020	Low risk	Epidemic
1	126.6156114	35.0093695	Low risk, epidemic, 2021	Antigen	2	2021	Low risk	Epidemic
1	126.6156114	35.0093695	Low risk, epidemic, 2022	Antigen	2	2022	Low risk	Epidemic
1	126.6156114	35.0093695	Low risk, non-epidemic, 2019	Antigen	3	2019	Low risk	Non-epidemic
2	127.191694	34.6251972	High risk, epidemic, 2020	Antibody	1	2020	High risk	Epidemic
2	127.191694	34.6251972	High risk, epidemic, 2020	Antigen	9	2020	High risk	Epidemic
2	127.191694	34.6251972	High risk, epidemic, 2021	Antigen	2	2021	High risk	Epidemic
2	127.191694	34.6251972	High risk, epidemic, 2022	Antigen	5	2022	High risk	Epidemic
2	127.191694	34.6251972	High risk, non-epidemic, 2019	Antibody	2	2019	High risk	Non-epidemic
2	127.191694	34.6251972	High risk, non-epidemic, 2019	Antigen	7	2019	High risk	Non-epidemic
2	127.191694	34.6251972	High risk, non-epidemic, 2019	Antigen	1	2019	High risk	Non-epidemic
2	127.191694	34.6251972	Low risk, epidemic, 2020	Antibody	1	2020	Low risk	Epidemic
2	127.191694	34.6251972	Low risk, epidemic, 2020	Antigen	1	2020	Low risk	Epidemic
2	127.191694	34.6251972	Low risk, epidemic, 2022	Antigen	2	2022	Low risk	Epidemic
2	127.191694	34.6251972	Low risk, non-epidemic, 2019	Antigen	3	2019	Low risk	Non-epidemic
3	127.0606025	34.7872789	High risk, non-epidemic, 2019	Antibody	3	2019	High risk	Non-epidemic
3	127.0606025	34.7872789	High risk, non-epidemic, 2019	Antigen	14	2019	High risk	Non-epidemic
4	127.0578007	34.7136262	High risk, epidemic, 2020	Antibody	1	2020	High risk	Epidemic
4	127.0578007	34.7136262	High risk, epidemic, 2020	Antigen	17	2020	High risk	Epidemic
4	127.0578007	34.7136262	High risk, epidemic, 2021	Antigen	10	2021	High risk	Epidemic
4	127.0578007	34.7136262	High risk, epidemic, 2022	Antibody	1	2022	High risk	Epidemic
4	127.0578007	34.7136262	High risk, epidemic, 2022	Antigen	8	2022	High risk	Epidemic
4	127.0578007	34.7136262	High risk, non-epidemic, 2019	Antibody	1	2019	High risk	Non-epidemic
4	127.0578007	34.7136262	High risk, non-epidemic, 2019	Antigen	13	2019	High risk	Non-epidemic
4	127.0578007	34.7136262	High risk, non-epidemic, 2019	Antigen	2	2019	High risk	Non-epidemic
4	127.0578007	34.7136262	Low risk, epidemic, 2020	Antigen	4	2020	Low risk	Epidemic
4	127.0578007	34.7136262	Low risk, epidemic, 2021	Antigen	1	2021	Low risk	Epidemic
4	127.0578007	34.7136262	Low risk, epidemic, 2022	Antibody	1	2022	Low risk	Epidemic
4	127.0578007	34.7136262	Low risk, epidemic, 2022	Antigen	2	2022	Low risk	Epidemic
4	127.0578007	34.7136262	Low risk, non-epidemic, 2019	Antibody	1	2019	Low risk	Non-epidemic
4	127.0578007	34.7136262	Low risk, non-epidemic, 2019	Antigen	1	2019	Low risk	Non-epidemic
5	127.3515678	34.754037	High risk, epidemic, 2020	Antibody	3	2020	High risk	Epidemic
5	127.3515678	34.754037	High risk, epidemic, 2020	Antigen	27	2020	High risk	Epidemic
5	127.3515678	34.754037	High risk, epidemic, 2021	Antigen	24	2021	High risk	Epidemic
5	127.3515678	34.754037	High risk, epidemic, 2022	Antibody	2	2022	High risk	Epidemic
5	127.3515678	34.754037	High risk, epidemic, 2022	Antigen	5	2022	High risk	Epidemic
5	127.3515678	34.754037	High risk, non-epidemic, 2019	Antibody	2	2019	High risk	Non-epidemic
5	127.3515678	34.754037	High risk, non-epidemic, 2019	Antigen	15	2019	High risk	Non-epidemic
5	127.3515678	34.754037	Low risk, epidemic, 2020	Antibody	1	2020	Low risk	Epidemic
5	127.3515678	34.754037	Low risk, epidemic, 2020	Antigen	3	2020	Low risk	Epidemic
5	127.3515678	34.754037	Low risk, epidemic, 2021	Antigen	4	2021	Low risk	Epidemic
5	127.3515678	34.754037	Low risk, epidemic, 2022	Antibody	1	2022	Low risk	Epidemic
5	127.3515678	34.754037	Low risk, epidemic, 2022	Antigen	2	2022	Low risk	Epidemic
5	127.3515678	34.754037	Low risk, non-epidemic, 2019	Antigen	4	2019	Low risk	Non-epidemic
6	127.0048287	34.7093648	High risk, epidemic, 2020	Antibody	1	2020	High risk	Epidemic
6	127.0048287	34.7093648	High risk, epidemic, 2020	Antigen	17	2020	High risk	Epidemic
6	127.0048287	34.7093648	High risk, epidemic, 2021	Antigen	10	2021	High risk	Epidemic
6	127.0048287	34.7093648	High risk, epidemic, 2022	Antigen	4	2022	High risk	Epidemic
6	127.0048287	34.7093648	High risk, non-epidemic, 2019	Antibody	3	2019	High risk	Non-epidemic
6	127.0048287	34.7093648	High risk, non-epidemic, 2019	Antigen	14	2019	High risk	Non-epidemic
6	127.0048287	34.7093648	Low risk, epidemic, 2020	Antigen	4	2020	Low risk	Epidemic
6	127.0048287	34.7093648	Low risk, epidemic, 2021	Antigen	1	2021	Low risk	Epidemic
6	127.0048287	34.7093648	Low risk, epidemic, 2022	Antibody	1	2022	Low risk	Epidemic
6	127.0048287	34.7093648	Low risk, epidemic, 2022	Antigen	2	2022	Low risk	Epidemic
6	127.0048287	34.7093648	Low risk, non-epidemic, 2019	Antigen	2	2019	Low risk	Non-epidemic
7	127.0578514	34.7861037	High risk, epidemic, 2020	Antibody	1	2020	High risk	Epidemic
7	127.0578514	34.7861037	High risk, epidemic, 2020	Antigen	17	2020	High risk	Epidemic
7	127.0578514	34.7861037	High risk, epidemic, 2021	Antigen	11	2021	High risk	Epidemic
7	127.0578514	34.7861037	High risk, epidemic, 2022	Antibody	1	2022	High risk	Epidemic
7	127.0578514	34.7861037	High risk, epidemic, 2022	Antigen	11	2022	High risk	Epidemic
7	127.0578514	34.7861037	High risk, non-epidemic, 2019	Antigen	1	2019	High risk	Non-epidemic
7	127.0578514	34.7861037	Low risk, epidemic, 2020	Antigen	4	2020	Low risk	Epidemic
7	127.0578514	34.7861037	Low risk, epidemic, 2021	Antigen	1	2021	Low risk	Epidemic
7	127.0578514	34.7861037	Low risk, epidemic, 2022	Antigen	2	2022	Low risk	Epidemic
8	127.041396	34.7436069	High risk, epidemic, 2020	Antibody	1	2020	High risk	Epidemic
8	127.041396	34.7436069	High risk, epidemic, 2020	Antigen	2	2020	High risk	Epidemic
8	127.041396	34.7436069	High risk, non-epidemic, 2019	Antibody	2	2019	High risk	Non-epidemic
8	127.041396	34.7436069	High risk, non-epidemic, 2019	Antigen	14	2019	High risk	Non-epidemic
8	127.041396	34.7436069	Low risk, non-epidemic, 2019	Antigen	4	2019	Low risk	Non-epidemic
9	126.8786238	35.6235295	High risk, epidemic, 2020	Antigen	4	2020	High risk	Epidemic
9	126.8786238	35.6235295	High risk, epidemic, 2021	Antigen	9	2021	High risk	Epidemic
9	126.8786238	35.6235295	High risk, epidemic, 2022	Antibody	2	2022	High risk	Epidemic
9	126.8786238	35.6235295	High risk, epidemic, 2022	Antigen	14	2022	High risk	Epidemic
9	126.8786238	35.6235295	High risk, non-epidemic, 2019	Antibody	2	2019	High risk	Non-epidemic
9	126.8786238	35.6235295	High risk, non-epidemic, 2019	Antigen	10	2019	High risk	Non-epidemic
9	126.8786238	35.6235295	High risk, non-epidemic, 2019	Antigen	1	2019	High risk	Non-epidemic
9	126.8786238	35.6235295	Low risk, epidemic, 2022	Antigen	3	2022	Low risk	Epidemic
9	126.8786238	35.6235295	Low risk, non-epidemic, 2019	Antibody	1	2019	Low risk	Non-epidemic
9	126.8786238	35.6235295	Low risk, non-epidemic, 2019	Antigen	3	2019	Low risk	Non-epidemic
9	126.8786238	35.6235295	Low risk, non-epidemic, 2019	Antigen	1	2019	Low risk	Non-epidemic
10	126.7544158	35.6930971	High risk, epidemic, 2020	Antibody	2	2020	High risk	Epidemic
10	126.7544158	35.6930971	High risk, epidemic, 2020	Antigen	7	2020	High risk	Epidemic
10	126.7544158	35.6930971	High risk, non-epidemic, 2019	Antigen	11	2019	High risk	Non-epidemic
10	126.7544158	35.6930971	High risk, non-epidemic, 2019	Combined	1	2019	High risk	Non-epidemic
10	126.7544158	35.6930971	Low risk, non-epidemic, 2019	Antibody	2	2019	Low risk	Non-epidemic
10	126.7544158	35.6930971	Low risk, non-epidemic, 2019	Antigen	3	2019	Low risk	Non-epidemic
10	126.7544158	35.6930971	Low risk, non-epidemic, 2019	Antigen	1	2019	Low risk	Non-epidemic
11	126.8220747	35.522313	High risk, epidemic, 2020	Antibody	1	2020	High risk	Epidemic
11	126.8220747	35.522313	High risk, epidemic, 2020	Antigen	7	2020	High risk	Epidemic
11	126.8220747	35.522313	High risk, non-epidemic, 2019	Antibody	1	2019	High risk	Non-epidemic
11	126.8220747	35.522313	High risk, non-epidemic, 2019	Antigen	14	2019	High risk	Non-epidemic
11	126.8220747	35.522313	High risk, non-epidemic, 2019	Combined	1	2019	High risk	Non-epidemic
11	126.8220747	35.522313	Low risk, epidemic, 2020	Antigen	3	2020	Low risk	Epidemic
11	126.8220747	35.522313	Low risk, non-epidemic, 2019	Antibody	1	2019	Low risk	Non-epidemic
11	126.8220747	35.522313	Low risk, non-epidemic, 2019	Antigen	3	2019	Low risk	Non-epidemic
11	126.8220747	35.522313	Low risk, non-epidemic, 2019	Antigen	1	2019	Low risk	Non-epidemic
12	126.9702248	35.5848513	High risk, epidemic, 2020	Antibody	1	2020	High risk	Epidemic
12	126.9702248	35.5848513	High risk, epidemic, 2020	Antigen	7	2020	High risk	Epidemic
12	126.9702248	35.5848513	High risk, epidemic, 2021	Antigen	7	2021	High risk	Epidemic
12	126.9702248	35.5848513	High risk, epidemic, 2022	Antigen	11	2022	High risk	Epidemic
12	126.9702248	35.5848513	High risk, non-epidemic, 2019	Antigen	6	2019	High risk	Non-epidemic
12	126.9702248	35.5848513	High risk, non-epidemic, 2019	Combined	1	2019	High risk	Non-epidemic
12	126.9702248	35.5848513	Low risk, epidemic, 2020	Antigen	2	2020	Low risk	Epidemic
12	126.9702248	35.5848513	Low risk, epidemic, 2021	Antigen	2	2021	Low risk	Epidemic
12	126.9702248	35.5848513	Low risk, epidemic, 2022	Antigen	3	2022	Low risk	Epidemic
12	126.9702248	35.5848513	Low risk, non-epidemic, 2019	Antigen	3	2019	Low risk	Non-epidemic
13	126.5578887	35.5898881	High risk, epidemic, 2020	Antibody	5	2020	High risk	Epidemic
13	126.5578887	35.5898881	High risk, epidemic, 2020	Antigen	17	2020	High risk	Epidemic
13	126.5578887	35.5898881	High risk, non-epidemic, 2019	Antigen	10	2019	High risk	Non-epidemic
13	126.5578887	35.5898881	High risk, non-epidemic, 2019	Combined	1	2019	High risk	Non-epidemic
13	126.5578887	35.5898881	Low risk, epidemic, 2020	Antigen	4	2020	Low risk	Epidemic
13	126.5578887	35.5898881	Low risk, non-epidemic, 2019	Antigen	3	2019	Low risk	Non-epidemic
14	126.9513149	35.6937117	High risk, epidemic, 2020	Antibody	2	2020	High risk	Epidemic
14	126.9513149	35.6937117	High risk, epidemic, 2020	Antigen	8	2020	High risk	Epidemic
14	126.9513149	35.6937117	High risk, epidemic, 2021	Antigen	1	2021	High risk	Epidemic
14	126.9513149	35.6937117	High risk, epidemic, 2022	Antigen	3	2022	High risk	Epidemic
14	126.9513149	35.6937117	High risk, non-epidemic, 2019	Antigen	9	2019	High risk	Non-epidemic
14	126.9513149	35.6937117	High risk, non-epidemic, 2019	Combined	1	2019	High risk	Non-epidemic
14	126.9513149	35.6937117	Low risk, epidemic, 2020	Antibody	1	2020	Low risk	Epidemic
14	126.9513149	35.6937117	Low risk, epidemic, 2020	Antigen	5	2020	Low risk	Epidemic
14	126.9513149	35.6937117	Low risk, epidemic, 2022	Antigen	2	2022	Low risk	Epidemic
14	126.9513149	35.6937117	Low risk, non-epidemic, 2019	Antigen	2	2019	Low risk	Non-epidemic
15	126.8035478	35.6768494	High risk, epidemic, 2020	Antibody	2	2020	High risk	Epidemic
15	126.8035478	35.6768494	High risk, epidemic, 2020	Antigen	8	2020	High risk	Epidemic
15	126.8035478	35.6768494	High risk, non-epidemic, 2019	Antigen	9	2019	High risk	Non-epidemic
15	126.8035478	35.6768494	High risk, non-epidemic, 2019	Combined	1	2019	High risk	Non-epidemic
15	126.8035478	35.6768494	Low risk, epidemic, 2020	Antibody	1	2020	Low risk	Epidemic
15	126.8035478	35.6768494	Low risk, epidemic, 2020	Antigen	5	2020	Low risk	Epidemic
15	126.8035478	35.6768494	Low risk, non-epidemic, 2019	Antigen	4	2019	Low risk	Non-epidemic
16	127.2876202	35.3896015	High risk, epidemic, 2020	Antibody	2	2020	High risk	Epidemic
16	127.2876202	35.3896015	High risk, epidemic, 2020	Antigen	8	2020	High risk	Epidemic
16	127.2876202	35.3896015	High risk, epidemic, 2021	Antigen	13	2021	High risk	Epidemic
16	127.2876202	35.3896015	High risk, epidemic, 2022	Antigen	1	2022	High risk	Epidemic
16	127.2876202	35.3896015	High risk, non-epidemic, 2019	Antibody	3	2019	High risk	Non-epidemic
16	127.2876202	35.3896015	High risk, non-epidemic, 2019	Antigen	11	2019	High risk	Non-epidemic
16	127.2876202	35.3896015	High risk, non-epidemic, 2019	Antigen	1	2019	High risk	Non-epidemic
16	127.2876202	35.3896015	Low risk, epidemic, 2020	Antigen	4	2020	Low risk	Epidemic
16	127.2876202	35.3896015	Low risk, epidemic, 2021	Antigen	5	2021	Low risk	Epidemic
16	127.2876202	35.3896015	Low risk, non-epidemic, 2019	Antibody	1	2019	Low risk	Non-epidemic
16	127.2876202	35.3896015	Low risk, non-epidemic, 2019	Antigen	4	2019	Low risk	Non-epidemic
17	127.3455795	35.4679437	High risk, epidemic, 2020	Antibody	2	2020	High risk	Epidemic
17	127.3455795	35.4679437	High risk, epidemic, 2020	Antigen	8	2020	High risk	Epidemic
17	127.3455795	35.4679437	High risk, non-epidemic, 2019	Antibody	1	2019	High risk	Non-epidemic
17	127.3455795	35.4679437	High risk, non-epidemic, 2019	Antigen	9	2019	High risk	Non-epidemic
17	127.3455795	35.4679437	High risk, non-epidemic, 2019	Combined	1	2019	High risk	Non-epidemic
17	127.3455795	35.4679437	Low risk, epidemic, 2020	Antigen	2	2020	Low risk	Epidemic
17	127.3455795	35.4679437	Low risk, non-epidemic, 2019	Antigen	4	2019	Low risk	Non-epidemic
18	127.3429376	35.3346689	High risk, epidemic, 2020	Antibody	2	2020	High risk	Epidemic
18	127.3429376	35.3346689	High risk, epidemic, 2020	Antigen	12	2020	High risk	Epidemic
18	127.3429376	35.3346689	High risk, epidemic, 2021	Antigen	17	2021	High risk	Epidemic
18	127.3429376	35.3346689	High risk, epidemic, 2022	Antigen	4	2022	High risk	Epidemic
18	127.3429376	35.3346689	High risk, non-epidemic, 2019	Antibody	4	2019	High risk	Non-epidemic
18	127.3429376	35.3346689	High risk, non-epidemic, 2019	Antigen	10	2019	High risk	Non-epidemic
18	127.3429376	35.3346689	High risk, non-epidemic, 2019	Antigen	2	2019	High risk	Non-epidemic
18	127.3429376	35.3346689	Low risk, epidemic, 2020	Antigen	4	2020	Low risk	Epidemic
18	127.3429376	35.3346689	Low risk, epidemic, 2021	Antigen	4	2021	Low risk	Epidemic
18	127.3429376	35.3346689	Low risk, non-epidemic, 2019	Antibody	1	2019	Low risk	Non-epidemic
18	127.3429376	35.3346689	Low risk, non-epidemic, 2019	Antigen	4	2019	Low risk	Non-epidemic
19	127.2171453	35.5776945	High risk, epidemic, 2020	Antibody	3	2020	High risk	Epidemic
19	127.2171453	35.5776945	High risk, epidemic, 2020	Antigen	11	2020	High risk	Epidemic
19	127.2171453	35.5776945	High risk, epidemic, 2021	Antigen	17	2021	High risk	Epidemic
19	127.2171453	35.5776945	High risk, epidemic, 2022	Antigen	12	2022	High risk	Epidemic
19	127.2171453	35.5776945	High risk, non-epidemic, 2019	Antibody	3	2019	High risk	Non-epidemic
19	127.2171453	35.5776945	High risk, non-epidemic, 2019	Antigen	14	2019	High risk	Non-epidemic
19	127.2171453	35.5776945	High risk, non-epidemic, 2019	Combined	1	2019	High risk	Non-epidemic
19	127.2171453	35.5776945	Low risk, epidemic, 2020	Antigen	2	2020	Low risk	Epidemic
19	127.2171453	35.5776945	Low risk, epidemic, 2021	Antigen	3	2021	Low risk	Epidemic
19	127.2171453	35.5776945	Low risk, epidemic, 2022	Antigen	5	2022	Low risk	Epidemic
19	127.2171453	35.5776945	Low risk, non-epidemic, 2019	Antibody	1	2019	Low risk	Non-epidemic
19	127.2171453	35.5776945	Low risk, non-epidemic, 2019	Antigen	4	2019	Low risk	Non-epidemic
20	126.9875115	35.9342079	High risk, epidemic, 2020	Antibody	1	2020	High risk	Epidemic
20	126.9875115	35.9342079	High risk, epidemic, 2020	Antigen	9	2020	High risk	Epidemic
20	126.9875115	35.9342079	High risk, non-epidemic, 2019	Antibody	5	2019	High risk	Non-epidemic
20	126.9875115	35.9342079	High risk, non-epidemic, 2019	Antigen	20	2019	High risk	Non-epidemic
20	126.9875115	35.9342079	High risk, non-epidemic, 2019	Combined	1	2019	High risk	Non-epidemic
20	126.9875115	35.9342079	High risk, non-epidemic, 2019	Antigen	1	2019	High risk	Non-epidemic
20	126.9875115	35.9342079	Low risk, epidemic, 2020	Antigen	3	2020	Low risk	Epidemic
20	126.9875115	35.9342079	Low risk, non-epidemic, 2019	Antibody	1	2019	Low risk	Non-epidemic
20	126.9875115	35.9342079	Low risk, non-epidemic, 2019	Antigen	5	2019	Low risk	Non-epidemic
21	127.6489059	36.0357112	High risk, epidemic, 2020	Antibody	2	2020	High risk	Epidemic
21	127.6489059	36.0357112	High risk, epidemic, 2020	Antigen	12	2020	High risk	Epidemic
21	127.6489059	36.0357112	High risk, epidemic, 2021	Antigen	9	2021	High risk	Epidemic
21	127.6489059	36.0357112	High risk, epidemic, 2022	Antibody	1	2022	High risk	Epidemic
21	127.6489059	36.0357112	High risk, epidemic, 2022	Antigen	8	2022	High risk	Epidemic
21	127.6489059	36.0357112	High risk, non-epidemic, 2019	Antibody	4	2019	High risk	Non-epidemic
21	127.6489059	36.0357112	High risk, non-epidemic, 2019	Antigen	14	2019	High risk	Non-epidemic
21	127.6489059	36.0357112	High risk, non-epidemic, 2019	Combined	1	2019	High risk	Non-epidemic
21	127.6489059	36.0357112	High risk, non-epidemic, 2019	Antigen	1	2019	High risk	Non-epidemic
21	127.6489059	36.0357112	Low risk, epidemic, 2020	Antibody	1	2020	Low risk	Epidemic
21	127.6489059	36.0357112	Low risk, epidemic, 2020	Antigen	2	2020	Low risk	Epidemic
21	127.6489059	36.0357112	Low risk, epidemic, 2021	Antigen	2	2021	Low risk	Epidemic
21	127.6489059	36.0357112	Low risk, epidemic, 2022	Antigen	2	2022	Low risk	Epidemic
21	127.6489059	36.0357112	Low risk, non-epidemic, 2019	Antibody	2	2019	Low risk	Non-epidemic
21	127.6489059	36.0357112	Low risk, non-epidemic, 2019	Antigen	3	2019	Low risk	Non-epidemic
22	127.306819	35.7531308	High risk, epidemic, 2020	Antibody	3	2020	High risk	Epidemic
22	127.306819	35.7531308	High risk, epidemic, 2020	Antigen	13	2020	High risk	Epidemic
22	127.306819	35.7531308	High risk, epidemic, 2021	Antigen	14	2021	High risk	Epidemic
22	127.306819	35.7531308	High risk, epidemic, 2022	Antigen	12	2022	High risk	Epidemic
22	127.306819	35.7531308	High risk, non-epidemic, 2019	Antibody	3	2019	High risk	Non-epidemic
22	127.306819	35.7531308	High risk, non-epidemic, 2019	Antigen	12	2019	High risk	Non-epidemic
22	127.306819	35.7531308	High risk, non-epidemic, 2019	Antigen	1	2019	High risk	Non-epidemic
22	127.306819	35.7531308	Low risk, epidemic, 2020	Antigen	4	2020	Low risk	Epidemic
22	127.306819	35.7531308	Low risk, epidemic, 2021	Antigen	1	2021	Low risk	Epidemic
22	127.306819	35.7531308	Low risk, epidemic, 2022	Antigen	1	2022	Low risk	Epidemic
23	126.7750362	35.5197894	High risk, epidemic, 2020	Antibody	3	2020	High risk	Epidemic
23	126.7750362	35.5197894	High risk, epidemic, 2020	Antigen	11	2020	High risk	Epidemic
23	126.7750362	35.5197894	High risk, epidemic, 2022	Antigen	4	2022	High risk	Epidemic
23	126.7750362	35.5197894	High risk, non-epidemic, 2019	Antibody	2	2019	High risk	Non-epidemic
23	126.7750362	35.5197894	High risk, non-epidemic, 2019	Antigen	10	2019	High risk	Non-epidemic
23	126.7750362	35.5197894	High risk, non-epidemic, 2019	Combined	1	2019	High risk	Non-epidemic
23	126.7750362	35.5197894	High risk, non-epidemic, 2019	Antigen	1	2019	High risk	Non-epidemic
23	126.7750362	35.5197894	Low risk, epidemic, 2020	Antigen	4	2020	Low risk	Epidemic
23	126.7750362	35.5197894	Low risk, epidemic, 2022	Antigen	3	2022	Low risk	Epidemic
24	126.5159627	35.4694001	High risk, epidemic, 2020	Antibody	3	2020	High risk	Epidemic
24	126.5159627	35.4694001	High risk, epidemic, 2020	Antigen	10	2020	High risk	Epidemic
24	126.5159627	35.4694001	High risk, epidemic, 2021	Antigen	11	2021	High risk	Epidemic
24	126.5159627	35.4694001	High risk, epidemic, 2022	Antigen	13	2022	High risk	Epidemic
24	126.5159627	35.4694001	High risk, non-epidemic, 2019	Antibody	3	2019	High risk	Non-epidemic
24	126.5159627	35.4694001	High risk, non-epidemic, 2019	Antigen	11	2019	High risk	Non-epidemic
24	126.5159627	35.4694001	High risk, non-epidemic, 2019	Combined	1	2019	High risk	Non-epidemic
24	126.5159627	35.4694001	High risk, non-epidemic, 2019	Antigen	1	2019	High risk	Non-epidemic
24	126.5159627	35.4694001	Low risk, epidemic, 2020	Antigen	4	2020	Low risk	Epidemic
24	126.5159627	35.4694001	Low risk, epidemic, 2021	Antigen	2	2021	Low risk	Epidemic
24	126.5159627	35.4694001	Low risk, epidemic, 2022	Antigen	2	2022	Low risk	Epidemic
25	126.9005743	35.6739349	High risk, epidemic, 2020	Antibody	3	2020	High risk	Epidemic
25	126.9005743	35.6739349	High risk, epidemic, 2020	Antigen	13	2020	High risk	Epidemic
25	126.9005743	35.6739349	High risk, non-epidemic, 2019	Antibody	1	2019	High risk	Non-epidemic
25	126.9005743	35.6739349	High risk, non-epidemic, 2019	Antigen	8	2019	High risk	Non-epidemic
25	126.9005743	35.6739349	High risk, non-epidemic, 2019	Combined	1	2019	High risk	Non-epidemic
25	126.9005743	35.6739349	High risk, non-epidemic, 2019	Antigen	1	2019	High risk	Non-epidemic
25	126.9005743	35.6739349	Low risk, epidemic, 2020	Antigen	4	2020	Low risk	Epidemic
26	126.8787474	35.6233684	High risk, epidemic, 2020	Antigen	1	2020	High risk	Epidemic
26	126.8787474	35.6233684	High risk, non-epidemic, 2019	Antibody	1	2019	High risk	Non-epidemic
26	126.8787474	35.6233684	High risk, non-epidemic, 2019	Antigen	2	2019	High risk	Non-epidemic
26	126.8787474	35.6233684	Low risk, epidemic, 2020	Antigen	2	2020	Low risk	Epidemic
27	127.5497072	35.6820693	High risk, epidemic, 2020	Antigen	5	2020	High risk	Epidemic
27	127.5497072	35.6820693	High risk, epidemic, 2020	Antigen	3	2020	High risk	Epidemic
27	127.5497072	35.6820693	High risk, epidemic, 2021	Antigen	7	2021	High risk	Epidemic
27	127.5497072	35.6820693	High risk, epidemic, 2022	Antigen	3	2022	High risk	Epidemic
27	127.5497072	35.6820693	High risk, non-epidemic, 2019	Antibody	2	2019	High risk	Non-epidemic
27	127.5497072	35.6820693	High risk, non-epidemic, 2019	Antigen	9	2019	High risk	Non-epidemic
27	127.5497072	35.6820693	High risk, non-epidemic, 2019	Antigen	1	2019	High risk	Non-epidemic
27	127.5497072	35.6820693	Low risk, epidemic, 2020	Antigen	1	2020	Low risk	Epidemic
27	127.5497072	35.6820693	Low risk, epidemic, 2020	Antigen	1	2020	Low risk	Epidemic
27	127.5497072	35.6820693	Low risk, epidemic, 2021	Antigen	2	2021	Low risk	Epidemic
27	127.5497072	35.6820693	Low risk, epidemic, 2022	Antigen	3	2022	Low risk	Epidemic
27	127.5497072	35.6820693	Low risk, non-epidemic, 2019	Antibody	2	2019	Low risk	Non-epidemic
27	127.5497072	35.6820693	Low risk, non-epidemic, 2019	Antigen	4	2019	Low risk	Non-epidemic
28	126.9007422	35.6737742	High risk, epidemic, 2020	Antibody	1	2020	High risk	Epidemic
28	126.9007422	35.6737742	High risk, epidemic, 2021	Antigen	6	2021	High risk	Epidemic
28	126.9007422	35.6737742	High risk, epidemic, 2022	Antigen	5	2022	High risk	Epidemic
28	126.9007422	35.6737742	High risk, non-epidemic, 2019	Antibody	1	2019	High risk	Non-epidemic
28	126.9007422	35.6737742	High risk, non-epidemic, 2019	Antigen	2	2019	High risk	Non-epidemic
28	126.9007422	35.6737742	Low risk, epidemic, 2022	Antigen	2	2022	Low risk	Epidemic
29	127.1506611	34.7274072	High risk, epidemic, 2020	Antigen	3	2020	High risk	Epidemic
29	127.1506611	34.7274072	High risk, epidemic, 2021	Antigen	4	2021	High risk	Epidemic
29	127.1506611	34.7274072	High risk, epidemic, 2022	Antigen	4	2022	High risk	Epidemic
29	127.1506611	34.7274072	High risk, non-epidemic, 2019	Antibody	3	2019	High risk	Non-epidemic
29	127.1506611	34.7274072	High risk, non-epidemic, 2019	Antigen	15	2019	High risk	Non-epidemic
29	127.1506611	34.7274072	Low risk, epidemic, 2021	Antigen	2	2021	Low risk	Epidemic
29	127.1506611	34.7274072	Low risk, epidemic, 2022	Antigen	2	2022	Low risk	Epidemic
29	127.1506611	34.7274072	Low risk, non-epidemic, 2019	Antibody	1	2019	Low risk	Non-epidemic
29	127.1506611	34.7274072	Low risk, non-epidemic, 2019	Antigen	5	2019	Low risk	Non-epidemic
30	127.1696468	34.7952562	High risk, epidemic, 2020	Antigen	8	2020	High risk	Epidemic
30	127.1696468	34.7952562	High risk, epidemic, 2021	Antigen	2	2021	High risk	Epidemic
30	127.1696468	34.7952562	High risk, epidemic, 2022	Antigen	4	2022	High risk	Epidemic
30	127.1696468	34.7952562	High risk, non-epidemic, 2019	Antibody	3	2019	High risk	Non-epidemic
30	127.1696468	34.7952562	High risk, non-epidemic, 2019	Antigen	9	2019	High risk	Non-epidemic
30	127.1696468	34.7952562	High risk, non-epidemic, 2019	Antigen	4	2019	High risk	Non-epidemic
30	127.1696468	34.7952562	Low risk, epidemic, 2020	Antigen	1	2020	Low risk	Epidemic
30	127.1696468	34.7952562	Low risk, epidemic, 2021	Antigen	2	2021	Low risk	Epidemic
30	127.1696468	34.7952562	Low risk, epidemic, 2022	Antigen	2	2022	Low risk	Epidemic
30	127.1696468	34.7952562	Low risk, non-epidemic, 2019	Antigen	4	2019	Low risk	Non-epidemic
31	126.2941316	35.1331824	High risk, non-epidemic, 2019	Antibody	1	2019	High risk	Non-epidemic
31	126.2941316	35.1331824	High risk, non-epidemic, 2019	Antigen	9	2019	High risk	Non-epidemic
31	126.2941316	35.1331824	Low risk, epidemic, 2020	Antigen	1	2020	Low risk	Epidemic
31	126.2941316	35.1331824	Low risk, non-epidemic, 2019	Antigen	4	2019	Low risk	Non-epidemic
32	126.3132595	35.0861222	High risk, epidemic, 2020	Antibody	1	2020	High risk	Epidemic
32	126.3132595	35.0861222	High risk, epidemic, 2020	Antigen	8	2020	High risk	Epidemic
32	126.3132595	35.0861222	High risk, non-epidemic, 2019	Antibody	1	2019	High risk	Non-epidemic
32	126.3132595	35.0861222	High risk, non-epidemic, 2019	Antigen	16	2019	High risk	Non-epidemic
32	126.3132595	35.0861222	Low risk, epidemic, 2020	Antigen	1	2020	Low risk	Epidemic
32	126.3132595	35.0861222	Low risk, non-epidemic, 2019	Antibody	1	2019	Low risk	Non-epidemic
32	126.3132595	35.0861222	Low risk, non-epidemic, 2019	Antigen	5	2019	Low risk	Non-epidemic
33	126.3541949	35.0608979	High risk, epidemic, 2020	Antibody	1	2020	High risk	Epidemic
33	126.3541949	35.0608979	High risk, epidemic, 2020	Antigen	13	2020	High risk	Epidemic
33	126.3541949	35.0608979	High risk, epidemic, 2021	Antigen	13	2021	High risk	Epidemic
33	126.3541949	35.0608979	High risk, epidemic, 2022	Antibody	1	2022	High risk	Epidemic
33	126.3541949	35.0608979	High risk, epidemic, 2022	Antigen	12	2022	High risk	Epidemic
33	126.3541949	35.0608979	High risk, non-epidemic, 2019	Antibody	1	2019	High risk	Non-epidemic
33	126.3541949	35.0608979	High risk, non-epidemic, 2019	Antigen	12	2019	High risk	Non-epidemic
33	126.3541949	35.0608979	Low risk, epidemic, 2020	Antigen	3	2020	Low risk	Epidemic
33	126.3541949	35.0608979	Low risk, epidemic, 2021	Antigen	2	2021	Low risk	Epidemic
33	126.3541949	35.0608979	Low risk, epidemic, 2022	Antibody	2	2022	Low risk	Epidemic
33	126.3541949	35.0608979	Low risk, epidemic, 2022	Antigen	2	2022	Low risk	Epidemic
33	126.3541949	35.0608979	Low risk, non-epidemic, 2019	Antibody	1	2019	Low risk	Non-epidemic
33	126.3541949	35.0608979	Low risk, non-epidemic, 2019	Antigen	4	2019	Low risk	Non-epidemic
34	126.4599097	35.0715251	High risk, epidemic, 2020	Antibody	1	2020	High risk	Epidemic
34	126.4599097	35.0715251	High risk, epidemic, 2020	Antigen	17	2020	High risk	Epidemic
34	126.4599097	35.0715251	High risk, epidemic, 2021	Antigen	11	2021	High risk	Epidemic
34	126.4599097	35.0715251	High risk, epidemic, 2022	Antibody	1	2022	High risk	Epidemic
34	126.4599097	35.0715251	High risk, epidemic, 2022	Antigen	12	2022	High risk	Epidemic
34	126.4599097	35.0715251	High risk, non-epidemic, 2019	Antibody	1	2019	High risk	Non-epidemic
34	126.4599097	35.0715251	High risk, non-epidemic, 2019	Antigen	14	2019	High risk	Non-epidemic
34	126.4599097	35.0715251	Low risk, epidemic, 2020	Antibody	1	2020	Low risk	Epidemic
34	126.4599097	35.0715251	Low risk, epidemic, 2020	Antigen	5	2020	Low risk	Epidemic
34	126.4599097	35.0715251	Low risk, epidemic, 2021	Antigen	3	2021	Low risk	Epidemic
34	126.4599097	35.0715251	Low risk, epidemic, 2022	Antibody	1	2022	Low risk	Epidemic
34	126.4599097	35.0715251	Low risk, epidemic, 2022	Antigen	2	2022	Low risk	Epidemic
34	126.4599097	35.0715251	Low risk, non-epidemic, 2019	Antibody	1	2019	Low risk	Non-epidemic
34	126.4599097	35.0715251	Low risk, non-epidemic, 2019	Antigen	4	2019	Low risk	Non-epidemic
35	126.4573923	35.0713038	High risk, epidemic, 2020	Antibody	2	2020	High risk	Epidemic
35	126.4573923	35.0713038	High risk, epidemic, 2020	Antigen	17	2020	High risk	Epidemic
35	126.4573923	35.0713038	High risk, epidemic, 2021	Antigen	11	2021	High risk	Epidemic
35	126.4573923	35.0713038	High risk, epidemic, 2022	Antibody	1	2022	High risk	Epidemic
35	126.4573923	35.0713038	High risk, epidemic, 2022	Antigen	12	2022	High risk	Epidemic
35	126.4573923	35.0713038	High risk, non-epidemic, 2019	Antigen	9	2019	High risk	Non-epidemic
35	126.4573923	35.0713038	Low risk, epidemic, 2020	Antibody	1	2020	Low risk	Epidemic
35	126.4573923	35.0713038	Low risk, epidemic, 2020	Antigen	5	2020	Low risk	Epidemic
35	126.4573923	35.0713038	Low risk, epidemic, 2021	Antigen	3	2021	Low risk	Epidemic
35	126.4573923	35.0713038	Low risk, epidemic, 2022	Antibody	1	2022	Low risk	Epidemic
35	126.4573923	35.0713038	Low risk, epidemic, 2022	Antigen	2	2022	Low risk	Epidemic
35	126.4573923	35.0713038	Low risk, non-epidemic, 2019	Antibody	1	2019	Low risk	Non-epidemic
35	126.4573923	35.0713038	Low risk, non-epidemic, 2019	Antigen	3	2019	Low risk	Non-epidemic
36	126.44622	35.0481951	High risk, epidemic, 2020	Antigen	2	2020	High risk	Epidemic
36	126.44622	35.0481951	High risk, epidemic, 2021	Antigen	8	2021	High risk	Epidemic
36	126.44622	35.0481951	High risk, epidemic, 2022	Antibody	1	2022	High risk	Epidemic
36	126.44622	35.0481951	High risk, epidemic, 2022	Antigen	13	2022	High risk	Epidemic
36	126.44622	35.0481951	High risk, non-epidemic, 2019	Antigen	8	2019	High risk	Non-epidemic
36	126.44622	35.0481951	Low risk, epidemic, 2021	Antigen	3	2021	Low risk	Epidemic
36	126.44622	35.0481951	Low risk, epidemic, 2022	Antibody	1	2022	Low risk	Epidemic
36	126.44622	35.0481951	Low risk, epidemic, 2022	Antigen	2	2022	Low risk	Epidemic
36	126.44622	35.0481951	Low risk, non-epidemic, 2019	Antibody	1	2019	Low risk	Non-epidemic
36	126.44622	35.0481951	Low risk, non-epidemic, 2019	Antigen	3	2019	Low risk	Non-epidemic
37	126.4489518	35.0190535	High risk, epidemic, 2020	Antibody	2	2020	High risk	Epidemic
37	126.4489518	35.0190535	High risk, epidemic, 2020	Antigen	15	2020	High risk	Epidemic
37	126.4489518	35.0190535	High risk, epidemic, 2021	Antigen	11	2021	High risk	Epidemic
37	126.4489518	35.0190535	High risk, epidemic, 2022	Antibody	1	2022	High risk	Epidemic
37	126.4489518	35.0190535	High risk, epidemic, 2022	Antigen	14	2022	High risk	Epidemic
37	126.4489518	35.0190535	High risk, non-epidemic, 2019	Antibody	1	2019	High risk	Non-epidemic
37	126.4489518	35.0190535	High risk, non-epidemic, 2019	Antigen	13	2019	High risk	Non-epidemic
37	126.4489518	35.0190535	Low risk, epidemic, 2021	Antigen	2	2021	Low risk	Epidemic
37	126.4489518	35.0190535	Low risk, epidemic, 2022	Antigen	1	2022	Low risk	Epidemic
37	126.4489518	35.0190535	Low risk, non-epidemic, 2019	Antibody	1	2019	Low risk	Non-epidemic
37	126.4489518	35.0190535	Low risk, non-epidemic, 2019	Antigen	4	2019	Low risk	Non-epidemic
38	126.4883595	35.1018618	High risk, epidemic, 2020	Antibody	1	2020	High risk	Epidemic
38	126.4883595	35.1018618	High risk, epidemic, 2020	Antigen	14	2020	High risk	Epidemic
38	126.4883595	35.1018618	High risk, epidemic, 2021	Antigen	13	2021	High risk	Epidemic
38	126.4883595	35.1018618	High risk, epidemic, 2022	Antibody	1	2022	High risk	Epidemic
38	126.4883595	35.1018618	High risk, epidemic, 2022	Antigen	13	2022	High risk	Epidemic
38	126.4883595	35.1018618	High risk, non-epidemic, 2019	Antigen	9	2019	High risk	Non-epidemic
38	126.4883595	35.1018618	Low risk, epidemic, 2020	Antibody	1	2020	Low risk	Epidemic
38	126.4883595	35.1018618	Low risk, epidemic, 2020	Antigen	5	2020	Low risk	Epidemic
38	126.4883595	35.1018618	Low risk, epidemic, 2021	Antigen	2	2021	Low risk	Epidemic
38	126.4883595	35.1018618	Low risk, epidemic, 2022	Antibody	1	2022	Low risk	Epidemic
38	126.4883595	35.1018618	Low risk, epidemic, 2022	Antigen	2	2022	Low risk	Epidemic
38	126.4883595	35.1018618	Low risk, non-epidemic, 2019	Antibody	1	2019	Low risk	Non-epidemic
38	126.4883595	35.1018618	Low risk, non-epidemic, 2019	Antigen	5	2019	Low risk	Non-epidemic
39	126.597047	35.1972511	High risk, epidemic, 2020	Antigen	3	2020	High risk	Epidemic
39	126.597047	35.1972511	High risk, epidemic, 2021	Antigen	12	2021	High risk	Epidemic
39	126.597047	35.1972511	High risk, epidemic, 2022	Antigen	13	2022	High risk	Epidemic
39	126.597047	35.1972511	High risk, non-epidemic, 2019	Antibody	1	2019	High risk	Non-epidemic
39	126.597047	35.1972511	High risk, non-epidemic, 2019	Antigen	9	2019	High risk	Non-epidemic
39	126.597047	35.1972511	Low risk, epidemic, 2021	Antigen	3	2021	Low risk	Epidemic
39	126.597047	35.1972511	Low risk, epidemic, 2022	Antibody	1	2022	Low risk	Epidemic
39	126.597047	35.1972511	Low risk, epidemic, 2022	Antigen	3	2022	Low risk	Epidemic
39	126.597047	35.1972511	Low risk, non-epidemic, 2019	Antigen	1	2019	Low risk	Non-epidemic
40	126.6513598	35.1159712	High risk, epidemic, 2020	Antigen	7	2020	High risk	Epidemic
40	126.6513598	35.1159712	High risk, epidemic, 2021	Antigen	9	2021	High risk	Epidemic
40	126.6513598	35.1159712	High risk, epidemic, 2022	Antigen	8	2022	High risk	Epidemic
40	126.6513598	35.1159712	High risk, non-epidemic, 2019	Antibody	1	2019	High risk	Non-epidemic
40	126.6513598	35.1159712	High risk, non-epidemic, 2019	Antigen	14	2019	High risk	Non-epidemic
40	126.6513598	35.1159712	Low risk, epidemic, 2020	Antigen	1	2020	Low risk	Epidemic
40	126.6513598	35.1159712	Low risk, epidemic, 2021	Antigen	2	2021	Low risk	Epidemic
40	126.6513598	35.1159712	Low risk, epidemic, 2022	Antibody	1	2022	Low risk	Epidemic
40	126.6513598	35.1159712	Low risk, epidemic, 2022	Antigen	1	2022	Low risk	Epidemic
40	126.6513598	35.1159712	Low risk, non-epidemic, 2019	Antibody	1	2019	Low risk	Non-epidemic
40	126.6513598	35.1159712	Low risk, non-epidemic, 2019	Antigen	4	2019	Low risk	Non-epidemic
41	127.2792424	34.8416047	High risk, epidemic, 2020	Antigen	3	2020	High risk	Epidemic
41	127.2792424	34.8416047	High risk, epidemic, 2021	Antigen	4	2021	High risk	Epidemic
41	127.2792424	34.8416047	High risk, epidemic, 2022	Antibody	1	2022	High risk	Epidemic
41	127.2792424	34.8416047	High risk, epidemic, 2022	Antigen	3	2022	High risk	Epidemic
41	127.2792424	34.8416047	High risk, non-epidemic, 2019	Antibody	1	2019	High risk	Non-epidemic
41	127.2792424	34.8416047	High risk, non-epidemic, 2019	Antigen	8	2019	High risk	Non-epidemic
41	127.2792424	34.8416047	Low risk, epidemic, 2021	Antigen	2	2021	Low risk	Epidemic
41	127.2792424	34.8416047	Low risk, epidemic, 2022	Antigen	2	2022	Low risk	Epidemic
41	127.2792424	34.8416047	Low risk, non-epidemic, 2019	Antibody	1	2019	Low risk	Non-epidemic
41	127.2792424	34.8416047	Low risk, non-epidemic, 2019	Antigen	3	2019	Low risk	Non-epidemic
42	126.8621208	34.9818962	High risk, epidemic, 2020	Antibody	2	2020	High risk	Epidemic
42	126.8621208	34.9818962	High risk, epidemic, 2020	Antigen	12	2020	High risk	Epidemic
42	126.8621208	34.9818962	High risk, epidemic, 2021	Antigen	10	2021	High risk	Epidemic
42	126.8621208	34.9818962	High risk, epidemic, 2022	Antigen	12	2022	High risk	Epidemic
42	126.8621208	34.9818962	High risk, non-epidemic, 2019	Antibody	1	2019	High risk	Non-epidemic
42	126.8621208	34.9818962	High risk, non-epidemic, 2019	Antigen	14	2019	High risk	Non-epidemic
42	126.8621208	34.9818962	Low risk, epidemic, 2020	Antigen	1	2020	Low risk	Epidemic
42	126.8621208	34.9818962	Low risk, epidemic, 2021	Antigen	1	2021	Low risk	Epidemic
42	126.8621208	34.9818962	Low risk, epidemic, 2022	Antibody	1	2022	Low risk	Epidemic
42	126.8621208	34.9818962	Low risk, epidemic, 2022	Antigen	2	2022	Low risk	Epidemic
42	126.8621208	34.9818962	Low risk, non-epidemic, 2019	Antigen	4	2019	Low risk	Non-epidemic
43	126.9842016	34.6687822	High risk, epidemic, 2020	Antibody	3	2020	High risk	Epidemic
43	126.9842016	34.6687822	High risk, epidemic, 2020	Antigen	13	2020	High risk	Epidemic
43	126.9842016	34.6687822	High risk, epidemic, 2021	Antigen	9	2021	High risk	Epidemic
43	126.9842016	34.6687822	High risk, epidemic, 2022	Antibody	1	2022	High risk	Epidemic
43	126.9842016	34.6687822	High risk, epidemic, 2022	Antigen	14	2022	High risk	Epidemic
43	126.9842016	34.6687822	High risk, non-epidemic, 2019	Antibody	4	2019	High risk	Non-epidemic
43	126.9842016	34.6687822	High risk, non-epidemic, 2019	Antigen	14	2019	High risk	Non-epidemic
43	126.9842016	34.6687822	Low risk, epidemic, 2020	Antigen	4	2020	Low risk	Epidemic
43	126.9842016	34.6687822	Low risk, epidemic, 2021	Antigen	1	2021	Low risk	Epidemic
43	126.9842016	34.6687822	Low risk, epidemic, 2022	Antibody	2	2022	Low risk	Epidemic
43	126.9842016	34.6687822	Low risk, epidemic, 2022	Antigen	2	2022	Low risk	Epidemic
43	126.9842016	34.6687822	Low risk, non-epidemic, 2019	Antigen	4	2019	Low risk	Non-epidemic
44	126.6943832	34.4999682	High risk, epidemic, 2020	Antibody	2	2020	High risk	Epidemic
44	126.6943832	34.4999682	High risk, epidemic, 2020	Antigen	13	2020	High risk	Epidemic
44	126.6943832	34.4999682	High risk, epidemic, 2021	Antigen	12	2021	High risk	Epidemic
44	126.6943832	34.4999682	High risk, non-epidemic, 2019	Antibody	2	2019	High risk	Non-epidemic
44	126.6943832	34.4999682	High risk, non-epidemic, 2019	Antigen	13	2019	High risk	Non-epidemic
44	126.6943832	34.4999682	Low risk, epidemic, 2020	Antigen	4	2020	Low risk	Epidemic
44	126.6943832	34.4999682	Low risk, epidemic, 2021	Antigen	1	2021	Low risk	Epidemic
44	126.6943832	34.4999682	Low risk, non-epidemic, 2019	Antibody	1	2019	Low risk	Non-epidemic
44	126.6943832	34.4999682	Low risk, non-epidemic, 2019	Antigen	1	2019	Low risk	Non-epidemic
45	126.6585924	35.1692586	High risk, epidemic, 2020	Antibody	1	2020	High risk	Epidemic
45	126.6585924	35.1692586	High risk, epidemic, 2020	Antigen	17	2020	High risk	Epidemic
45	126.6585924	35.1692586	High risk, epidemic, 2021	Antigen	12	2021	High risk	Epidemic
45	126.6585924	35.1692586	High risk, epidemic, 2022	Antigen	13	2022	High risk	Epidemic
45	126.6585924	35.1692586	High risk, non-epidemic, 2019	Antibody	1	2019	High risk	Non-epidemic
45	126.6585924	35.1692586	High risk, non-epidemic, 2019	Antigen	9	2019	High risk	Non-epidemic
45	126.6585924	35.1692586	Low risk, epidemic, 2020	Antibody	1	2020	Low risk	Epidemic
45	126.6585924	35.1692586	Low risk, epidemic, 2020	Antigen	5	2020	Low risk	Epidemic
45	126.6585924	35.1692586	Low risk, epidemic, 2021	Antigen	2	2021	Low risk	Epidemic
45	126.6585924	35.1692586	Low risk, epidemic, 2022	Antibody	1	2022	Low risk	Epidemic
45	126.6585924	35.1692586	Low risk, epidemic, 2022	Antigen	2	2022	Low risk	Epidemic
45	126.6585924	35.1692586	Low risk, non-epidemic, 2019	Antigen	3	2019	Low risk	Non-epidemic
46	126.4475716	35.0491678	High risk, non-epidemic, 2019	Antibody	1	2019	High risk	Non-epidemic
46	126.4475716	35.0491678	High risk, non-epidemic, 2019	Antigen	7	2019	High risk	Non-epidemic
46	126.4475716	35.0491678	Low risk, epidemic, 2020	Antigen	3	2020	Low risk	Epidemic
46	126.4475716	35.0491678	Low risk, non-epidemic, 2019	Antigen	1	2019	Low risk	Non-epidemic
47	126.5202764	35.0653724	High risk, non-epidemic, 2019	Antigen	6	2019	High risk	Non-epidemic
47	126.5202764	35.0653724	Low risk, non-epidemic, 2019	Antigen	1	2019	Low risk	Non-epidemic
48	126.5662764	35.2922876	High risk, epidemic, 2020	Antibody	1	2020	High risk	Epidemic
48	126.5662764	35.2922876	High risk, epidemic, 2020	Antigen	6	2020	High risk	Epidemic
48	126.5662764	35.2922876	High risk, non-epidemic, 2019	Antibody	1	2019	High risk	Non-epidemic
48	126.5662764	35.2922876	High risk, non-epidemic, 2019	Antigen	15	2019	High risk	Non-epidemic
48	126.5662764	35.2922876	Low risk, non-epidemic, 2019	Antibody	1	2019	Low risk	Non-epidemic
48	126.5662764	35.2922876	Low risk, non-epidemic, 2019	Antigen	4	2019	Low risk	Non-epidemic
49	126.555816	35.0561383	High risk, epidemic, 2020	Antibody	3	2020	High risk	Epidemic
49	126.555816	35.0561383	High risk, epidemic, 2020	Antigen	18	2020	High risk	Epidemic
49	126.555816	35.0561383	High risk, epidemic, 2021	Antigen	11	2021	High risk	Epidemic
49	126.555816	35.0561383	High risk, epidemic, 2022	Antigen	17	2022	High risk	Epidemic
49	126.555816	35.0561383	High risk, non-epidemic, 2019	Antibody	1	2019	High risk	Non-epidemic
49	126.555816	35.0561383	High risk, non-epidemic, 2019	Antigen	16	2019	High risk	Non-epidemic
49	126.555816	35.0561383	Low risk, epidemic, 2020	Antibody	1	2020	Low risk	Epidemic
49	126.555816	35.0561383	Low risk, epidemic, 2020	Antigen	5	2020	Low risk	Epidemic
49	126.555816	35.0561383	Low risk, epidemic, 2021	Antigen	2	2021	Low risk	Epidemic
49	126.555816	35.0561383	Low risk, epidemic, 2022	Antibody	1	2022	Low risk	Epidemic
49	126.555816	35.0561383	Low risk, epidemic, 2022	Antigen	2	2022	Low risk	Epidemic
49	126.555816	35.0561383	Low risk, non-epidemic, 2019	Antibody	1	2019	Low risk	Non-epidemic
49	126.555816	35.0561383	Low risk, non-epidemic, 2019	Antigen	4	2019	Low risk	Non-epidemic
50	126.3749154	34.9960018	High risk, epidemic, 2020	Antigen	1	2020	High risk	Epidemic
50	126.3749154	34.9960018	High risk, non-epidemic, 2019	Antibody	1	2019	High risk	Non-epidemic
50	126.3749154	34.9960018	High risk, non-epidemic, 2019	Antigen	7	2019	High risk	Non-epidemic
50	126.3749154	34.9960018	Low risk, epidemic, 2020	Antigen	1	2020	Low risk	Epidemic
51	126.9326217	35.3212687	High risk, epidemic, 2020	Antibody	1	2020	High risk	Epidemic
51	126.9326217	35.3212687	High risk, epidemic, 2020	Antigen	8	2020	High risk	Epidemic
51	126.9326217	35.3212687	High risk, non-epidemic, 2019	Antibody	2	2019	High risk	Non-epidemic
51	126.9326217	35.3212687	High risk, non-epidemic, 2019	Antigen	14	2019	High risk	Non-epidemic
51	126.9326217	35.3212687	Low risk, epidemic, 2020	Antigen	4	2020	Low risk	Epidemic
51	126.9326217	35.3212687	Low risk, non-epidemic, 2019	Antigen	4	2019	Low risk	Non-epidemic
52	126.6846059	35.2578762	High risk, epidemic, 2020	Antibody	2	2020	High risk	Epidemic
52	126.6846059	35.2578762	High risk, epidemic, 2020	Antigen	8	2020	High risk	Epidemic
52	126.6846059	35.2578762	High risk, epidemic, 2020	Antigen	5	2020	High risk	Epidemic
52	126.6846059	35.2578762	High risk, epidemic, 2021	Antigen	1	2021	High risk	Epidemic
52	126.6846059	35.2578762	High risk, epidemic, 2022	Antigen	6	2022	High risk	Epidemic
52	126.6846059	35.2578762	High risk, non-epidemic, 2019	Antibody	1	2019	High risk	Non-epidemic
52	126.6846059	35.2578762	High risk, non-epidemic, 2019	Antigen	14	2019	High risk	Non-epidemic
52	126.6846059	35.2578762	Low risk, epidemic, 2020	Antigen	4	2020	Low risk	Epidemic
52	126.6846059	35.2578762	Low risk, epidemic, 2022	Antigen	1	2022	Low risk	Epidemic
52	126.6846059	35.2578762	Low risk, non-epidemic, 2019	Antigen	2	2019	Low risk	Non-epidemic
53	126.6648634	35.1992708	High risk, epidemic, 2020	Antibody	1	2020	High risk	Epidemic
53	126.6648634	35.1992708	High risk, epidemic, 2020	Antigen	8	2020	High risk	Epidemic
53	126.6648634	35.1992708	High risk, epidemic, 2020	Antigen	5	2020	High risk	Epidemic
53	126.6648634	35.1992708	High risk, epidemic, 2021	Antigen	11	2021	High risk	Epidemic
53	126.6648634	35.1992708	High risk, epidemic, 2022	Antigen	13	2022	High risk	Epidemic
53	126.6648634	35.1992708	High risk, non-epidemic, 2019	Antibody	1	2019	High risk	Non-epidemic
53	126.6648634	35.1992708	High risk, non-epidemic, 2019	Antigen	14	2019	High risk	Non-epidemic
53	126.6648634	35.1992708	Low risk, epidemic, 2020	Antibody	1	2020	Low risk	Epidemic
53	126.6648634	35.1992708	Low risk, epidemic, 2020	Antigen	4	2020	Low risk	Epidemic
53	126.6648634	35.1992708	Low risk, epidemic, 2021	Antigen	2	2021	Low risk	Epidemic
53	126.6648634	35.1992708	Low risk, epidemic, 2022	Antibody	2	2022	Low risk	Epidemic
53	126.6648634	35.1992708	Low risk, epidemic, 2022	Antigen	2	2022	Low risk	Epidemic
53	126.6648634	35.1992708	Low risk, non-epidemic, 2019	Antigen	4	2019	Low risk	Non-epidemic
54	126.7132471	34.542131	High risk, epidemic, 2020	Antibody	1	2020	High risk	Epidemic
54	126.7132471	34.542131	High risk, epidemic, 2020	Antigen	11	2020	High risk	Epidemic
54	126.7132471	34.542131	High risk, epidemic, 2021	Antigen	9	2021	High risk	Epidemic
54	126.7132471	34.542131	High risk, epidemic, 2022	Antigen	13	2022	High risk	Epidemic
54	126.7132471	34.542131	High risk, non-epidemic, 2019	Antibody	1	2019	High risk	Non-epidemic
54	126.7132471	34.542131	High risk, non-epidemic, 2019	Antigen	10	2019	High risk	Non-epidemic
54	126.7132471	34.542131	Low risk, epidemic, 2020	Antigen	4	2020	Low risk	Epidemic
54	126.7132471	34.542131	Low risk, epidemic, 2021	Antigen	2	2021	Low risk	Epidemic
54	126.7132471	34.542131	Low risk, epidemic, 2022	Antigen	1	2022	Low risk	Epidemic
54	126.7132471	34.542131	Low risk, non-epidemic, 2019	Antibody	1	2019	Low risk	Non-epidemic
54	126.7132471	34.542131	Low risk, non-epidemic, 2019	Antigen	2	2019	Low risk	Non-epidemic
55	126.5461871	34.8990233	High risk, epidemic, 2020	Antibody	1	2020	High risk	Epidemic
55	126.5461871	34.8990233	High risk, epidemic, 2020	Antigen	9	2020	High risk	Epidemic
55	126.5461871	34.8990233	High risk, epidemic, 2022	Antibody	1	2022	High risk	Epidemic
55	126.5461871	34.8990233	High risk, epidemic, 2022	Antigen	8	2022	High risk	Epidemic
55	126.5461871	34.8990233	High risk, non-epidemic, 2019	Antibody	2	2019	High risk	Non-epidemic
55	126.5461871	34.8990233	High risk, non-epidemic, 2019	Antigen	14	2019	High risk	Non-epidemic
55	126.5461871	34.8990233	Low risk, epidemic, 2020	Antibody	1	2020	Low risk	Epidemic
55	126.5461871	34.8990233	Low risk, epidemic, 2020	Antigen	4	2020	Low risk	Epidemic
55	126.5461871	34.8990233	Low risk, epidemic, 2022	Antigen	1	2022	Low risk	Epidemic
55	126.5461871	34.8990233	Low risk, non-epidemic, 2019	Antigen	4	2019	Low risk	Non-epidemic
56	126.5459152	34.898308	High risk, epidemic, 2020	Antibody	3	2020	High risk	Epidemic
56	126.5459152	34.898308	High risk, epidemic, 2020	Antigen	12	2020	High risk	Epidemic
56	126.5459152	34.898308	High risk, non-epidemic, 2019	Antigen	8	2019	High risk	Non-epidemic
56	126.5459152	34.898308	Low risk, epidemic, 2020	Antigen	4	2020	Low risk	Epidemic
56	126.5459152	34.898308	Low risk, non-epidemic, 2019	Antibody	1	2019	Low risk	Non-epidemic
56	126.5459152	34.898308	Low risk, non-epidemic, 2019	Antigen	1	2019	Low risk	Non-epidemic
57	126.7438351	34.7238644	High risk, epidemic, 2020	Antibody	4	2020	High risk	Epidemic
57	126.7438351	34.7238644	High risk, epidemic, 2020	Antigen	14	2020	High risk	Epidemic
57	126.7438351	34.7238644	High risk, epidemic, 2021	Antigen	7	2021	High risk	Epidemic
57	126.7438351	34.7238644	High risk, non-epidemic, 2019	Antibody	1	2019	High risk	Non-epidemic
57	126.7438351	34.7238644	High risk, non-epidemic, 2019	Antigen	14	2019	High risk	Non-epidemic
57	126.7438351	34.7238644	Low risk, epidemic, 2020	Antigen	4	2020	Low risk	Epidemic
57	126.7438351	34.7238644	Low risk, epidemic, 2021	Antigen	1	2021	Low risk	Epidemic
57	126.7438351	34.7238644	Low risk, non-epidemic, 2019	Antigen	4	2019	Low risk	Non-epidemic
58	126.91614	34.559705	High risk, epidemic, 2020	Antibody	1	2020	High risk	Epidemic
58	126.91614	34.559705	High risk, epidemic, 2020	Antigen	11	2020	High risk	Epidemic
58	126.91614	34.559705	High risk, epidemic, 2021	Antigen	10	2021	High risk	Epidemic
58	126.91614	34.559705	High risk, epidemic, 2022	Antibody	1	2022	High risk	Epidemic
58	126.91614	34.559705	High risk, epidemic, 2022	Antigen	15	2022	High risk	Epidemic
58	126.91614	34.559705	High risk, non-epidemic, 2019	Antibody	1	2019	High risk	Non-epidemic
58	126.91614	34.559705	High risk, non-epidemic, 2019	Antigen	10	2019	High risk	Non-epidemic
58	126.91614	34.559705	Low risk, epidemic, 2020	Antigen	4	2020	Low risk	Epidemic
58	126.91614	34.559705	Low risk, epidemic, 2022	Antigen	1	2022	Low risk	Epidemic
58	126.91614	34.559705	Low risk, non-epidemic, 2019	Antibody	1	2019	Low risk	Non-epidemic
58	126.91614	34.559705	Low risk, non-epidemic, 2019	Antigen	1	2019	Low risk	Non-epidemic
59	126.6927011	35.0976667	High risk, epidemic, 2020	Antibody	3	2020	High risk	Epidemic
59	126.6927011	35.0976667	High risk, epidemic, 2020	Antigen	12	2020	High risk	Epidemic
59	126.6927011	35.0976667	High risk, epidemic, 2021	Antigen	11	2021	High risk	Epidemic
59	126.6927011	35.0976667	High risk, epidemic, 2022	Antigen	1	2022	High risk	Epidemic
59	126.6927011	35.0976667	High risk, non-epidemic, 2019	Antibody	1	2019	High risk	Non-epidemic
59	126.6927011	35.0976667	High risk, non-epidemic, 2019	Antigen	11	2019	High risk	Non-epidemic
59	126.6927011	35.0976667	Low risk, epidemic, 2020	Antigen	4	2020	Low risk	Epidemic
59	126.6927011	35.0976667	Low risk, epidemic, 2021	Antigen	1	2021	Low risk	Epidemic
59	126.6927011	35.0976667	Low risk, non-epidemic, 2019	Antibody	1	2019	Low risk	Non-epidemic
59	126.6927011	35.0976667	Low risk, non-epidemic, 2019	Antigen	1	2019	Low risk	Non-epidemic
60	126.6084702	35.0137947	High risk, epidemic, 2020	Antibody	3	2020	High risk	Epidemic
60	126.6084702	35.0137947	High risk, epidemic, 2020	Antigen	8	2020	High risk	Epidemic
60	126.6084702	35.0137947	High risk, non-epidemic, 2019	Antibody	2	2019	High risk	Non-epidemic
60	126.6084702	35.0137947	High risk, non-epidemic, 2019	Antigen	14	2019	High risk	Non-epidemic
60	126.6084702	35.0137947	Low risk, non-epidemic, 2019	Antigen	4	2019	Low risk	Non-epidemic
61	126.7490783	35.0995054	High risk, epidemic, 2020	Antibody	2	2020	High risk	Epidemic
61	126.7490783	35.0995054	High risk, epidemic, 2020	Antigen	11	2020	High risk	Epidemic
61	126.7490783	35.0995054	High risk, epidemic, 2021	Antigen	9	2021	High risk	Epidemic
61	126.7490783	35.0995054	High risk, non-epidemic, 2019	Antibody	3	2019	High risk	Non-epidemic
61	126.7490783	35.0995054	High risk, non-epidemic, 2019	Antigen	14	2019	High risk	Non-epidemic
61	126.7490783	35.0995054	Low risk, epidemic, 2020	Antigen	1	2020	Low risk	Epidemic
61	126.7490783	35.0995054	Low risk, epidemic, 2021	Antigen	1	2021	Low risk	Epidemic
61	126.7490783	35.0995054	Low risk, non-epidemic, 2019	Antigen	4	2019	Low risk	Non-epidemic
62	126.6362383	34.8997967	High risk, epidemic, 2021	Antigen	1	2021	High risk	Epidemic
62	126.6362383	34.8997967	High risk, epidemic, 2022	Antibody	1	2022	High risk	Epidemic
62	126.6362383	34.8997967	High risk, epidemic, 2022	Antigen	5	2022	High risk	Epidemic
62	126.6362383	34.8997967	High risk, non-epidemic, 2019	Antibody	2	2019	High risk	Non-epidemic
62	126.6362383	34.8997967	High risk, non-epidemic, 2019	Antigen	5	2019	High risk	Non-epidemic
62	126.6362383	34.8997967	Low risk, epidemic, 2022	Antibody	1	2022	Low risk	Epidemic
62	126.6362383	34.8997967	Low risk, epidemic, 2022	Antigen	3	2022	Low risk	Epidemic
63	126.605882	34.9124683	High risk, epidemic, 2020	Antibody	2	2020	High risk	Epidemic
63	126.605882	34.9124683	High risk, epidemic, 2020	Antigen	13	2020	High risk	Epidemic
63	126.605882	34.9124683	High risk, epidemic, 2021	Antigen	5	2021	High risk	Epidemic
63	126.605882	34.9124683	High risk, non-epidemic, 2019	Antibody	2	2019	High risk	Non-epidemic
63	126.605882	34.9124683	High risk, non-epidemic, 2019	Antigen	14	2019	High risk	Non-epidemic
63	126.605882	34.9124683	Low risk, epidemic, 2020	Antigen	4	2020	Low risk	Epidemic
63	126.605882	34.9124683	Low risk, epidemic, 2021	Antigen	1	2021	Low risk	Epidemic
63	126.605882	34.9124683	Low risk, epidemic, 2022	Antigen	1	2022	Low risk	Epidemic
63	126.605882	34.9124683	Low risk, non-epidemic, 2019	Antigen	4	2019	Low risk	Non-epidemic
64	126.6363407	34.8975714	High risk, epidemic, 2020	Antibody	3	2020	High risk	Epidemic
64	126.6363407	34.8975714	High risk, epidemic, 2020	Antigen	16	2020	High risk	Epidemic
64	126.6363407	34.8975714	High risk, epidemic, 2021	Antigen	5	2021	High risk	Epidemic
64	126.6363407	34.8975714	High risk, epidemic, 2022	Antigen	4	2022	High risk	Epidemic
64	126.6363407	34.8975714	High risk, non-epidemic, 2019	Antibody	3	2019	High risk	Non-epidemic
64	126.6363407	34.8975714	High risk, non-epidemic, 2019	Antigen	16	2019	High risk	Non-epidemic
64	126.6363407	34.8975714	Low risk, epidemic, 2020	Antibody	1	2020	Low risk	Epidemic
64	126.6363407	34.8975714	Low risk, epidemic, 2020	Antigen	5	2020	Low risk	Epidemic
64	126.6363407	34.8975714	Low risk, epidemic, 2021	Antigen	1	2021	Low risk	Epidemic
64	126.6363407	34.8975714	Low risk, epidemic, 2022	Antigen	4	2022	Low risk	Epidemic
64	126.6363407	34.8975714	Low risk, non-epidemic, 2019	Antigen	4	2019	Low risk	Non-epidemic
65	126.6915616	34.8269227	High risk, epidemic, 2020	Antibody	2	2020	High risk	Epidemic
65	126.6915616	34.8269227	High risk, epidemic, 2020	Antigen	13	2020	High risk	Epidemic
65	126.6915616	34.8269227	High risk, epidemic, 2021	Antigen	5	2021	High risk	Epidemic
65	126.6915616	34.8269227	High risk, epidemic, 2022	Antibody	1	2022	High risk	Epidemic
65	126.6915616	34.8269227	High risk, epidemic, 2022	Antigen	15	2022	High risk	Epidemic
65	126.6915616	34.8269227	High risk, non-epidemic, 2019	Antibody	2	2019	High risk	Non-epidemic
65	126.6915616	34.8269227	High risk, non-epidemic, 2019	Antigen	14	2019	High risk	Non-epidemic
65	126.6915616	34.8269227	Low risk, epidemic, 2020	Antigen	4	2020	Low risk	Epidemic
65	126.6915616	34.8269227	Low risk, epidemic, 2021	Antigen	1	2021	Low risk	Epidemic
65	126.6915616	34.8269227	Low risk, epidemic, 2022	Antigen	1	2022	Low risk	Epidemic
65	126.6915616	34.8269227	Low risk, non-epidemic, 2019	Antigen	4	2019	Low risk	Non-epidemic
66	126.5629926	34.9184496	High risk, epidemic, 2020	Antibody	3	2020	High risk	Epidemic
66	126.5629926	34.9184496	High risk, epidemic, 2020	Antigen	14	2020	High risk	Epidemic
66	126.5629926	34.9184496	High risk, non-epidemic, 2019	Antibody	3	2019	High risk	Non-epidemic
66	126.5629926	34.9184496	High risk, non-epidemic, 2019	Antigen	15	2019	High risk	Non-epidemic
66	126.5629926	34.9184496	Low risk, epidemic, 2020	Antigen	4	2020	Low risk	Epidemic
66	126.5629926	34.9184496	Low risk, non-epidemic, 2019	Antibody	1	2019	Low risk	Non-epidemic
66	126.5629926	34.9184496	Low risk, non-epidemic, 2019	Antigen	5	2019	Low risk	Non-epidemic
67	126.6864347	34.9012059	High risk, non-epidemic, 2019	Antigen	5	2019	High risk	Non-epidemic
68	127.5290919	37.0543742	High risk, epidemic, 2020	Antigen	24	2020	High risk	Epidemic
68	127.5290919	37.0543742	High risk, epidemic, 2022	Antibody	1	2022	High risk	Epidemic
68	127.5290919	37.0543742	High risk, epidemic, 2022	Antigen	7	2022	High risk	Epidemic
68	127.5290919	37.0543742	High risk, non-epidemic, 2019	Antigen	23	2019	High risk	Non-epidemic
68	127.5290919	37.0543742	Low risk, epidemic, 2020	Antigen	6	2020	Low risk	Epidemic
68	127.5290919	37.0543742	Low risk, epidemic, 2022	Antigen	1	2022	Low risk	Epidemic
68	127.5290919	37.0543742	Low risk, non-epidemic, 2019	Antigen	8	2019	Low risk	Non-epidemic
69	127.6602541	36.8882968	High risk, epidemic, 2020	Antigen	8	2020	High risk	Epidemic
69	127.6602541	36.8882968	High risk, epidemic, 2021	Antigen	1	2021	High risk	Epidemic
69	127.6602541	36.8882968	High risk, non-epidemic, 2019	Antigen	14	2019	High risk	Non-epidemic
69	127.6602541	36.8882968	Low risk, non-epidemic, 2019	Antigen	4	2019	Low risk	Non-epidemic
70	127.5694454	36.9445868	High risk, epidemic, 2020	Antigen	20	2020	High risk	Epidemic
70	127.5694454	36.9445868	High risk, epidemic, 2021	Antigen	4	2021	High risk	Epidemic
70	127.5694454	36.9445868	High risk, non-epidemic, 2019	Antigen	18	2019	High risk	Non-epidemic
70	127.5694454	36.9445868	Low risk, epidemic, 2020	Antigen	5	2020	Low risk	Epidemic
70	127.5694454	36.9445868	Low risk, non-epidemic, 2019	Antigen	2	2019	Low risk	Non-epidemic
71	127.5319213	36.9487073	High risk, epidemic, 2022	Antibody	2	2022	High risk	Epidemic
71	127.5319213	36.9487073	High risk, epidemic, 2022	Antigen	7	2022	High risk	Epidemic
71	127.5319213	36.9487073	High risk, non-epidemic, 2019	Antigen	1	2019	High risk	Non-epidemic
72	127.9618771	37.0480303	High risk, epidemic, 2020	Antigen	18	2020	High risk	Epidemic
72	127.9618771	37.0480303	High risk, epidemic, 2021	Antigen	3	2021	High risk	Epidemic
72	127.9618771	37.0480303	High risk, epidemic, 2022	Antibody	1	2022	High risk	Epidemic
72	127.9618771	37.0480303	High risk, epidemic, 2022	Antigen	14	2022	High risk	Epidemic
72	127.9618771	37.0480303	High risk, non-epidemic, 2019	Antigen	17	2019	High risk	Non-epidemic
72	127.9618771	37.0480303	Low risk, epidemic, 2020	Antigen	4	2020	Low risk	Epidemic
72	127.9618771	37.0480303	Low risk, epidemic, 2022	Antigen	1	2022	Low risk	Epidemic
73	127.6848149	37.1109322	High risk, epidemic, 2020	Antibody	1	2020	High risk	Epidemic
73	127.6848149	37.1109322	High risk, epidemic, 2020	Antigen	11	2020	High risk	Epidemic
73	127.6848149	37.1109322	High risk, epidemic, 2022	Antigen	1	2022	High risk	Epidemic
73	127.6848149	37.1109322	High risk, non-epidemic, 2019	Antigen	15	2019	High risk	Non-epidemic
73	127.6848149	37.1109322	Low risk, epidemic, 2020	Antigen	5	2020	Low risk	Epidemic
73	127.6848149	37.1109322	Low risk, epidemic, 2022	Antigen	2	2022	Low risk	Epidemic
74	127.3926653	36.8322954	High risk, epidemic, 2020	Antibody	2	2020	High risk	Epidemic
74	127.3926653	36.8322954	High risk, epidemic, 2020	Antigen	24	2020	High risk	Epidemic
74	127.3926653	36.8322954	High risk, epidemic, 2021	Antigen	12	2021	High risk	Epidemic
74	127.3926653	36.8322954	High risk, epidemic, 2022	Antibody	2	2022	High risk	Epidemic
74	127.3926653	36.8322954	High risk, epidemic, 2022	Antigen	11	2022	High risk	Epidemic
74	127.3926653	36.8322954	High risk, non-epidemic, 2019	Antibody	3	2019	High risk	Non-epidemic
74	127.3926653	36.8322954	High risk, non-epidemic, 2019	Antigen	23	2019	High risk	Non-epidemic
74	127.3926653	36.8322954	Low risk, epidemic, 2020	Antigen	8	2020	Low risk	Epidemic
74	127.3926653	36.8322954	Low risk, epidemic, 2021	Antigen	3	2021	Low risk	Epidemic
74	127.3926653	36.8322954	Low risk, epidemic, 2022	Antigen	2	2022	Low risk	Epidemic
74	127.3926653	36.8322954	Low risk, non-epidemic, 2019	Antigen	2	2019	Low risk	Non-epidemic
75	127.390227	36.8513607	High risk, epidemic, 2020	Antibody	1	2020	High risk	Epidemic
75	127.390227	36.8513607	High risk, epidemic, 2020	Antigen	4	2020	High risk	Epidemic
75	127.390227	36.8513607	High risk, epidemic, 2021	Antigen	4	2021	High risk	Epidemic
75	127.390227	36.8513607	High risk, epidemic, 2022	Antibody	2	2022	High risk	Epidemic
75	127.390227	36.8513607	High risk, epidemic, 2022	Antigen	11	2022	High risk	Epidemic
75	127.390227	36.8513607	High risk, non-epidemic, 2019	Antibody	1	2019	High risk	Non-epidemic
75	127.390227	36.8513607	High risk, non-epidemic, 2019	Antigen	22	2019	High risk	Non-epidemic
75	127.390227	36.8513607	Low risk, epidemic, 2020	Antigen	3	2020	Low risk	Epidemic
75	127.390227	36.8513607	Low risk, epidemic, 2021	Antigen	1	2021	Low risk	Epidemic
75	127.390227	36.8513607	Low risk, epidemic, 2022	Antigen	1	2022	Low risk	Epidemic
75	127.390227	36.8513607	Low risk, non-epidemic, 2019	Antigen	8	2019	Low risk	Non-epidemic
76	127.4589682	36.8319217	High risk, epidemic, 2020	Antibody	3	2020	High risk	Epidemic
76	127.4589682	36.8319217	High risk, epidemic, 2020	Antigen	18	2020	High risk	Epidemic
76	127.4589682	36.8319217	High risk, epidemic, 2021	Antigen	10	2021	High risk	Epidemic
76	127.4589682	36.8319217	High risk, epidemic, 2022	Antibody	1	2022	High risk	Epidemic
76	127.4589682	36.8319217	High risk, epidemic, 2022	Antigen	7	2022	High risk	Epidemic
76	127.4589682	36.8319217	High risk, non-epidemic, 2019	Antibody	2	2019	High risk	Non-epidemic
76	127.4589682	36.8319217	High risk, non-epidemic, 2019	Antigen	18	2019	High risk	Non-epidemic
76	127.4589682	36.8319217	Low risk, epidemic, 2020	Antigen	6	2020	Low risk	Epidemic
76	127.4589682	36.8319217	Low risk, epidemic, 2021	Antigen	2	2021	Low risk	Epidemic
76	127.4589682	36.8319217	Low risk, epidemic, 2022	Antibody	1	2022	Low risk	Epidemic
76	127.4589682	36.8319217	Low risk, epidemic, 2022	Antigen	2	2022	Low risk	Epidemic
76	127.4589682	36.8319217	Low risk, non-epidemic, 2019	Antigen	7	2019	Low risk	Non-epidemic
77	127.7579763	36.83351	High risk, epidemic, 2020	Antibody	1	2020	High risk	Epidemic
77	127.7579763	36.83351	High risk, epidemic, 2020	Antigen	13	2020	High risk	Epidemic
77	127.7579763	36.83351	High risk, epidemic, 2021	Antigen	3	2021	High risk	Epidemic
77	127.7579763	36.83351	High risk, epidemic, 2022	Antigen	1	2022	High risk	Epidemic
77	127.7579763	36.83351	High risk, non-epidemic, 2019	Antibody	1	2019	High risk	Non-epidemic
77	127.7579763	36.83351	High risk, non-epidemic, 2019	Antigen	15	2019	High risk	Non-epidemic
77	127.7579763	36.83351	Low risk, epidemic, 2020	Antigen	6	2020	Low risk	Epidemic
77	127.7579763	36.83351	Low risk, non-epidemic, 2019	Antigen	4	2019	Low risk	Non-epidemic
78	127.7595581	36.8332068	High risk, epidemic, 2020	Antibody	1	2020	High risk	Epidemic
78	127.7595581	36.8332068	High risk, epidemic, 2020	Antigen	16	2020	High risk	Epidemic
78	127.7595581	36.8332068	High risk, epidemic, 2021	Antigen	1	2021	High risk	Epidemic
78	127.7595581	36.8332068	High risk, epidemic, 2022	Antigen	1	2022	High risk	Epidemic
78	127.7595581	36.8332068	High risk, non-epidemic, 2019	Antibody	3	2019	High risk	Non-epidemic
78	127.7595581	36.8332068	High risk, non-epidemic, 2019	Antigen	24	2019	High risk	Non-epidemic
78	127.7595581	36.8332068	Low risk, epidemic, 2020	Antigen	8	2020	Low risk	Epidemic
78	127.7595581	36.8332068	Low risk, non-epidemic, 2019	Antigen	3	2019	Low risk	Non-epidemic
79	127.9048008	36.8749924	High risk, epidemic, 2020	Antibody	1	2020	High risk	Epidemic
79	127.9048008	36.8749924	High risk, epidemic, 2020	Antigen	17	2020	High risk	Epidemic
79	127.9048008	36.8749924	High risk, epidemic, 2021	Antigen	2	2021	High risk	Epidemic
79	127.9048008	36.8749924	High risk, epidemic, 2022	Antigen	3	2022	High risk	Epidemic
79	127.9048008	36.8749924	High risk, non-epidemic, 2019	Antibody	2	2019	High risk	Non-epidemic
79	127.9048008	36.8749924	High risk, non-epidemic, 2019	Antigen	27	2019	High risk	Non-epidemic
79	127.9048008	36.8749924	Low risk, epidemic, 2020	Antigen	6	2020	Low risk	Epidemic
79	127.9048008	36.8749924	Low risk, non-epidemic, 2019	Antibody	2	2019	Low risk	Non-epidemic
79	127.9048008	36.8749924	Low risk, non-epidemic, 2019	Antigen	8	2019	Low risk	Non-epidemic
80	127.7109876	36.6132962	High risk, epidemic, 2020	Antibody	1	2020	High risk	Epidemic
80	127.7109876	36.6132962	High risk, epidemic, 2020	Antigen	21	2020	High risk	Epidemic
80	127.7109876	36.6132962	High risk, epidemic, 2021	Antibody	1	2021	High risk	Epidemic
80	127.7109876	36.6132962	High risk, epidemic, 2021	Antigen	11	2021	High risk	Epidemic
80	127.7109876	36.6132962	High risk, epidemic, 2022	Antibody	2	2022	High risk	Epidemic
80	127.7109876	36.6132962	High risk, epidemic, 2022	Antigen	6	2022	High risk	Epidemic
80	127.7109876	36.6132962	High risk, non-epidemic, 2019	Antibody	2	2019	High risk	Non-epidemic
80	127.7109876	36.6132962	High risk, non-epidemic, 2019	Antigen	18	2019	High risk	Non-epidemic
80	127.7109876	36.6132962	Low risk, epidemic, 2021	Antigen	2	2021	Low risk	Epidemic
80	127.7109876	36.6132962	Low risk, epidemic, 2022	Antigen	1	2022	Low risk	Epidemic
80	127.7109876	36.6132962	Low risk, non-epidemic, 2019	Antigen	5	2019	Low risk	Non-epidemic
81	127.7472639	36.5892259	High risk, epidemic, 2020	Antigen	1	2020	High risk	Epidemic
81	127.7472639	36.5892259	High risk, epidemic, 2021	Antigen	1	2021	High risk	Epidemic
81	127.7472639	36.5892259	High risk, epidemic, 2022	Antibody	1	2022	High risk	Epidemic
81	127.7472639	36.5892259	High risk, epidemic, 2022	Antigen	1	2022	High risk	Epidemic
81	127.7472639	36.5892259	High risk, non-epidemic, 2019	Antibody	2	2019	High risk	Non-epidemic
81	127.7472639	36.5892259	High risk, non-epidemic, 2019	Antigen	22	2019	High risk	Non-epidemic
81	127.7472639	36.5892259	Low risk, epidemic, 2020	Antigen	8	2020	Low risk	Epidemic
81	127.7472639	36.5892259	Low risk, non-epidemic, 2019	Antigen	8	2019	Low risk	Non-epidemic
82	127.7456959	36.6379334	High risk, epidemic, 2020	Antibody	1	2020	High risk	Epidemic
82	127.7456959	36.6379334	High risk, epidemic, 2020	Antigen	6	2020	High risk	Epidemic
82	127.7456959	36.6379334	High risk, epidemic, 2021	Antigen	11	2021	High risk	Epidemic
82	127.7456959	36.6379334	High risk, epidemic, 2022	Antibody	1	2022	High risk	Epidemic
82	127.7456959	36.6379334	High risk, epidemic, 2022	Antigen	12	2022	High risk	Epidemic
82	127.7456959	36.6379334	High risk, non-epidemic, 2019	Antibody	3	2019	High risk	Non-epidemic
82	127.7456959	36.6379334	High risk, non-epidemic, 2019	Antigen	21	2019	High risk	Non-epidemic
82	127.7456959	36.6379334	Low risk, epidemic, 2020	Antigen	5	2020	Low risk	Epidemic
82	127.7456959	36.6379334	Low risk, epidemic, 2021	Antigen	2	2021	Low risk	Epidemic
82	127.7456959	36.6379334	Low risk, non-epidemic, 2019	Antigen	8	2019	Low risk	Non-epidemic
83	127.6906878	36.6940476	High risk, epidemic, 2020	Antibody	2	2020	High risk	Epidemic
83	127.6906878	36.6940476	High risk, epidemic, 2020	Antigen	24	2020	High risk	Epidemic
83	127.6906878	36.6940476	High risk, epidemic, 2021	Antigen	13	2021	High risk	Epidemic
83	127.6906878	36.6940476	High risk, epidemic, 2022	Antigen	6	2022	High risk	Epidemic
83	127.6906878	36.6940476	High risk, non-epidemic, 2019	Antibody	2	2019	High risk	Non-epidemic
83	127.6906878	36.6940476	High risk, non-epidemic, 2019	Antigen	20	2019	High risk	Non-epidemic
83	127.6906878	36.6940476	Low risk, epidemic, 2020	Antigen	2	2020	Low risk	Epidemic
83	127.6906878	36.6940476	Low risk, epidemic, 2021	Antigen	2	2021	Low risk	Epidemic
83	127.6906878	36.6940476	Low risk, epidemic, 2022	Antibody	2	2022	Low risk	Epidemic
83	127.6906878	36.6940476	Low risk, epidemic, 2022	Antigen	2	2022	Low risk	Epidemic
83	127.6906878	36.6940476	Low risk, non-epidemic, 2019	Antigen	4	2019	Low risk	Non-epidemic
84	127.5320891	36.9487981	High risk, epidemic, 2020	Antigen	20	2020	High risk	Epidemic
84	127.5320891	36.9487981	High risk, epidemic, 2021	Antigen	4	2021	High risk	Epidemic
84	127.5320891	36.9487981	High risk, epidemic, 2022	Antigen	5	2022	High risk	Epidemic
84	127.5320891	36.9487981	High risk, non-epidemic, 2019	Antigen	10	2019	High risk	Non-epidemic
84	127.5320891	36.9487981	Low risk, epidemic, 2020	Antigen	5	2020	Low risk	Epidemic
84	127.5320891	36.9487981	Low risk, epidemic, 2021	Antigen	1	2021	Low risk	Epidemic
84	127.5320891	36.9487981	Low risk, non-epidemic, 2019	Antigen	4	2019	Low risk	Non-epidemic
85	127.7479437	36.8604525	High risk, non-epidemic, 2019	Antibody	1	2019	High risk	Non-epidemic
85	127.7479437	36.8604525	High risk, non-epidemic, 2019	Antigen	1	2019	High risk	Non-epidemic
86	127.5694574	36.9384589	High risk, non-epidemic, 2019	Antigen	1	2019	High risk	Non-epidemic
87	127.4582533	36.8315489	High risk, non-epidemic, 2019	Antigen	1	2019	High risk	Non-epidemic
88	127.8644683	36.1941365	High risk, epidemic, 2020	Antibody	1	2020	High risk	Epidemic
88	127.8644683	36.1941365	High risk, epidemic, 2020	Antigen	6	2020	High risk	Epidemic
88	127.8644683	36.1941365	High risk, epidemic, 2021	Antigen	3	2021	High risk	Epidemic
88	127.8644683	36.1941365	High risk, epidemic, 2022	Antibody	1	2022	High risk	Epidemic
88	127.8644683	36.1941365	High risk, epidemic, 2022	Antigen	8	2022	High risk	Epidemic
88	127.8644683	36.1941365	High risk, non-epidemic, 2019	Antigen	1	2019	High risk	Non-epidemic
88	127.8644683	36.1941365	Low risk, epidemic, 2020	Antigen	2	2020	Low risk	Epidemic
88	127.8644683	36.1941365	Low risk, epidemic, 2022	Antibody	1	2022	Low risk	Epidemic
88	127.8644683	36.1941365	Low risk, epidemic, 2022	Antigen	1	2022	Low risk	Epidemic
88	127.864535	36.1941636	High risk, epidemic, 2020	Antigen	23	2020	High risk	Epidemic
88	127.864535	36.1941636	High risk, epidemic, 2021	Antigen	5	2021	High risk	Epidemic
88	127.864535	36.1941636	High risk, non-epidemic, 2019	Antigen	11	2019	High risk	Non-epidemic
88	127.864535	36.1941636	Low risk, epidemic, 2020	Antigen	5	2020	Low risk	Epidemic
88	127.864535	36.1941636	Low risk, non-epidemic, 2019	Antigen	4	2019	Low risk	Non-epidemic
89	127.6413947	36.8931438	High risk, non-epidemic, 2019	Antigen	2	2019	High risk	Non-epidemic
89	127.6413947	36.8931438	Low risk, non-epidemic, 2019	Antigen	4	2019	Low risk	Non-epidemic
90	127.5233985	36.9542516	High risk, non-epidemic, 2019	Antigen	4	2019	High risk	Non-epidemic
91	127.4428445	36.9527114	High risk, epidemic, 2020	Antibody	1	2020	High risk	Epidemic
91	127.4428445	36.9527114	High risk, epidemic, 2020	Antigen	17	2020	High risk	Epidemic
91	127.4428445	36.9527114	High risk, epidemic, 2021	Antigen	7	2021	High risk	Epidemic
91	127.4428445	36.9527114	High risk, epidemic, 2022	Antigen	1	2022	High risk	Epidemic
91	127.4428445	36.9527114	High risk, non-epidemic, 2019	Antigen	15	2019	High risk	Non-epidemic
91	127.4428445	36.9527114	Low risk, epidemic, 2020	Antigen	6	2020	Low risk	Epidemic
91	127.4428445	36.9527114	Low risk, epidemic, 2021	Antigen	2	2021	Low risk	Epidemic
91	127.4428445	36.9527114	Low risk, non-epidemic, 2019	Antigen	5	2019	Low risk	Non-epidemic
92	126.5535035	34.9066732	High risk, epidemic, 2020	Antibody	1	2020	High risk	Epidemic
92	126.5535035	34.9066732	High risk, epidemic, 2020	Antigen	2	2020	High risk	Epidemic
92	126.5535035	34.9066732	High risk, non-epidemic, 2019	Antibody	1	2019	High risk	Non-epidemic
92	126.5535035	34.9066732	High risk, non-epidemic, 2019	Antigen	10	2019	High risk	Non-epidemic
92	126.5535035	34.9066732	Low risk, non-epidemic, 2019	Antigen	4	2019	Low risk	Non-epidemic
93	127.7467306	36.8610267	High risk, epidemic, 2020	Antibody	1	2020	High risk	Epidemic
93	127.7467306	36.8610267	High risk, epidemic, 2020	Antigen	14	2020	High risk	Epidemic
93	127.7467306	36.8610267	High risk, non-epidemic, 2019	Antibody	1	2019	High risk	Non-epidemic
93	127.7467306	36.8610267	High risk, non-epidemic, 2019	Antigen	14	2019	High risk	Non-epidemic
93	127.7467306	36.8610267	Low risk, non-epidemic, 2019	Antibody	1	2019	Low risk	Non-epidemic
93	127.7467306	36.8610267	Low risk, non-epidemic, 2019	Antigen	8	2019	Low risk	Non-epidemic
94	126.6860609	34.9020041	High risk, epidemic, 2020	Antibody	2	2020	High risk	Epidemic
94	126.6860609	34.9020041	High risk, epidemic, 2020	Antigen	7	2020	High risk	Epidemic
94	126.6860609	34.9020041	High risk, epidemic, 2021	Antigen	10	2021	High risk	Epidemic
94	126.6860609	34.9020041	High risk, non-epidemic, 2019	Antibody	1	2019	High risk	Non-epidemic
94	126.6860609	34.9020041	High risk, non-epidemic, 2019	Antigen	9	2019	High risk	Non-epidemic
94	126.6860609	34.9020041	Low risk, epidemic, 2020	Antigen	3	2020	Low risk	Epidemic
94	126.6860609	34.9020041	Low risk, epidemic, 2021	Antigen	1	2021	Low risk	Epidemic
94	126.6860609	34.9020041	Low risk, non-epidemic, 2019	Antigen	4	2019	Low risk	Non-epidemic
95	126.4886	35.1024957	High risk, epidemic, 2022	Antigen	1	2022	High risk	Epidemic
95	126.4886	35.1024957	High risk, non-epidemic, 2019	Antibody	1	2019	High risk	Non-epidemic
95	126.4886	35.1024957	High risk, non-epidemic, 2019	Antigen	3	2019	High risk	Non-epidemic
95	126.4886	35.1024957	Low risk, epidemic, 2021	Antigen	1	2021	Low risk	Epidemic
96	127.3514061	34.7537657	High risk, non-epidemic, 2019	Antibody	1	2019	High risk	Non-epidemic
96	127.3514061	34.7537657	High risk, non-epidemic, 2019	Antigen	8	2019	High risk	Non-epidemic
96	127.3514061	34.7537657	Low risk, epidemic, 2022	Antibody	1	2022	Low risk	Epidemic
96	127.3514061	34.7537657	Low risk, epidemic, 2022	Antigen	1	2022	Low risk	Epidemic
96	127.3514061	34.7537657	Low risk, non-epidemic, 2019	Antigen	4	2019	Low risk	Non-epidemic
97	126.8195023	36.7010784	High risk, non-epidemic, 2019	Antibody	4	2019	High risk	Non-epidemic
97	126.8195023	36.7010784	High risk, non-epidemic, 2019	Antigen	11	2019	High risk	Non-epidemic
97	126.8195023	36.7010784	Low risk, non-epidemic, 2019	Antigen	4	2019	Low risk	Non-epidemic
98	126.5542995	34.3650854	High risk, epidemic, 2020	Antibody	2	2020	High risk	Epidemic
98	126.5542995	34.3650854	High risk, epidemic, 2020	Antigen	11	2020	High risk	Epidemic
98	126.5542995	34.3650854	High risk, epidemic, 2021	Antigen	8	2021	High risk	Epidemic
98	126.5542995	34.3650854	High risk, epidemic, 2022	Antibody	1	2022	High risk	Epidemic
98	126.5542995	34.3650854	High risk, epidemic, 2022	Antigen	12	2022	High risk	Epidemic
98	126.5542995	34.3650854	High risk, non-epidemic, 2019	Antibody	1	2019	High risk	Non-epidemic
98	126.5542995	34.3650854	High risk, non-epidemic, 2019	Antigen	6	2019	High risk	Non-epidemic
98	126.5542995	34.3650854	Low risk, epidemic, 2020	Antibody	2	2020	Low risk	Epidemic
98	126.5542995	34.3650854	Low risk, epidemic, 2020	Antigen	5	2020	Low risk	Epidemic
98	126.5542995	34.3650854	Low risk, epidemic, 2021	Antigen	1	2021	Low risk	Epidemic
98	126.5542995	34.3650854	Low risk, epidemic, 2022	Antibody	1	2022	Low risk	Epidemic
98	126.5542995	34.3650854	Low risk, epidemic, 2022	Antigen	1	2022	Low risk	Epidemic
98	126.5542995	34.3650854	Low risk, non-epidemic, 2019	Antigen	4	2019	Low risk	Non-epidemic
98	126.5543321	34.3650858	High risk, epidemic, 2021	Antigen	1	2021	High risk	Epidemic
98	126.5543321	34.3650858	High risk, epidemic, 2022	Antigen	1	2022	High risk	Epidemic
99	126.6123526	34.9928011	High risk, non-epidemic, 2019	Antigen	2	2019	High risk	Non-epidemic
99	126.6123526	34.9928011	Low risk, non-epidemic, 2019	Antigen	2	2019	Low risk	Non-epidemic
100	127.8893172	35.6632018	High risk, epidemic, 2020	Antibody	1	2020	High risk	Epidemic
100	127.8893172	35.6632018	High risk, epidemic, 2020	Antigen	8	2020	High risk	Epidemic
100	127.8893172	35.6632018	High risk, epidemic, 2021	Antigen	1	2021	High risk	Epidemic
100	127.8893172	35.6632018	High risk, non-epidemic, 2019	Antibody	2	2019	High risk	Non-epidemic
100	127.8893172	35.6632018	High risk, non-epidemic, 2019	Antigen	16	2019	High risk	Non-epidemic
100	127.8893172	35.6632018	Low risk, epidemic, 2020	Antigen	4	2020	Low risk	Epidemic
100	127.8893172	35.6632018	Low risk, non-epidemic, 2019	Antigen	4	2019	Low risk	Non-epidemic
101	127.9797222	35.6172361	High risk, epidemic, 2020	Antigen	8	2020	High risk	Epidemic
101	127.9797222	35.6172361	High risk, epidemic, 2021	Antigen	10	2021	High risk	Epidemic
101	127.9797222	35.6172361	High risk, epidemic, 2022	Antibody	1	2022	High risk	Epidemic
101	127.9797222	35.6172361	High risk, epidemic, 2022	Antigen	14	2022	High risk	Epidemic
101	127.9797222	35.6172361	High risk, non-epidemic, 2019	Antigen	5	2019	High risk	Non-epidemic
101	127.9797222	35.6172361	Low risk, epidemic, 2020	Antigen	4	2020	Low risk	Epidemic
101	127.9797222	35.6172361	Low risk, epidemic, 2021	Antigen	3	2021	Low risk	Epidemic
101	127.9797222	35.6172361	Low risk, epidemic, 2022	Antigen	2	2022	Low risk	Epidemic
101	127.9797222	35.6172361	Low risk, non-epidemic, 2019	Antigen	4	2019	Low risk	Non-epidemic
102	128.0200626	35.6795926	High risk, epidemic, 2020	Antibody	2	2020	High risk	Epidemic
102	128.0200626	35.6795926	High risk, epidemic, 2020	Antigen	15	2020	High risk	Epidemic
102	128.0200626	35.6795926	High risk, epidemic, 2021	Antigen	17	2021	High risk	Epidemic
102	128.0200626	35.6795926	High risk, epidemic, 2022	Antibody	2	2022	High risk	Epidemic
102	128.0200626	35.6795926	High risk, epidemic, 2022	Antigen	14	2022	High risk	Epidemic
102	128.0200626	35.6795926	High risk, non-epidemic, 2019	Antibody	1	2019	High risk	Non-epidemic
102	128.0200626	35.6795926	High risk, non-epidemic, 2019	Antigen	14	2019	High risk	Non-epidemic
102	128.0200626	35.6795926	Low risk, epidemic, 2020	Antigen	4	2020	Low risk	Epidemic
102	128.0200626	35.6795926	Low risk, epidemic, 2021	Antigen	3	2021	Low risk	Epidemic
102	128.0200626	35.6795926	Low risk, epidemic, 2022	Antigen	2	2022	Low risk	Epidemic
102	128.0200626	35.6795926	Low risk, non-epidemic, 2019	Antibody	1	2019	Low risk	Non-epidemic
102	128.0200626	35.6795926	Low risk, non-epidemic, 2019	Antigen	5	2019	Low risk	Non-epidemic
103	128.049309	35.703966	High risk, epidemic, 2020	Antibody	3	2020	High risk	Epidemic
103	128.049309	35.703966	High risk, epidemic, 2020	Antigen	12	2020	High risk	Epidemic
103	128.049309	35.703966	High risk, non-epidemic, 2019	Antibody	1	2019	High risk	Non-epidemic
103	128.049309	35.703966	High risk, non-epidemic, 2019	Antigen	10	2019	High risk	Non-epidemic
103	128.049309	35.703966	Low risk, epidemic, 2020	Antibody	1	2020	Low risk	Epidemic
103	128.049309	35.703966	Low risk, epidemic, 2020	Antigen	4	2020	Low risk	Epidemic
103	128.049309	35.703966	Low risk, non-epidemic, 2019	Antigen	4	2019	Low risk	Non-epidemic
104	127.8521919	35.6466309	High risk, epidemic, 2020	Antibody	2	2020	High risk	Epidemic
104	127.8521919	35.6466309	High risk, epidemic, 2020	Antigen	15	2020	High risk	Epidemic
104	127.8521919	35.6466309	High risk, epidemic, 2021	Antigen	18	2021	High risk	Epidemic
104	127.8521919	35.6466309	High risk, epidemic, 2022	Antibody	1	2022	High risk	Epidemic
104	127.8521919	35.6466309	High risk, epidemic, 2022	Antigen	14	2022	High risk	Epidemic
104	127.8521919	35.6466309	High risk, non-epidemic, 2019	Antibody	2	2019	High risk	Non-epidemic
104	127.8521919	35.6466309	High risk, non-epidemic, 2019	Antigen	16	2019	High risk	Non-epidemic
104	127.8521919	35.6466309	Low risk, epidemic, 2020	Antigen	4	2020	Low risk	Epidemic
104	127.8521919	35.6466309	Low risk, epidemic, 2021	Antigen	3	2021	Low risk	Epidemic
104	127.8521919	35.6466309	Low risk, epidemic, 2022	Antigen	2	2022	Low risk	Epidemic
104	127.8521919	35.6466309	Low risk, non-epidemic, 2019	Antigen	4	2019	Low risk	Non-epidemic
105	127.8576919	35.6338111	High risk, epidemic, 2020	Antibody	2	2020	High risk	Epidemic
105	127.8576919	35.6338111	High risk, epidemic, 2020	Antigen	12	2020	High risk	Epidemic
105	127.8576919	35.6338111	High risk, epidemic, 2021	Antigen	13	2021	High risk	Epidemic
105	127.8576919	35.6338111	High risk, epidemic, 2022	Antigen	14	2022	High risk	Epidemic
105	127.8576919	35.6338111	High risk, non-epidemic, 2019	Antibody	1	2019	High risk	Non-epidemic
105	127.8576919	35.6338111	High risk, non-epidemic, 2019	Antigen	13	2019	High risk	Non-epidemic
105	127.8576919	35.6338111	Low risk, epidemic, 2020	Antigen	5	2020	Low risk	Epidemic
105	127.8576919	35.6338111	Low risk, epidemic, 2021	Antigen	3	2021	Low risk	Epidemic
105	127.8576919	35.6338111	Low risk, epidemic, 2022	Antibody	1	2022	Low risk	Epidemic
105	127.8576919	35.6338111	Low risk, epidemic, 2022	Antigen	2	2022	Low risk	Epidemic
105	127.8576919	35.6338111	Low risk, non-epidemic, 2019	Antibody	1	2019	Low risk	Non-epidemic
105	127.8576919	35.6338111	Low risk, non-epidemic, 2019	Antigen	5	2019	Low risk	Non-epidemic
106	127.8645028	35.647745	High risk, epidemic, 2020	Antibody	2	2020	High risk	Epidemic
106	127.8645028	35.647745	High risk, epidemic, 2020	Antigen	12	2020	High risk	Epidemic
106	127.8645028	35.647745	High risk, epidemic, 2021	Antigen	18	2021	High risk	Epidemic
106	127.8645028	35.647745	High risk, epidemic, 2022	Antibody	1	2022	High risk	Epidemic
106	127.8645028	35.647745	High risk, epidemic, 2022	Antigen	12	2022	High risk	Epidemic
106	127.8645028	35.647745	High risk, non-epidemic, 2019	Antibody	2	2019	High risk	Non-epidemic
106	127.8645028	35.647745	High risk, non-epidemic, 2019	Antigen	12	2019	High risk	Non-epidemic
106	127.8645028	35.647745	Low risk, epidemic, 2020	Antigen	4	2020	Low risk	Epidemic
106	127.8645028	35.647745	Low risk, epidemic, 2021	Antigen	3	2021	Low risk	Epidemic
106	127.8645028	35.647745	Low risk, epidemic, 2022	Antigen	2	2022	Low risk	Epidemic
106	127.8645028	35.647745	Low risk, non-epidemic, 2019	Antibody	1	2019	Low risk	Non-epidemic
106	127.8645028	35.647745	Low risk, non-epidemic, 2019	Antigen	5	2019	Low risk	Non-epidemic
107	127.8274593	35.7015269	High risk, epidemic, 2020	Antigen	11	2020	High risk	Epidemic
107	127.8274593	35.7015269	High risk, epidemic, 2021	Antigen	11	2021	High risk	Epidemic
107	127.8274593	35.7015269	High risk, epidemic, 2022	Antigen	3	2022	High risk	Epidemic
107	127.8274593	35.7015269	High risk, non-epidemic, 2019	Antibody	1	2019	High risk	Non-epidemic
107	127.8274593	35.7015269	High risk, non-epidemic, 2019	Antigen	12	2019	High risk	Non-epidemic
107	127.8274593	35.7015269	Low risk, epidemic, 2020	Antigen	5	2020	Low risk	Epidemic
107	127.8274593	35.7015269	Low risk, epidemic, 2021	Antigen	2	2021	Low risk	Epidemic
107	127.8274593	35.7015269	Low risk, non-epidemic, 2019	Antibody	1	2019	Low risk	Non-epidemic
107	127.8274593	35.7015269	Low risk, non-epidemic, 2019	Antigen	4	2019	Low risk	Non-epidemic
108	127.9525091	35.5839768	High risk, epidemic, 2020	Antigen	13	2020	High risk	Epidemic
108	127.9525091	35.5839768	High risk, epidemic, 2021	Antigen	11	2021	High risk	Epidemic
108	127.9525091	35.5839768	High risk, epidemic, 2022	Antigen	10	2022	High risk	Epidemic
108	127.9525091	35.5839768	High risk, non-epidemic, 2019	Antigen	8	2019	High risk	Non-epidemic
108	127.9525091	35.5839768	Low risk, epidemic, 2020	Antigen	4	2020	Low risk	Epidemic
108	127.9525091	35.5839768	Low risk, epidemic, 2021	Antigen	3	2021	Low risk	Epidemic
108	127.9525091	35.5839768	Low risk, epidemic, 2022	Antigen	2	2022	Low risk	Epidemic
108	127.9525091	35.5839768	Low risk, non-epidemic, 2019	Antigen	4	2019	Low risk	Non-epidemic
109	127.8286861	35.7014295	High risk, epidemic, 2020	Antibody	1	2020	High risk	Epidemic
109	127.8286861	35.7014295	High risk, epidemic, 2020	Antigen	13	2020	High risk	Epidemic
109	127.8286861	35.7014295	High risk, epidemic, 2021	Antigen	17	2021	High risk	Epidemic
109	127.8286861	35.7014295	High risk, epidemic, 2022	Antibody	1	2022	High risk	Epidemic
109	127.8286861	35.7014295	High risk, epidemic, 2022	Antigen	15	2022	High risk	Epidemic
109	127.8286861	35.7014295	High risk, non-epidemic, 2019	Antibody	2	2019	High risk	Non-epidemic
109	127.8286861	35.7014295	High risk, non-epidemic, 2019	Antigen	14	2019	High risk	Non-epidemic
109	127.8286861	35.7014295	Low risk, epidemic, 2020	Antibody	1	2020	Low risk	Epidemic
109	127.8286861	35.7014295	Low risk, epidemic, 2020	Antigen	5	2020	Low risk	Epidemic
109	127.8286861	35.7014295	Low risk, epidemic, 2021	Antigen	4	2021	Low risk	Epidemic
109	127.8286861	35.7014295	Low risk, epidemic, 2022	Antigen	2	2022	Low risk	Epidemic
109	127.8286861	35.7014295	Low risk, non-epidemic, 2019	Antigen	4	2019	Low risk	Non-epidemic
110	127.9795787	35.6173262	High risk, epidemic, 2021	Antigen	1	2021	High risk	Epidemic
110	127.9795787	35.6173262	High risk, non-epidemic, 2019	Antigen	3	2019	High risk	Non-epidemic
111	127.8268398	35.7018235	High risk, epidemic, 2020	Antibody	1	2020	High risk	Epidemic
111	127.8268398	35.7018235	High risk, epidemic, 2021	Antigen	18	2021	High risk	Epidemic
111	127.8268398	35.7018235	High risk, epidemic, 2022	Antibody	1	2022	High risk	Epidemic
111	127.8268398	35.7018235	High risk, epidemic, 2022	Antigen	17	2022	High risk	Epidemic
111	127.8268398	35.7018235	High risk, non-epidemic, 2019	Antigen	8	2019	High risk	Non-epidemic
111	127.8268398	35.7018235	Low risk, epidemic, 2020	Antibody	1	2020	Low risk	Epidemic
111	127.8268398	35.7018235	Low risk, epidemic, 2021	Antigen	7	2021	Low risk	Epidemic
111	127.8268398	35.7018235	Low risk, epidemic, 2022	Antigen	2	2022	Low risk	Epidemic
112	127.9520344	35.5843011	High risk, epidemic, 2020	Antibody	2	2020	High risk	Epidemic
112	127.9520344	35.5843011	High risk, epidemic, 2020	Antigen	2	2020	High risk	Epidemic
112	127.9520344	35.5843011	High risk, epidemic, 2021	Antigen	1	2021	High risk	Epidemic
112	127.9520344	35.5843011	High risk, non-epidemic, 2019	Antibody	1	2019	High risk	Non-epidemic
112	127.9520344	35.5843011	High risk, non-epidemic, 2019	Antigen	4	2019	High risk	Non-epidemic
112	127.9520344	35.5843011	Low risk, epidemic, 2020	Antibody	1	2020	Low risk	Epidemic
112	127.9520344	35.5843011	Low risk, non-epidemic, 2019	Antibody	1	2019	Low risk	Non-epidemic
112	127.9520344	35.5843011	Low risk, non-epidemic, 2019	Antigen	1	2019	Low risk	Non-epidemic
113	127.3328633	36.7824014	High risk, epidemic, 2020	Antibody	1	2020	High risk	Epidemic
113	127.3328633	36.7824014	High risk, epidemic, 2020	Antigen	7	2020	High risk	Epidemic
113	127.3328633	36.7824014	High risk, epidemic, 2021	Antigen	6	2021	High risk	Epidemic
113	127.3328633	36.7824014	High risk, epidemic, 2022	Antibody	1	2022	High risk	Epidemic
113	127.3328633	36.7824014	High risk, epidemic, 2022	Antigen	6	2022	High risk	Epidemic
113	127.3328633	36.7824014	High risk, non-epidemic, 2019	Antigen	11	2019	High risk	Non-epidemic
113	127.3328633	36.7824014	Low risk, epidemic, 2021	Antigen	4	2021	Low risk	Epidemic
113	127.3328633	36.7824014	Low risk, epidemic, 2022	Antibody	1	2022	Low risk	Epidemic
113	127.3328633	36.7824014	Low risk, epidemic, 2022	Antigen	4	2022	Low risk	Epidemic
113	127.3328633	36.7824014	Low risk, non-epidemic, 2019	Antibody	2	2019	Low risk	Non-epidemic
113	127.3328633	36.7824014	Low risk, non-epidemic, 2019	Antigen	3	2019	Low risk	Non-epidemic
114	127.2316581	36.1337602	High risk, epidemic, 2020	Antibody	1	2020	High risk	Epidemic
114	127.2316581	36.1337602	High risk, epidemic, 2020	Antigen	4	2020	High risk	Epidemic
114	127.2316581	36.1337602	High risk, non-epidemic, 2019	Antibody	3	2019	High risk	Non-epidemic
114	127.2316581	36.1337602	High risk, non-epidemic, 2019	Antigen	12	2019	High risk	Non-epidemic
114	127.2316581	36.1337602	High risk, non-epidemic, 2019	Antigen	1	2019	High risk	Non-epidemic
114	127.2316581	36.1337602	Low risk, non-epidemic, 2019	Antibody	1	2019	Low risk	Non-epidemic
114	127.2316581	36.1337602	Low risk, non-epidemic, 2019	Antigen	4	2019	Low risk	Non-epidemic
115	127.4506763	36.118183	High risk, epidemic, 2020	Antibody	1	2020	High risk	Epidemic
115	127.4506763	36.118183	High risk, epidemic, 2020	Antigen	10	2020	High risk	Epidemic
115	127.4506763	36.118183	High risk, epidemic, 2021	Antigen	10	2021	High risk	Epidemic
115	127.4506763	36.118183	High risk, epidemic, 2021	Antigen	2	2021	High risk	Epidemic
115	127.4506763	36.118183	High risk, epidemic, 2022	Antibody	1	2022	High risk	Epidemic
115	127.4506763	36.118183	High risk, epidemic, 2022	Antigen	7	2022	High risk	Epidemic
115	127.4506763	36.118183	High risk, non-epidemic, 2019	Antigen	15	2019	High risk	Non-epidemic
115	127.4506763	36.118183	Low risk, epidemic, 2020	Antigen	4	2020	Low risk	Epidemic
115	127.4506763	36.118183	Low risk, non-epidemic, 2019	Antigen	4	2019	Low risk	Non-epidemic
116	127.357818	36.1949782	High risk, epidemic, 2020	Antigen	9	2020	High risk	Epidemic
116	127.357818	36.1949782	High risk, epidemic, 2021	Antigen	12	2021	High risk	Epidemic
116	127.357818	36.1949782	High risk, epidemic, 2022	Antigen	12	2022	High risk	Epidemic
116	127.357818	36.1949782	High risk, non-epidemic, 2019	Antigen	7	2019	High risk	Non-epidemic
116	127.357818	36.1949782	High risk, non-epidemic, 2019	Antigen	1	2019	High risk	Non-epidemic
116	127.357818	36.1949782	Low risk, epidemic, 2020	Antibody	1	2020	Low risk	Epidemic
116	127.357818	36.1949782	Low risk, epidemic, 2020	Antigen	4	2020	Low risk	Epidemic
116	127.357818	36.1949782	Low risk, epidemic, 2022	Antigen	4	2022	Low risk	Epidemic
116	127.357818	36.1949782	Low risk, non-epidemic, 2019	Antibody	1	2019	Low risk	Non-epidemic
116	127.357818	36.1949782	Low risk, non-epidemic, 2019	Antigen	1	2019	Low risk	Non-epidemic
117	126.4966481	36.6416777	High risk, non-epidemic, 2019	Antigen	1	2019	High risk	Non-epidemic
118	127.2440261	36.730476	High risk, epidemic, 2020	Antibody	2	2020	High risk	Epidemic
118	127.2440261	36.730476	High risk, epidemic, 2020	Antigen	8	2020	High risk	Epidemic
118	127.2440261	36.730476	High risk, epidemic, 2022	Antigen	2	2022	High risk	Epidemic
118	127.2440261	36.730476	High risk, non-epidemic, 2019	Antigen	14	2019	High risk	Non-epidemic
118	127.2440261	36.730476	Low risk, non-epidemic, 2019	Antibody	1	2019	Low risk	Non-epidemic
118	127.2440261	36.730476	Low risk, non-epidemic, 2019	Antigen	4	2019	Low risk	Non-epidemic
118	127.2440487	36.7304581	High risk, non-epidemic, 2019	Antibody	1	2019	High risk	Non-epidemic
118	127.2440487	36.7304581	High risk, non-epidemic, 2019	Antigen	1	2019	High risk	Non-epidemic
119	127.0087721	36.3550976	High risk, epidemic, 2020	Antibody	1	2020	High risk	Epidemic
119	127.0087721	36.3550976	High risk, epidemic, 2020	Antigen	13	2020	High risk	Epidemic
119	127.0087721	36.3550976	High risk, non-epidemic, 2019	Antibody	3	2019	High risk	Non-epidemic
119	127.0087721	36.3550976	High risk, non-epidemic, 2019	Antigen	10	2019	High risk	Non-epidemic
119	127.0087721	36.3550976	Low risk, epidemic, 2020	Antibody	1	2020	Low risk	Epidemic
119	127.0087721	36.3550976	Low risk, epidemic, 2020	Antigen	4	2020	Low risk	Epidemic
119	127.0087721	36.3550976	Low risk, non-epidemic, 2019	Antigen	3	2019	Low risk	Non-epidemic
120	127.2672433	36.8660671	High risk, epidemic, 2020	Antibody	1	2020	High risk	Epidemic
120	127.2672433	36.8660671	High risk, epidemic, 2020	Antigen	2	2020	High risk	Epidemic
120	127.2672433	36.8660671	High risk, non-epidemic, 2019	Antibody	1	2019	High risk	Non-epidemic
120	127.2672433	36.8660671	High risk, non-epidemic, 2019	Antigen	8	2019	High risk	Non-epidemic
120	127.2672433	36.8660671	Low risk, non-epidemic, 2019	Antigen	3	2019	Low risk	Non-epidemic
121	126.685079	34.8400043	High risk, epidemic, 2020	Antibody	2	2020	High risk	Epidemic
121	126.685079	34.8400043	High risk, epidemic, 2020	Antigen	10	2020	High risk	Epidemic
121	126.685079	34.8400043	High risk, epidemic, 2021	Antigen	4	2021	High risk	Epidemic
121	126.685079	34.8400043	High risk, epidemic, 2022	Antibody	2	2022	High risk	Epidemic
121	126.685079	34.8400043	High risk, epidemic, 2022	Antigen	14	2022	High risk	Epidemic
121	126.685079	34.8400043	High risk, non-epidemic, 2019	Antigen	3	2019	High risk	Non-epidemic
121	126.685079	34.8400043	Low risk, epidemic, 2020	Antigen	4	2020	Low risk	Epidemic
121	126.685079	34.8400043	Low risk, epidemic, 2021	Antigen	1	2021	Low risk	Epidemic
121	126.685079	34.8400043	Low risk, epidemic, 2022	Antigen	1	2022	Low risk	Epidemic
121	126.685079	34.8400043	Low risk, non-epidemic, 2019	Antigen	2	2019	Low risk	Non-epidemic
122	126.6119749	34.9931123	High risk, epidemic, 2020	Antibody	2	2020	High risk	Epidemic
122	126.6119749	34.9931123	High risk, epidemic, 2020	Antigen	5	2020	High risk	Epidemic
122	126.6119749	34.9931123	High risk, non-epidemic, 2019	Antigen	3	2019	High risk	Non-epidemic
122	126.6119749	34.9931123	Low risk, non-epidemic, 2019	Antigen	2	2019	Low risk	Non-epidemic
123	127.0550872	35.2849798	High risk, epidemic, 2020	Antibody	2	2020	High risk	Epidemic
123	127.0550872	35.2849798	High risk, epidemic, 2020	Antigen	9	2020	High risk	Epidemic
123	127.0550872	35.2849798	High risk, epidemic, 2020	Antigen	3	2020	High risk	Epidemic
123	127.0550872	35.2849798	High risk, epidemic, 2021	Antigen	2	2021	High risk	Epidemic
123	127.0550872	35.2849798	High risk, non-epidemic, 2019	Antibody	1	2019	High risk	Non-epidemic
123	127.0550872	35.2849798	High risk, non-epidemic, 2019	Antigen	6	2019	High risk	Non-epidemic
123	127.0550872	35.2849798	Low risk, epidemic, 2020	Antigen	4	2020	Low risk	Epidemic
124	126.4816815	34.9904529	High risk, epidemic, 2020	Antibody	1	2020	High risk	Epidemic
124	126.4816815	34.9904529	High risk, epidemic, 2020	Antigen	1	2020	High risk	Epidemic
124	126.4816815	34.9904529	High risk, epidemic, 2021	Antibody	18	2021	High risk	Epidemic
124	126.4816815	34.9904529	High risk, epidemic, 2021	Antigen	20	2021	High risk	Epidemic
124	126.4816815	34.9904529	High risk, non-epidemic, 2019	Antigen	1	2019	High risk	Non-epidemic
124	126.4816815	34.9904529	Low risk, epidemic, 2021	Antibody	4	2021	Low risk	Epidemic
125	126.4587174	35.0731324	High risk, non-epidemic, 2019	Antigen	1	2019	High risk	Non-epidemic
126	127.2564517	36.7469107	High risk, non-epidemic, 2019	Antigen	4	2019	High risk	Non-epidemic
127	128.2994048	36.3130138	High risk, epidemic, 2020	Antibody	3	2020	High risk	Epidemic
127	128.2994048	36.3130138	High risk, epidemic, 2020	Antigen	14	2020	High risk	Epidemic
127	128.2994048	36.3130138	High risk, epidemic, 2021	Antigen	1	2021	High risk	Epidemic
127	128.2994048	36.3130138	High risk, epidemic, 2022	Antibody	1	2022	High risk	Epidemic
127	128.2994048	36.3130138	High risk, epidemic, 2022	Antigen	7	2022	High risk	Epidemic
127	128.2994048	36.3130138	High risk, non-epidemic, 2019	Antibody	3	2019	High risk	Non-epidemic
127	128.2994048	36.3130138	High risk, non-epidemic, 2019	Antigen	15	2019	High risk	Non-epidemic
127	128.2994048	36.3130138	Low risk, epidemic, 2020	Antigen	5	2020	Low risk	Epidemic
127	128.2994048	36.3130138	Low risk, epidemic, 2022	Antibody	1	2022	Low risk	Epidemic
127	128.2994048	36.3130138	Low risk, epidemic, 2022	Antigen	1	2022	Low risk	Epidemic
127	128.2994048	36.3130138	Low risk, non-epidemic, 2019	Antigen	4	2019	Low risk	Non-epidemic
128	128.7551777	36.6924962	High risk, epidemic, 2020	Antibody	2	2020	High risk	Epidemic
128	128.7551777	36.6924962	High risk, epidemic, 2020	Antigen	19	2020	High risk	Epidemic
128	128.7551777	36.6924962	High risk, epidemic, 2022	Antigen	11	2022	High risk	Epidemic
128	128.7551777	36.6924962	High risk, non-epidemic, 2019	Antibody	2	2019	High risk	Non-epidemic
128	128.7551777	36.6924962	High risk, non-epidemic, 2019	Antigen	13	2019	High risk	Non-epidemic
128	128.7551777	36.6924962	Low risk, epidemic, 2020	Antigen	4	2020	Low risk	Epidemic
129	128.5816497	36.7519485	High risk, epidemic, 2020	Antibody	1	2020	High risk	Epidemic
129	128.5816497	36.7519485	High risk, epidemic, 2020	Antigen	11	2020	High risk	Epidemic
129	128.5816497	36.7519485	High risk, epidemic, 2022	Antigen	12	2022	High risk	Epidemic
129	128.5816497	36.7519485	High risk, non-epidemic, 2019	Antibody	2	2019	High risk	Non-epidemic
129	128.5816497	36.7519485	High risk, non-epidemic, 2019	Antigen	13	2019	High risk	Non-epidemic
129	128.5816497	36.7519485	High risk, non-epidemic, 2019	Antigen	1	2019	High risk	Non-epidemic
129	128.5816497	36.7519485	Low risk, epidemic, 2020	Antibody	1	2020	Low risk	Epidemic
129	128.5816497	36.7519485	Low risk, epidemic, 2020	Antigen	4	2020	Low risk	Epidemic
129	128.5816497	36.7519485	Low risk, epidemic, 2022	Antibody	1	2022	Low risk	Epidemic
129	128.5816497	36.7519485	Low risk, epidemic, 2022	Antigen	1	2022	Low risk	Epidemic
129	128.5816497	36.7519485	Low risk, non-epidemic, 2019	Antibody	1	2019	Low risk	Non-epidemic
129	128.5816497	36.7519485	Low risk, non-epidemic, 2019	Antigen	4	2019	Low risk	Non-epidemic
130	128.343192	36.6042755	High risk, epidemic, 2020	Antibody	2	2020	High risk	Epidemic
130	128.343192	36.6042755	High risk, epidemic, 2020	Antigen	16	2020	High risk	Epidemic
130	128.343192	36.6042755	High risk, epidemic, 2022	Antigen	4	2022	High risk	Epidemic
130	128.343192	36.6042755	High risk, non-epidemic, 2019	Antibody	1	2019	High risk	Non-epidemic
130	128.343192	36.6042755	High risk, non-epidemic, 2019	Antigen	14	2019	High risk	Non-epidemic
130	128.343192	36.6042755	Low risk, epidemic, 2020	Antigen	2	2020	Low risk	Epidemic
130	128.343192	36.6042755	Low risk, epidemic, 2022	Antigen	1	2022	Low risk	Epidemic
130	128.343192	36.6042755	Low risk, non-epidemic, 2019	Antibody	1	2019	Low risk	Non-epidemic
130	128.343192	36.6042755	Low risk, non-epidemic, 2019	Antigen	4	2019	Low risk	Non-epidemic
131	127.4095071	36.779328	High risk, epidemic, 2020	Antibody	2	2020	High risk	Epidemic
131	127.4095071	36.779328	High risk, epidemic, 2020	Antigen	11	2020	High risk	Epidemic
131	127.4095071	36.779328	High risk, epidemic, 2021	Antigen	4	2021	High risk	Epidemic
131	127.4095071	36.779328	High risk, epidemic, 2022	Antigen	3	2022	High risk	Epidemic
131	127.4095071	36.779328	High risk, non-epidemic, 2019	Antibody	1	2019	High risk	Non-epidemic
131	127.4095071	36.779328	High risk, non-epidemic, 2019	Antigen	5	2019	High risk	Non-epidemic
131	127.4095071	36.779328	Low risk, epidemic, 2020	Antigen	4	2020	Low risk	Epidemic
131	127.4095071	36.779328	Low risk, epidemic, 2021	Antigen	2	2021	Low risk	Epidemic
131	127.4095071	36.779328	Low risk, non-epidemic, 2019	Antigen	3	2019	Low risk	Non-epidemic
132	127.6410805	36.8931609	High risk, epidemic, 2020	Antigen	17	2020	High risk	Epidemic
132	127.6410805	36.8931609	High risk, epidemic, 2021	Antigen	3	2021	High risk	Epidemic
132	127.6410805	36.8931609	High risk, non-epidemic, 2019	Antigen	14	2019	High risk	Non-epidemic
132	127.6410805	36.8931609	Low risk, epidemic, 2020	Antigen	2	2020	Low risk	Epidemic
132	127.6410805	36.8931609	Low risk, non-epidemic, 2019	Antigen	2	2019	Low risk	Non-epidemic
133	127.4876058	37.4916906	High risk, non-epidemic, 2019	Antibody	2	2019	High risk	Non-epidemic
133	127.4876058	37.4916906	High risk, non-epidemic, 2019	Antigen	5	2019	High risk	Non-epidemic
133	127.4876058	37.4916906	High risk, non-epidemic, 2019	Antigen	2	2019	High risk	Non-epidemic
134	127.4350079	37.2721795	High risk, non-epidemic, 2019	Antibody	2	2019	High risk	Non-epidemic
134	127.4350079	37.2721795	High risk, non-epidemic, 2019	Antigen	10	2019	High risk	Non-epidemic
134	127.4350079	37.2721795	High risk, non-epidemic, 2019	Antigen	3	2019	High risk	Non-epidemic
134	127.4350079	37.2721795	Low risk, non-epidemic, 2019	Antibody	1	2019	Low risk	Non-epidemic
135	127.378819	37.262878	High risk, non-epidemic, 2019	Antigen	10	2019	High risk	Non-epidemic
135	127.378819	37.262878	High risk, non-epidemic, 2019	Antigen	4	2019	High risk	Non-epidemic
135	127.378819	37.262878	Low risk, non-epidemic, 2019	Antigen	5	2019	Low risk	Non-epidemic
136	127.660768	37.5256096	High risk, epidemic, 2020	Antibody	1	2020	High risk	Epidemic
136	127.660768	37.5256096	High risk, epidemic, 2020	Antigen	8	2020	High risk	Epidemic
136	127.660768	37.5256096	High risk, non-epidemic, 2019	Antigen	10	2019	High risk	Non-epidemic
136	127.660768	37.5256096	High risk, non-epidemic, 2019	Antigen	3	2019	High risk	Non-epidemic
136	127.660768	37.5256096	Low risk, non-epidemic, 2019	Antigen	4	2019	Low risk	Non-epidemic
137	127.3031678	37.1527647	High risk, non-epidemic, 2019	Antibody	2	2019	High risk	Non-epidemic
137	127.3031678	37.1527647	High risk, non-epidemic, 2019	Antigen	13	2019	High risk	Non-epidemic
137	127.3031678	37.1527647	Low risk, non-epidemic, 2019	Antibody	1	2019	Low risk	Non-epidemic
137	127.3031678	37.1527647	Low risk, non-epidemic, 2019	Antigen	3	2019	Low risk	Non-epidemic
138	126.7487953	35.0993672	High risk, epidemic, 2022	Antigen	4	2022	High risk	Epidemic
138	126.7487953	35.0993672	High risk, non-epidemic, 2019	Antibody	1	2019	High risk	Non-epidemic
138	126.7487953	35.0993672	High risk, non-epidemic, 2019	Antigen	1	2019	High risk	Non-epidemic
139	127.3932386	36.8022802	High risk, non-epidemic, 2019	Antibody	1	2019	High risk	Non-epidemic
140	127.3605621	36.2062046	High risk, non-epidemic, 2019	Antibody	2	2019	High risk	Non-epidemic
141	127.4504438	36.1180737	High risk, epidemic, 2021	Antigen	18	2021	High risk	Epidemic
141	127.4504438	36.1180737	High risk, epidemic, 2022	Antibody	1	2022	High risk	Epidemic
141	127.4504438	36.1180737	High risk, epidemic, 2022	Antigen	9	2022	High risk	Epidemic
141	127.4504438	36.1180737	High risk, non-epidemic, 2019	Antibody	5	2019	High risk	Non-epidemic
141	127.4504438	36.1180737	Low risk, epidemic, 2020	Antibody	1	2020	Low risk	Epidemic
141	127.4504438	36.1180737	Low risk, epidemic, 2021	Antigen	6	2021	Low risk	Epidemic
141	127.4504438	36.1180737	Low risk, epidemic, 2022	Antigen	1	2022	Low risk	Epidemic
142	127.1336711	36.104873	High risk, epidemic, 2022	Antigen	1	2022	High risk	Epidemic
142	127.1336711	36.104873	High risk, non-epidemic, 2019	Antibody	1	2019	High risk	Non-epidemic
143	127.3449006	36.7818285	High risk, non-epidemic, 2019	Antibody	1	2019	High risk	Non-epidemic
144	127.2381415	36.7311684	High risk, non-epidemic, 2019	Antibody	1	2019	High risk	Non-epidemic
145	127.0082115	36.3544981	High risk, non-epidemic, 2019	Antibody	2	2019	High risk	Non-epidemic
146	127.4507507	36.118661	High risk, non-epidemic, 2019	Antibody	2	2019	High risk	Non-epidemic
147	127.6904813	36.9402868	High risk, epidemic, 2020	Antibody	8	2020	High risk	Epidemic
147	127.6904813	36.9402868	High risk, epidemic, 2020	Antigen	1	2020	High risk	Epidemic
147	127.6904813	36.9402868	High risk, epidemic, 2021	Antibody	5	2021	High risk	Epidemic
147	127.6904813	36.9402868	High risk, epidemic, 2021	Antigen	10	2021	High risk	Epidemic
147	127.6904813	36.9402868	High risk, non-epidemic, 2019	Antibody	15	2019	High risk	Non-epidemic
147	127.6904813	36.9402868	Low risk, epidemic, 2022	Antigen	2	2022	Low risk	Epidemic
147	127.6904813	36.9402868	Low risk, non-epidemic, 2019	Antibody	2	2019	Low risk	Non-epidemic
148	127.9259338	36.9910782	High risk, epidemic, 2020	Antibody	1	2020	High risk	Epidemic
148	127.9259338	36.9910782	High risk, epidemic, 2021	Antibody	1	2021	High risk	Epidemic
148	127.9259338	36.9910782	High risk, epidemic, 2021	Antigen	6	2021	High risk	Epidemic
148	127.9259338	36.9910782	High risk, non-epidemic, 2019	Antibody	3	2019	High risk	Non-epidemic
148	127.9259338	36.9910782	Low risk, epidemic, 2020	Antibody	1	2020	Low risk	Epidemic
149	127.4580316	36.8327915	High risk, non-epidemic, 2019	Antibody	1	2019	High risk	Non-epidemic
150	127.7572055	36.8326433	Low risk, non-epidemic, 2019	Antibody	1	2019	Low risk	Non-epidemic
150	127.7572055	36.8326433	Low risk, non-epidemic, 2019	Antigen	1	2019	Low risk	Non-epidemic
151	126.8693048	35.8893961	High risk, epidemic, 2021	Antigen	4	2021	High risk	Epidemic
151	126.8693048	35.8893961	High risk, epidemic, 2022	Antibody	1	2022	High risk	Epidemic
151	126.8693048	35.8893961	High risk, epidemic, 2022	Antigen	6	2022	High risk	Epidemic
151	126.8693048	35.8893961	High risk, non-epidemic, 2019	Antibody	1	2019	High risk	Non-epidemic
151	126.8693048	35.8893961	High risk, non-epidemic, 2019	Antigen	8	2019	High risk	Non-epidemic
151	126.8693048	35.8893961	Low risk, epidemic, 2022	Antigen	2	2022	Low risk	Epidemic
151	126.8693048	35.8893961	Low risk, non-epidemic, 2019	Antigen	1	2019	Low risk	Non-epidemic
152	126.9680259	35.8610562	High risk, epidemic, 2020	Antigen	6	2020	High risk	Epidemic
152	126.9680259	35.8610562	High risk, epidemic, 2021	Antigen	6	2021	High risk	Epidemic
152	126.9680259	35.8610562	High risk, non-epidemic, 2019	Antibody	1	2019	High risk	Non-epidemic
152	126.9680259	35.8610562	High risk, non-epidemic, 2019	Antigen	5	2019	High risk	Non-epidemic
152	126.9680259	35.8610562	Low risk, epidemic, 2020	Antigen	3	2020	Low risk	Epidemic
152	126.9680259	35.8610562	Low risk, epidemic, 2021	Antigen	2	2021	Low risk	Epidemic
152	126.9680259	35.8610562	Low risk, non-epidemic, 2019	Antigen	2	2019	Low risk	Non-epidemic
153	126.9708448	35.865686	High risk, epidemic, 2020	Antigen	6	2020	High risk	Epidemic
153	126.9708448	35.865686	High risk, epidemic, 2021	Antigen	2	2021	High risk	Epidemic
153	126.9708448	35.865686	High risk, non-epidemic, 2019	Antibody	1	2019	High risk	Non-epidemic
153	126.9708448	35.865686	High risk, non-epidemic, 2019	Antigen	6	2019	High risk	Non-epidemic
153	126.9708448	35.865686	Low risk, epidemic, 2020	Antigen	2	2020	Low risk	Epidemic
153	126.9708448	35.865686	Low risk, epidemic, 2021	Antigen	2	2021	Low risk	Epidemic
153	126.9708448	35.865686	Low risk, non-epidemic, 2019	Antigen	2	2019	Low risk	Non-epidemic
154	126.9689506	35.8631822	High risk, epidemic, 2020	Antigen	6	2020	High risk	Epidemic
154	126.9689506	35.8631822	High risk, epidemic, 2021	Antigen	6	2021	High risk	Epidemic
154	126.9689506	35.8631822	High risk, epidemic, 2022	Antibody	1	2022	High risk	Epidemic
154	126.9689506	35.8631822	High risk, epidemic, 2022	Antigen	13	2022	High risk	Epidemic
154	126.9689506	35.8631822	High risk, non-epidemic, 2019	Antibody	1	2019	High risk	Non-epidemic
154	126.9689506	35.8631822	High risk, non-epidemic, 2019	Antigen	5	2019	High risk	Non-epidemic
154	126.9689506	35.8631822	Low risk, epidemic, 2020	Antigen	2	2020	Low risk	Epidemic
154	126.9689506	35.8631822	Low risk, epidemic, 2022	Antigen	2	2022	Low risk	Epidemic
154	126.9689506	35.8631822	Low risk, non-epidemic, 2019	Antigen	2	2019	Low risk	Non-epidemic
155	126.9701766	35.8377313	High risk, epidemic, 2020	Antigen	1	2020	High risk	Epidemic
155	126.9701766	35.8377313	High risk, epidemic, 2021	Antigen	8	2021	High risk	Epidemic
155	126.9701766	35.8377313	High risk, epidemic, 2022	Antigen	11	2022	High risk	Epidemic
155	126.9701766	35.8377313	High risk, non-epidemic, 2019	Antibody	1	2019	High risk	Non-epidemic
155	126.9701766	35.8377313	High risk, non-epidemic, 2019	Antigen	3	2019	High risk	Non-epidemic
155	126.9701766	35.8377313	Low risk, epidemic, 2020	Antigen	2	2020	Low risk	Epidemic
155	126.9701766	35.8377313	Low risk, epidemic, 2022	Antigen	2	2022	Low risk	Epidemic
155	126.9701766	35.8377313	Low risk, non-epidemic, 2019	Antigen	2	2019	Low risk	Non-epidemic
156	128.6177505	38.0936936	High risk, epidemic, 2020	Antibody	2	2020	High risk	Epidemic
156	128.6177505	38.0936936	High risk, epidemic, 2020	Antigen	2	2020	High risk	Epidemic
156	128.6177505	38.0936936	High risk, non-epidemic, 2019	Antibody	1	2019	High risk	Non-epidemic
156	128.6177505	38.0936936	High risk, non-epidemic, 2019	Antigen	1	2019	High risk	Non-epidemic
156	128.6177505	38.0936936	Low risk, non-epidemic, 2019	Antigen	1	2019	Low risk	Non-epidemic
157	128.5883725	38.1407852	High risk, non-epidemic, 2019	Antibody	1	2019	High risk	Non-epidemic
157	128.5883725	38.1407852	High risk, non-epidemic, 2019	Antigen	1	2019	High risk	Non-epidemic
158	127.7344997	37.9228897	High risk, non-epidemic, 2019	Antibody	1	2019	High risk	Non-epidemic
158	127.7344997	37.9228897	High risk, non-epidemic, 2019	Antigen	1	2019	High risk	Non-epidemic
159	127.7513842	37.9112944	High risk, non-epidemic, 2019	Antibody	2	2019	High risk	Non-epidemic
159	127.7513842	37.9112944	High risk, non-epidemic, 2019	Antigen	2	2019	High risk	Non-epidemic
160	127.8046525	37.9288296	High risk, epidemic, 2021	Antigen	2	2021	High risk	Epidemic
160	127.8046525	37.9288296	High risk, non-epidemic, 2019	Antibody	2	2019	High risk	Non-epidemic
160	127.8046525	37.9288296	High risk, non-epidemic, 2019	Antigen	2	2019	High risk	Non-epidemic
161	127.7493557	37.9594313	High risk, epidemic, 2020	Antigen	2	2020	High risk	Epidemic
161	127.7493557	37.9594313	High risk, epidemic, 2021	Antigen	2	2021	High risk	Epidemic
161	127.7493557	37.9594313	High risk, non-epidemic, 2019	Antibody	2	2019	High risk	Non-epidemic
161	127.7493557	37.9594313	High risk, non-epidemic, 2019	Antigen	3	2019	High risk	Non-epidemic
161	127.7493557	37.9594313	Low risk, epidemic, 2020	Antigen	2	2020	Low risk	Epidemic
161	127.7493557	37.9594313	Low risk, non-epidemic, 2019	Antigen	1	2019	Low risk	Non-epidemic
162	127.7021876	37.9335795	High risk, epidemic, 2021	Antigen	2	2021	High risk	Epidemic
162	127.7021876	37.9335795	High risk, non-epidemic, 2019	Antibody	2	2019	High risk	Non-epidemic
162	127.7021876	37.9335795	High risk, non-epidemic, 2019	Antigen	2	2019	High risk	Non-epidemic
163	127.8034066	37.9182766	High risk, epidemic, 2021	Antigen	4	2021	High risk	Epidemic
163	127.8034066	37.9182766	High risk, non-epidemic, 2019	Antibody	2	2019	High risk	Non-epidemic
163	127.8034066	37.9182766	High risk, non-epidemic, 2019	Antigen	2	2019	High risk	Non-epidemic
163	127.8034178	37.9183397	High risk, epidemic, 2020	Antigen	1	2020	High risk	Epidemic
163	127.8034178	37.9183397	High risk, non-epidemic, 2019	Antigen	1	2019	High risk	Non-epidemic
163	127.8034178	37.9183397	Low risk, non-epidemic, 2019	Antigen	1	2019	Low risk	Non-epidemic
164	127.7333164	37.9922558	High risk, epidemic, 2021	Antigen	2	2021	High risk	Epidemic
164	127.7333164	37.9922558	High risk, non-epidemic, 2019	Antibody	2	2019	High risk	Non-epidemic
164	127.7333164	37.9922558	High risk, non-epidemic, 2019	Antigen	2	2019	High risk	Non-epidemic
165	127.6934435	37.9298719	High risk, non-epidemic, 2019	Antibody	2	2019	High risk	Non-epidemic
165	127.6934435	37.9298719	High risk, non-epidemic, 2019	Antigen	2	2019	High risk	Non-epidemic
166	127.71271	37.8546853	High risk, non-epidemic, 2019	Antibody	1	2019	High risk	Non-epidemic
166	127.71271	37.8546853	High risk, non-epidemic, 2019	Antigen	1	2019	High risk	Non-epidemic
167	127.7528722	37.8369631	High risk, epidemic, 2021	Antigen	2	2021	High risk	Epidemic
167	127.7528722	37.8369631	High risk, non-epidemic, 2019	Antibody	2	2019	High risk	Non-epidemic
167	127.7528722	37.8369631	High risk, non-epidemic, 2019	Antigen	2	2019	High risk	Non-epidemic
168	127.7835046	37.9059788	High risk, non-epidemic, 2019	Antibody	1	2019	High risk	Non-epidemic
168	127.7835046	37.9059788	High risk, non-epidemic, 2019	Antigen	1	2019	High risk	Non-epidemic
169	127.7947098	37.859461	High risk, non-epidemic, 2019	Antibody	1	2019	High risk	Non-epidemic
169	127.7947098	37.859461	High risk, non-epidemic, 2019	Antigen	1	2019	High risk	Non-epidemic
170	127.7639015	37.9480906	High risk, non-epidemic, 2019	Antibody	2	2019	High risk	Non-epidemic
170	127.7639015	37.9480906	High risk, non-epidemic, 2019	Antigen	2	2019	High risk	Non-epidemic
171	127.7981653	37.9175649	High risk, non-epidemic, 2019	Antibody	2	2019	High risk	Non-epidemic
171	127.7981653	37.9175649	High risk, non-epidemic, 2019	Antigen	2	2019	High risk	Non-epidemic
172	127.7285958	37.9570967	High risk, epidemic, 2021	Antigen	3	2021	High risk	Epidemic
172	127.7285958	37.9570967	High risk, non-epidemic, 2019	Antibody	2	2019	High risk	Non-epidemic
172	127.7285958	37.9570967	High risk, non-epidemic, 2019	Antigen	2	2019	High risk	Non-epidemic
173	127.8068373	37.9155071	High risk, non-epidemic, 2019	Antibody	1	2019	High risk	Non-epidemic
173	127.8068373	37.9155071	High risk, non-epidemic, 2019	Antigen	1	2019	High risk	Non-epidemic
174	127.8928545	37.4098168	High risk, epidemic, 2021	Antigen	3	2021	High risk	Epidemic
174	127.8928545	37.4098168	High risk, non-epidemic, 2019	Antibody	1	2019	High risk	Non-epidemic
174	127.8928545	37.4098168	High risk, non-epidemic, 2019	Antigen	1	2019	High risk	Non-epidemic
175	127.8536315	37.3818136	High risk, non-epidemic, 2019	Antibody	1	2019	High risk	Non-epidemic
175	127.8536315	37.3818136	High risk, non-epidemic, 2019	Antigen	4	2019	High risk	Non-epidemic
175	127.8536315	37.3818136	Low risk, non-epidemic, 2019	Antigen	1	2019	Low risk	Non-epidemic
176	128.0047561	37.4058734	High risk, non-epidemic, 2019	Antibody	1	2019	High risk	Non-epidemic
176	128.0047561	37.4058734	High risk, non-epidemic, 2019	Antigen	2	2019	High risk	Non-epidemic
177	128.00139	37.4081893	High risk, non-epidemic, 2019	Antibody	1	2019	High risk	Non-epidemic
177	128.00139	37.4081893	High risk, non-epidemic, 2019	Antigen	1	2019	High risk	Non-epidemic
178	127.98275	37.3154643	High risk, epidemic, 2020	Antigen	1	2020	High risk	Epidemic
178	127.98275	37.3154643	High risk, epidemic, 2022	Antigen	6	2022	High risk	Epidemic
178	127.98275	37.3154643	High risk, non-epidemic, 2019	Antibody	1	2019	High risk	Non-epidemic
178	127.98275	37.3154643	High risk, non-epidemic, 2019	Antigen	4	2019	High risk	Non-epidemic
178	127.98275	37.3154643	Low risk, epidemic, 2020	Antigen	2	2020	Low risk	Epidemic
178	127.98275	37.3154643	Low risk, non-epidemic, 2019	Antigen	1	2019	Low risk	Non-epidemic
179	127.7292416	37.9237607	High risk, non-epidemic, 2019	Antibody	1	2019	High risk	Non-epidemic
179	127.7292416	37.9237607	High risk, non-epidemic, 2019	Antigen	1	2019	High risk	Non-epidemic
180	127.7126295	37.8549283	High risk, epidemic, 2021	Antigen	2	2021	High risk	Epidemic
180	127.7126295	37.8549283	High risk, non-epidemic, 2019	Antibody	1	2019	High risk	Non-epidemic
180	127.7126295	37.8549283	High risk, non-epidemic, 2019	Antigen	1	2019	High risk	Non-epidemic
181	127.7962339	37.8590222	High risk, epidemic, 2021	Antigen	2	2021	High risk	Epidemic
181	127.7962339	37.8590222	High risk, non-epidemic, 2019	Antibody	1	2019	High risk	Non-epidemic
181	127.7962339	37.8590222	High risk, non-epidemic, 2019	Antigen	1	2019	High risk	Non-epidemic
182	128.9633487	35.1771459	High risk, epidemic, 2020	Antigen	1	2020	High risk	Epidemic
182	128.9633487	35.1771459	High risk, epidemic, 2021	Antigen	2	2021	High risk	Epidemic
182	128.9633487	35.1771459	High risk, epidemic, 2022	Antigen	2	2022	High risk	Epidemic
182	128.9633487	35.1771459	High risk, non-epidemic, 2019	Antibody	1	2019	High risk	Non-epidemic
182	128.9633487	35.1771459	High risk, non-epidemic, 2019	Antigen	3	2019	High risk	Non-epidemic
182	128.9633487	35.1771459	Low risk, epidemic, 2021	Antigen	1	2021	Low risk	Epidemic
182	128.9633487	35.1771459	Low risk, epidemic, 2022	Antigen	2	2022	Low risk	Epidemic
182	128.9633487	35.1771459	Low risk, non-epidemic, 2019	Antigen	1	2019	Low risk	Non-epidemic
183	128.9459243	35.1504667	High risk, non-epidemic, 2019	Antibody	1	2019	High risk	Non-epidemic
183	128.9459243	35.1504667	High risk, non-epidemic, 2019	Antigen	2	2019	High risk	Non-epidemic
183	128.9459243	35.1504667	Low risk, epidemic, 2022	Antigen	1	2022	Low risk	Epidemic
183	128.9459243	35.1504667	Low risk, non-epidemic, 2019	Antigen	1	2019	Low risk	Non-epidemic
184	128.968484	35.0823949	High risk, non-epidemic, 2019	Antibody	1	2019	High risk	Non-epidemic
184	128.968484	35.0823949	High risk, non-epidemic, 2019	Antigen	1	2019	High risk	Non-epidemic
185	128.8626395	35.1040347	High risk, non-epidemic, 2019	Antibody	1	2019	High risk	Non-epidemic
185	128.8626395	35.1040347	High risk, non-epidemic, 2019	Antigen	1	2019	High risk	Non-epidemic
186	128.8433228	35.1167453	High risk, non-epidemic, 2019	Antibody	1	2019	High risk	Non-epidemic
186	128.8433228	35.1167453	High risk, non-epidemic, 2019	Antigen	2	2019	High risk	Non-epidemic
186	128.8433228	35.1167453	Low risk, non-epidemic, 2019	Antibody	1	2019	Low risk	Non-epidemic
186	128.8433228	35.1167453	Low risk, non-epidemic, 2019	Antigen	1	2019	Low risk	Non-epidemic
187	128.9089308	35.1497493	High risk, non-epidemic, 2019	Antibody	1	2019	High risk	Non-epidemic
187	128.9089308	35.1497493	High risk, non-epidemic, 2019	Antigen	2	2019	High risk	Non-epidemic
188	128.8993763	35.17908	High risk, non-epidemic, 2019	Antibody	1	2019	High risk	Non-epidemic
188	128.8993763	35.17908	High risk, non-epidemic, 2019	Antigen	2	2019	High risk	Non-epidemic
188	128.8993763	35.17908	Low risk, non-epidemic, 2019	Antigen	1	2019	Low risk	Non-epidemic
189	128.8751204	35.1951223	High risk, non-epidemic, 2019	Antibody	1	2019	High risk	Non-epidemic
189	128.8751204	35.1951223	High risk, non-epidemic, 2019	Antigen	1	2019	High risk	Non-epidemic
189	128.8751204	35.1951223	Low risk, non-epidemic, 2019	Antigen	1	2019	Low risk	Non-epidemic
190	128.9186571	35.1782863	High risk, epidemic, 2020	Antigen	1	2020	High risk	Epidemic
190	128.9186571	35.1782863	High risk, epidemic, 2021	Antigen	3	2021	High risk	Epidemic
190	128.9186571	35.1782863	High risk, non-epidemic, 2019	Antibody	1	2019	High risk	Non-epidemic
190	128.9186571	35.1782863	High risk, non-epidemic, 2019	Antigen	2	2019	High risk	Non-epidemic
190	128.9186571	35.1782863	Low risk, epidemic, 2021	Antigen	1	2021	Low risk	Epidemic
190	128.9186571	35.1782863	Low risk, non-epidemic, 2019	Antigen	1	2019	Low risk	Non-epidemic
191	128.8921545	35.1702456	High risk, epidemic, 2020	Antigen	1	2020	High risk	Epidemic
191	128.8921545	35.1702456	High risk, non-epidemic, 2019	Antibody	1	2019	High risk	Non-epidemic
191	128.8921545	35.1702456	High risk, non-epidemic, 2019	Antigen	2	2019	High risk	Non-epidemic
191	128.8921545	35.1702456	Low risk, non-epidemic, 2019	Antigen	1	2019	Low risk	Non-epidemic
192	129.2401261	35.3389361	High risk, epidemic, 2020	Antigen	2	2020	High risk	Epidemic
192	129.2401261	35.3389361	High risk, epidemic, 2021	Antigen	1	2021	High risk	Epidemic
192	129.2401261	35.3389361	Low risk, epidemic, 2020	Antigen	2	2020	Low risk	Epidemic
192	129.2401261	35.3389361	Low risk, epidemic, 2021	Antigen	2	2021	Low risk	Epidemic
192	129.2401261	35.3389361	Low risk, non-epidemic, 2019	Antibody	1	2019	Low risk	Non-epidemic
192	129.2401261	35.3389361	Low risk, non-epidemic, 2019	Antigen	1	2019	Low risk	Non-epidemic
193	129.1770786	35.2770126	Low risk, non-epidemic, 2019	Antibody	1	2019	Low risk	Non-epidemic
193	129.1770786	35.2770126	Low risk, non-epidemic, 2019	Antigen	1	2019	Low risk	Non-epidemic
194	129.139993	35.3616625	Low risk, non-epidemic, 2019	Antibody	1	2019	Low risk	Non-epidemic
194	129.139993	35.3616625	Low risk, non-epidemic, 2019	Antigen	1	2019	Low risk	Non-epidemic
195	126.3959977	36.6659924	High risk, non-epidemic, 2019	Antibody	1	2019	High risk	Non-epidemic
196	126.3973958	36.6665339	High risk, non-epidemic, 2019	Antibody	1	2019	High risk	Non-epidemic
197	126.450308	36.7849639	High risk, non-epidemic, 2019	Antibody	1	2019	High risk	Non-epidemic
198	126.3510007	36.761723	High risk, non-epidemic, 2019	Antibody	1	2019	High risk	Non-epidemic
199	127.1028731	36.6994326	High risk, non-epidemic, 2019	Antibody	3	2019	High risk	Non-epidemic
199	127.1028731	36.6994326	High risk, non-epidemic, 2019	Antigen	2	2019	High risk	Non-epidemic
199	127.1028731	36.6994326	Low risk, non-epidemic, 2019	Antigen	2	2019	Low risk	Non-epidemic
200	127.3154731	36.8192056	High risk, epidemic, 2020	Antigen	1	2020	High risk	Epidemic
200	127.3154731	36.8192056	High risk, epidemic, 2021	Antigen	2	2021	High risk	Epidemic
200	127.3154731	36.8192056	High risk, epidemic, 2022	Antigen	1	2022	High risk	Epidemic
200	127.3154731	36.8192056	High risk, non-epidemic, 2019	Antibody	1	2019	High risk	Non-epidemic
200	127.3154731	36.8192056	High risk, non-epidemic, 2019	Antigen	2	2019	High risk	Non-epidemic
201	126.7156628	37.6152698	High risk, non-epidemic, 2019	Antibody	3	2019	High risk	Non-epidemic
202	126.7799719	37.7601397	High risk, epidemic, 2020	Antigen	1	2020	High risk	Epidemic
202	126.7799719	37.7601397	High risk, non-epidemic, 2019	Antibody	1	2019	High risk	Non-epidemic
202	126.7799719	37.7601397	High risk, non-epidemic, 2019	Antigen	2	2019	High risk	Non-epidemic
202	126.7799719	37.7601397	Low risk, epidemic, 2020	Antigen	2	2020	Low risk	Epidemic
203	127.2797823	37.0080298	High risk, epidemic, 2020	Antigen	68	2020	High risk	Epidemic
203	127.2797823	37.0080298	High risk, epidemic, 2021	Antigen	21	2021	High risk	Epidemic
203	127.2797823	37.0080298	High risk, epidemic, 2022	Antigen	39	2022	High risk	Epidemic
203	127.2797823	37.0080298	High risk, non-epidemic, 2019	Antibody	1	2019	High risk	Non-epidemic
203	127.2797823	37.0080298	High risk, non-epidemic, 2019	Antigen	55	2019	High risk	Non-epidemic
203	127.2797823	37.0080298	Low risk, epidemic, 2020	Antigen	36	2020	Low risk	Epidemic
203	127.2797823	37.0080298	Low risk, epidemic, 2021	Antigen	24	2021	Low risk	Epidemic
203	127.2797823	37.0080298	Low risk, epidemic, 2022	Antigen	25	2022	Low risk	Epidemic
203	127.2797823	37.0080298	Low risk, non-epidemic, 2019	Antigen	45	2019	Low risk	Non-epidemic
204	127.1684612	35.2600235	High risk, non-epidemic, 2019	Antigen	5	2019	High risk	Non-epidemic
204	127.1684612	35.2600235	Low risk, non-epidemic, 2019	Antigen	2	2019	Low risk	Non-epidemic
205	127.9188846	35.0584522	High risk, epidemic, 2020	Antigen	8	2020	High risk	Epidemic
205	127.9188846	35.0584522	High risk, epidemic, 2021	Antigen	10	2021	High risk	Epidemic
205	127.9188846	35.0584522	High risk, epidemic, 2022	Antigen	12	2022	High risk	Epidemic
205	127.9188846	35.0584522	High risk, non-epidemic, 2019	Antigen	8	2019	High risk	Non-epidemic
205	127.9188846	35.0584522	Low risk, epidemic, 2020	Antigen	2	2020	Low risk	Epidemic
205	127.9188846	35.0584522	Low risk, epidemic, 2021	Antigen	3	2021	Low risk	Epidemic
205	127.9188846	35.0584522	Low risk, epidemic, 2022	Antigen	1	2022	Low risk	Epidemic
205	127.9188846	35.0584522	Low risk, non-epidemic, 2019	Antigen	2	2019	Low risk	Non-epidemic
206	127.9230903	35.2029472	High risk, epidemic, 2020	Antigen	9	2020	High risk	Epidemic
206	127.9230903	35.2029472	High risk, epidemic, 2021	Antigen	6	2021	High risk	Epidemic
206	127.9230903	35.2029472	High risk, epidemic, 2022	Antibody	2	2022	High risk	Epidemic
206	127.9230903	35.2029472	High risk, epidemic, 2022	Antigen	9	2022	High risk	Epidemic
206	127.9230903	35.2029472	High risk, non-epidemic, 2019	Antigen	8	2019	High risk	Non-epidemic
206	127.9230903	35.2029472	Low risk, epidemic, 2020	Antigen	1	2020	Low risk	Epidemic
206	127.9230903	35.2029472	Low risk, epidemic, 2021	Antigen	1	2021	Low risk	Epidemic
206	127.9230903	35.2029472	Low risk, epidemic, 2022	Antigen	2	2022	Low risk	Epidemic
206	127.9230903	35.2029472	Low risk, non-epidemic, 2019	Antigen	2	2019	Low risk	Non-epidemic
207	127.8815159	35.199344	High risk, epidemic, 2020	Antigen	7	2020	High risk	Epidemic
207	127.8815159	35.199344	High risk, non-epidemic, 2019	Antigen	7	2019	High risk	Non-epidemic
207	127.8815159	35.199344	Low risk, epidemic, 2020	Antigen	2	2020	Low risk	Epidemic
207	127.8815159	35.199344	Low risk, non-epidemic, 2019	Antigen	2	2019	Low risk	Non-epidemic
208	127.8819334	35.1991912	High risk, epidemic, 2020	Antigen	11	2020	High risk	Epidemic
208	127.8819334	35.1991912	High risk, epidemic, 2021	Antigen	4	2021	High risk	Epidemic
208	127.8819334	35.1991912	High risk, epidemic, 2022	Antibody	1	2022	High risk	Epidemic
208	127.8819334	35.1991912	High risk, epidemic, 2022	Antigen	5	2022	High risk	Epidemic
208	127.8819334	35.1991912	High risk, epidemic, 2022	Antigen	1	2022	High risk	Epidemic
208	127.8819334	35.1991912	High risk, non-epidemic, 2019	Antigen	7	2019	High risk	Non-epidemic
208	127.8819334	35.1991912	Low risk, epidemic, 2020	Antigen	2	2020	Low risk	Epidemic
208	127.8819334	35.1991912	Low risk, epidemic, 2022	Antigen	2	2022	Low risk	Epidemic
208	127.8819334	35.1991912	Low risk, non-epidemic, 2019	Antigen	2	2019	Low risk	Non-epidemic
209	127.8813071	35.1994159	High risk, epidemic, 2020	Antigen	4	2020	High risk	Epidemic
209	127.8813071	35.1994159	High risk, non-epidemic, 2019	Antigen	5	2019	High risk	Non-epidemic
209	127.8813071	35.1994159	Low risk, epidemic, 2020	Antigen	1	2020	Low risk	Epidemic
209	127.8813071	35.1994159	Low risk, non-epidemic, 2019	Antigen	2	2019	Low risk	Non-epidemic
210	127.8801093	35.1999196	High risk, epidemic, 2020	Antigen	5	2020	High risk	Epidemic
210	127.8801093	35.1999196	High risk, epidemic, 2022	Antigen	5	2022	High risk	Epidemic
210	127.8801093	35.1999196	High risk, non-epidemic, 2019	Antigen	6	2019	High risk	Non-epidemic
210	127.8801093	35.1999196	Low risk, epidemic, 2020	Antigen	1	2020	Low risk	Epidemic
210	127.8801093	35.1999196	Low risk, epidemic, 2022	Antigen	2	2022	Low risk	Epidemic
210	127.8801093	35.1999196	Low risk, non-epidemic, 2019	Antigen	2	2019	Low risk	Non-epidemic
211	127.913001	35.2098274	High risk, epidemic, 2020	Antigen	10	2020	High risk	Epidemic
211	127.913001	35.2098274	High risk, epidemic, 2021	Antigen	4	2021	High risk	Epidemic
211	127.913001	35.2098274	High risk, epidemic, 2022	Antibody	2	2022	High risk	Epidemic
211	127.913001	35.2098274	High risk, epidemic, 2022	Antigen	12	2022	High risk	Epidemic
211	127.913001	35.2098274	High risk, epidemic, 2022	Antigen	1	2022	High risk	Epidemic
211	127.913001	35.2098274	High risk, non-epidemic, 2019	Antigen	6	2019	High risk	Non-epidemic
211	127.913001	35.2098274	Low risk, epidemic, 2020	Antigen	2	2020	Low risk	Epidemic
211	127.913001	35.2098274	Low risk, epidemic, 2021	Antigen	4	2021	Low risk	Epidemic
211	127.913001	35.2098274	Low risk, epidemic, 2022	Antigen	2	2022	Low risk	Epidemic
211	127.913001	35.2098274	Low risk, non-epidemic, 2019	Antigen	2	2019	Low risk	Non-epidemic
212	127.8798398	35.4418499	High risk, epidemic, 2020	Antigen	13	2020	High risk	Epidemic
212	127.8798398	35.4418499	High risk, epidemic, 2021	Antigen	21	2021	High risk	Epidemic
212	127.8798398	35.4418499	High risk, epidemic, 2022	Antigen	24	2022	High risk	Epidemic
212	127.8798398	35.4418499	High risk, non-epidemic, 2019	Antigen	9	2019	High risk	Non-epidemic
212	127.8798398	35.4418499	Low risk, epidemic, 2020	Antigen	4	2020	Low risk	Epidemic
212	127.8798398	35.4418499	Low risk, epidemic, 2021	Antigen	4	2021	Low risk	Epidemic
212	127.8798398	35.4418499	Low risk, epidemic, 2022	Antigen	5	2022	Low risk	Epidemic
212	127.8798398	35.4418499	Low risk, non-epidemic, 2019	Antigen	4	2019	Low risk	Non-epidemic
213	128.8437726	35.2929928	High risk, epidemic, 2020	Antigen	19	2020	High risk	Epidemic
213	128.8437726	35.2929928	High risk, epidemic, 2021	Antigen	2	2021	High risk	Epidemic
213	128.8437726	35.2929928	High risk, epidemic, 2022	Antigen	2	2022	High risk	Epidemic
213	128.8437726	35.2929928	High risk, non-epidemic, 2019	Antigen	25	2019	High risk	Non-epidemic
213	128.8437726	35.2929928	Low risk, epidemic, 2020	Antigen	11	2020	Low risk	Epidemic
213	128.8437726	35.2929928	Low risk, epidemic, 2022	Antigen	3	2022	Low risk	Epidemic
213	128.8437726	35.2929928	Low risk, non-epidemic, 2019	Antigen	9	2019	Low risk	Non-epidemic
214	128.4306466	35.6112494	High risk, epidemic, 2021	Antigen	9	2021	High risk	Epidemic
214	128.4306466	35.6112494	High risk, epidemic, 2022	Antigen	17	2022	High risk	Epidemic
214	128.4306466	35.6112494	High risk, non-epidemic, 2019	Antigen	5	2019	High risk	Non-epidemic
214	128.4306466	35.6112494	Low risk, epidemic, 2021	Antigen	2	2021	Low risk	Epidemic
214	128.4306466	35.6112494	Low risk, epidemic, 2022	Antigen	4	2022	Low risk	Epidemic
214	128.4306466	35.6112494	Low risk, non-epidemic, 2019	Antigen	1	2019	Low risk	Non-epidemic
215	128.430321	35.6122781	High risk, epidemic, 2020	Antigen	8	2020	High risk	Epidemic
215	128.430321	35.6122781	High risk, epidemic, 2021	Antigen	6	2021	High risk	Epidemic
215	128.430321	35.6122781	High risk, non-epidemic, 2019	Antigen	9	2019	High risk	Non-epidemic
215	128.430321	35.6122781	Low risk, epidemic, 2020	Antigen	3	2020	Low risk	Epidemic
215	128.430321	35.6122781	Low risk, epidemic, 2021	Antigen	3	2021	Low risk	Epidemic
215	128.430321	35.6122781	Low risk, non-epidemic, 2019	Antigen	3	2019	Low risk	Non-epidemic
216	128.4071809	35.6070675	High risk, epidemic, 2020	Antigen	8	2020	High risk	Epidemic
216	128.4071809	35.6070675	High risk, epidemic, 2021	Antigen	8	2021	High risk	Epidemic
216	128.4071809	35.6070675	High risk, non-epidemic, 2019	Antigen	6	2019	High risk	Non-epidemic
216	128.4071809	35.6070675	Low risk, epidemic, 2020	Antigen	4	2020	Low risk	Epidemic
216	128.4071809	35.6070675	Low risk, epidemic, 2021	Antigen	2	2021	Low risk	Epidemic
216	128.4071809	35.6070675	Low risk, non-epidemic, 2019	Antigen	4	2019	Low risk	Non-epidemic
217	127.9123532	35.6973372	High risk, non-epidemic, 2019	Antigen	1	2019	High risk	Non-epidemic
218	127.8512472	35.7451031	High risk, epidemic, 2020	Antigen	7	2020	High risk	Epidemic
218	127.8512472	35.7451031	High risk, epidemic, 2021	Antigen	11	2021	High risk	Epidemic
218	127.8512472	35.7451031	High risk, epidemic, 2022	Antigen	11	2022	High risk	Epidemic
218	127.8512472	35.7451031	High risk, non-epidemic, 2019	Antigen	7	2019	High risk	Non-epidemic
218	127.8512472	35.7451031	Low risk, epidemic, 2020	Antigen	2	2020	Low risk	Epidemic
218	127.8512472	35.7451031	Low risk, epidemic, 2022	Antigen	2	2022	Low risk	Epidemic
218	127.8512472	35.7451031	Low risk, non-epidemic, 2019	Antigen	2	2019	Low risk	Non-epidemic
219	127.7449785	35.4894592	High risk, epidemic, 2020	Antigen	2	2020	High risk	Epidemic
219	127.7449785	35.4894592	High risk, non-epidemic, 2019	Antigen	1	2019	High risk	Non-epidemic
220	127.66478	35.7215724	High risk, epidemic, 2020	Antigen	13	2020	High risk	Epidemic
220	127.66478	35.7215724	High risk, epidemic, 2021	Antigen	18	2021	High risk	Epidemic
220	127.66478	35.7215724	High risk, epidemic, 2022	Antigen	12	2022	High risk	Epidemic
220	127.66478	35.7215724	High risk, non-epidemic, 2019	Antigen	9	2019	High risk	Non-epidemic
220	127.66478	35.7215724	Low risk, epidemic, 2020	Antigen	4	2020	Low risk	Epidemic
220	127.66478	35.7215724	Low risk, epidemic, 2021	Antigen	3	2021	Low risk	Epidemic
220	127.66478	35.7215724	Low risk, epidemic, 2022	Antigen	2	2022	Low risk	Epidemic
220	127.66478	35.7215724	Low risk, non-epidemic, 2019	Antigen	4	2019	Low risk	Non-epidemic
221	128.1300605	35.7197877	High risk, non-epidemic, 2019	Antigen	1	2019	High risk	Non-epidemic
222	127.9992161	35.6908523	High risk, epidemic, 2020	Antigen	7	2020	High risk	Epidemic
222	127.9992161	35.6908523	High risk, epidemic, 2021	Antigen	6	2021	High risk	Epidemic
222	127.9992161	35.6908523	High risk, epidemic, 2022	Antigen	10	2022	High risk	Epidemic
222	127.9992161	35.6908523	High risk, non-epidemic, 2019	Antigen	8	2019	High risk	Non-epidemic
222	127.9992161	35.6908523	Low risk, epidemic, 2020	Antigen	2	2020	Low risk	Epidemic
222	127.9992161	35.6908523	Low risk, epidemic, 2021	Antigen	3	2021	Low risk	Epidemic
222	127.9992161	35.6908523	Low risk, epidemic, 2022	Antigen	2	2022	Low risk	Epidemic
222	127.9992161	35.6908523	Low risk, non-epidemic, 2019	Antigen	2	2019	Low risk	Non-epidemic
223	128.335599	35.4761919	High risk, epidemic, 2020	Antigen	3	2020	High risk	Epidemic
223	128.335599	35.4761919	High risk, non-epidemic, 2019	Antigen	1	2019	High risk	Non-epidemic
224	127.9101065	35.7988637	High risk, non-epidemic, 2019	Antigen	2	2019	High risk	Non-epidemic
224	127.9101508	35.7987916	High risk, epidemic, 2020	Antigen	6	2020	High risk	Epidemic
224	127.9101508	35.7987916	High risk, non-epidemic, 2019	Antigen	3	2019	High risk	Non-epidemic
224	127.9101508	35.7987916	Low risk, epidemic, 2020	Antigen	1	2020	Low risk	Epidemic
224	127.9101508	35.7987916	Low risk, non-epidemic, 2019	Antigen	3	2019	Low risk	Non-epidemic
225	127.9181711	35.8644237	High risk, epidemic, 2020	Antigen	3	2020	High risk	Epidemic
225	127.9181711	35.8644237	High risk, epidemic, 2021	Antigen	10	2021	High risk	Epidemic
225	127.9181711	35.8644237	High risk, epidemic, 2022	Antigen	4	2022	High risk	Epidemic
225	127.9181711	35.8644237	High risk, non-epidemic, 2019	Antigen	2	2019	High risk	Non-epidemic
225	127.9181711	35.8644237	Low risk, epidemic, 2020	Antigen	2	2020	Low risk	Epidemic
225	127.9181711	35.8644237	Low risk, epidemic, 2021	Antigen	2	2021	Low risk	Epidemic
225	127.9181711	35.8644237	Low risk, epidemic, 2022	Antigen	1	2022	Low risk	Epidemic
226	127.6631189	35.7223069	High risk, epidemic, 2020	Antigen	4	2020	High risk	Epidemic
226	127.6631189	35.7223069	High risk, epidemic, 2021	Antigen	11	2021	High risk	Epidemic
226	127.6631189	35.7223069	High risk, epidemic, 2022	Antigen	4	2022	High risk	Epidemic
226	127.6631189	35.7223069	High risk, non-epidemic, 2019	Antigen	2	2019	High risk	Non-epidemic
226	127.6631189	35.7223069	Low risk, epidemic, 2021	Antigen	4	2021	Low risk	Epidemic
227	128.0973318	35.3721831	High risk, epidemic, 2021	Antigen	4	2021	High risk	Epidemic
227	128.0973318	35.3721831	High risk, non-epidemic, 2019	Antigen	1	2019	High risk	Non-epidemic
227	128.0973318	35.3721831	Low risk, epidemic, 2021	Antigen	2	2021	Low risk	Epidemic
228	127.9325975	35.7485832	High risk, epidemic, 2020	Antigen	8	2020	High risk	Epidemic
228	127.9325975	35.7485832	High risk, epidemic, 2021	Antigen	10	2021	High risk	Epidemic
228	127.9325975	35.7485832	High risk, epidemic, 2022	Antigen	11	2022	High risk	Epidemic
228	127.9325975	35.7485832	High risk, non-epidemic, 2019	Antigen	7	2019	High risk	Non-epidemic
228	127.9325975	35.7485832	Low risk, epidemic, 2020	Antigen	4	2020	Low risk	Epidemic
228	127.9325975	35.7485832	Low risk, epidemic, 2021	Antigen	4	2021	Low risk	Epidemic
228	127.9325975	35.7485832	Low risk, epidemic, 2022	Antigen	2	2022	Low risk	Epidemic
228	127.9325975	35.7485832	Low risk, non-epidemic, 2019	Antigen	3	2019	Low risk	Non-epidemic
229	127.9534795	35.6422148	High risk, epidemic, 2020	Antigen	6	2020	High risk	Epidemic
229	127.9534795	35.6422148	High risk, epidemic, 2021	Antigen	8	2021	High risk	Epidemic
229	127.9534795	35.6422148	High risk, epidemic, 2022	Antigen	15	2022	High risk	Epidemic
229	127.9534795	35.6422148	High risk, non-epidemic, 2019	Antigen	5	2019	High risk	Non-epidemic
229	127.9534795	35.6422148	Low risk, epidemic, 2020	Antigen	1	2020	Low risk	Epidemic
229	127.9534795	35.6422148	Low risk, epidemic, 2021	Antigen	1	2021	Low risk	Epidemic
229	127.9534795	35.6422148	Low risk, epidemic, 2022	Antigen	2	2022	Low risk	Epidemic
229	127.9534795	35.6422148	Low risk, non-epidemic, 2019	Antigen	2	2019	Low risk	Non-epidemic
230	127.9346462	35.717677	High risk, epidemic, 2020	Antigen	11	2020	High risk	Epidemic
230	127.9346462	35.717677	High risk, epidemic, 2021	Antigen	5	2021	High risk	Epidemic
230	127.9346462	35.717677	High risk, epidemic, 2022	Antigen	16	2022	High risk	Epidemic
230	127.9346462	35.717677	High risk, non-epidemic, 2019	Antigen	1	2019	High risk	Non-epidemic
230	127.9346462	35.717677	Low risk, epidemic, 2020	Antigen	14	2020	Low risk	Epidemic
230	127.9346462	35.717677	Low risk, epidemic, 2021	Antigen	3	2021	Low risk	Epidemic
230	127.9346462	35.717677	Low risk, epidemic, 2022	Antigen	11	2022	Low risk	Epidemic
231	128.0955346	35.3693451	High risk, epidemic, 2020	Antigen	10	2020	High risk	Epidemic
231	128.0955346	35.3693451	High risk, epidemic, 2021	Antigen	8	2021	High risk	Epidemic
231	128.0955346	35.3693451	High risk, epidemic, 2022	Antigen	8	2022	High risk	Epidemic
231	128.0955346	35.3693451	High risk, non-epidemic, 2019	Antigen	3	2019	High risk	Non-epidemic
231	128.0955346	35.3693451	Low risk, epidemic, 2020	Antigen	2	2020	Low risk	Epidemic
231	128.0955346	35.3693451	Low risk, epidemic, 2021	Antigen	1	2021	Low risk	Epidemic
231	128.0955346	35.3693451	Low risk, epidemic, 2022	Antigen	2	2022	Low risk	Epidemic
231	128.0955457	35.3694082	High risk, epidemic, 2021	Antigen	2	2021	High risk	Epidemic
231	128.0955457	35.3694082	High risk, epidemic, 2022	Antigen	1	2022	High risk	Epidemic
232	128.0211654	35.7976155	High risk, epidemic, 2020	Antigen	7	2020	High risk	Epidemic
232	128.0211654	35.7976155	High risk, epidemic, 2021	Antigen	5	2021	High risk	Epidemic
232	128.0211654	35.7976155	High risk, epidemic, 2022	Antigen	6	2022	High risk	Epidemic
232	128.0211654	35.7976155	High risk, non-epidemic, 2019	Antigen	7	2019	High risk	Non-epidemic
232	128.0211654	35.7976155	Low risk, epidemic, 2020	Antigen	2	2020	Low risk	Epidemic
232	128.0211654	35.7976155	Low risk, epidemic, 2021	Antigen	1	2021	Low risk	Epidemic
232	128.0211654	35.7976155	Low risk, epidemic, 2022	Antigen	2	2022	Low risk	Epidemic
232	128.0211654	35.7976155	Low risk, non-epidemic, 2019	Antigen	2	2019	Low risk	Non-epidemic
233	127.9162217	35.7912427	High risk, epidemic, 2020	Antigen	9	2020	High risk	Epidemic
233	127.9162217	35.7912427	High risk, epidemic, 2021	Antigen	14	2021	High risk	Epidemic
233	127.9162217	35.7912427	High risk, epidemic, 2022	Antibody	1	2022	High risk	Epidemic
233	127.9162217	35.7912427	High risk, epidemic, 2022	Antigen	15	2022	High risk	Epidemic
233	127.9162217	35.7912427	High risk, non-epidemic, 2019	Antigen	5	2019	High risk	Non-epidemic
233	127.9162217	35.7912427	Low risk, epidemic, 2020	Antigen	2	2020	Low risk	Epidemic
233	127.9162217	35.7912427	Low risk, epidemic, 2021	Antigen	4	2021	Low risk	Epidemic
233	127.9162217	35.7912427	Low risk, epidemic, 2022	Antigen	2	2022	Low risk	Epidemic
233	127.9162217	35.7912427	Low risk, non-epidemic, 2019	Antigen	2	2019	Low risk	Non-epidemic
234	128.0058025	35.7088613	High risk, epidemic, 2020	Antigen	8	2020	High risk	Epidemic
234	128.0058025	35.7088613	High risk, epidemic, 2021	Antigen	6	2021	High risk	Epidemic
234	128.0058025	35.7088613	High risk, epidemic, 2022	Antibody	1	2022	High risk	Epidemic
234	128.0058025	35.7088613	High risk, epidemic, 2022	Antigen	12	2022	High risk	Epidemic
234	128.0058025	35.7088613	High risk, non-epidemic, 2019	Antigen	6	2019	High risk	Non-epidemic
234	128.0058025	35.7088613	Low risk, epidemic, 2020	Antigen	2	2020	Low risk	Epidemic
234	128.0058025	35.7088613	Low risk, epidemic, 2022	Antigen	2	2022	Low risk	Epidemic
234	128.0058025	35.7088613	Low risk, non-epidemic, 2019	Antigen	3	2019	Low risk	Non-epidemic
235	127.9121015	35.2087991	High risk, epidemic, 2020	Antigen	7	2020	High risk	Epidemic
235	127.9121015	35.2087991	High risk, epidemic, 2021	Antigen	4	2021	High risk	Epidemic
235	127.9121015	35.2087991	High risk, epidemic, 2022	Antibody	2	2022	High risk	Epidemic
235	127.9121015	35.2087991	High risk, epidemic, 2022	Antigen	13	2022	High risk	Epidemic
235	127.9121015	35.2087991	High risk, epidemic, 2022	Antigen	1	2022	High risk	Epidemic
235	127.9121015	35.2087991	High risk, non-epidemic, 2019	Antigen	5	2019	High risk	Non-epidemic
235	127.9121015	35.2087991	Low risk, epidemic, 2020	Antigen	2	2020	Low risk	Epidemic
235	127.9121015	35.2087991	Low risk, epidemic, 2021	Antigen	3	2021	Low risk	Epidemic
235	127.9121015	35.2087991	Low risk, epidemic, 2022	Antigen	2	2022	Low risk	Epidemic
235	127.9121015	35.2087991	Low risk, non-epidemic, 2019	Antigen	2	2019	Low risk	Non-epidemic
236	127.88056	35.1996406	High risk, epidemic, 2020	Antigen	9	2020	High risk	Epidemic
236	127.88056	35.1996406	High risk, non-epidemic, 2019	Antigen	5	2019	High risk	Non-epidemic
236	127.88056	35.1996406	Low risk, epidemic, 2020	Antigen	2	2020	Low risk	Epidemic
236	127.88056	35.1996406	Low risk, non-epidemic, 2019	Antigen	2	2019	Low risk	Non-epidemic
237	127.9166167	35.0570714	High risk, epidemic, 2020	Antigen	8	2020	High risk	Epidemic
237	127.9166167	35.0570714	High risk, epidemic, 2021	Antigen	6	2021	High risk	Epidemic
237	127.9166167	35.0570714	High risk, epidemic, 2022	Antigen	8	2022	High risk	Epidemic
237	127.9166167	35.0570714	High risk, epidemic, 2022	Combined	1	2022	High risk	Epidemic
237	127.9166167	35.0570714	High risk, epidemic, 2022	Antigen	1	2022	High risk	Epidemic
237	127.9166167	35.0570714	High risk, non-epidemic, 2019	Antigen	2	2019	High risk	Non-epidemic
237	127.9166167	35.0570714	Low risk, epidemic, 2020	Antigen	2	2020	Low risk	Epidemic
237	127.9166167	35.0570714	Low risk, epidemic, 2021	Antigen	4	2021	Low risk	Epidemic
237	127.9166167	35.0570714	Low risk, epidemic, 2022	Antigen	1	2022	Low risk	Epidemic
238	127.9221337	35.2040824	High risk, epidemic, 2020	Antigen	3	2020	High risk	Epidemic
238	127.9221337	35.2040824	High risk, epidemic, 2021	Antigen	1	2021	High risk	Epidemic
238	127.9221337	35.2040824	High risk, epidemic, 2022	Antigen	10	2022	High risk	Epidemic
238	127.9221337	35.2040824	High risk, non-epidemic, 2019	Antigen	5	2019	High risk	Non-epidemic
238	127.9221337	35.2040824	Low risk, epidemic, 2022	Antigen	2	2022	Low risk	Epidemic
238	127.9221337	35.2040824	Low risk, non-epidemic, 2019	Antigen	2	2019	Low risk	Non-epidemic
239	127.9969111	35.0001188	High risk, epidemic, 2020	Antigen	6	2020	High risk	Epidemic
239	127.9969111	35.0001188	High risk, non-epidemic, 2019	Antigen	6	2019	High risk	Non-epidemic
239	127.9969111	35.0001188	Low risk, epidemic, 2020	Antigen	2	2020	Low risk	Epidemic
239	127.9969111	35.0001188	Low risk, non-epidemic, 2019	Antigen	2	2019	Low risk	Non-epidemic
240	128.4443613	35.6142642	High risk, epidemic, 2020	Antigen	4	2020	High risk	Epidemic
240	128.4443613	35.6142642	High risk, non-epidemic, 2019	Antigen	7	2019	High risk	Non-epidemic
240	128.4443613	35.6142642	Low risk, epidemic, 2020	Antigen	2	2020	Low risk	Epidemic
240	128.4443613	35.6142642	Low risk, non-epidemic, 2019	Antigen	3	2019	Low risk	Non-epidemic
240	128.4444057	35.6143091	High risk, epidemic, 2021	Antigen	8	2021	High risk	Epidemic
240	128.4444057	35.6143091	High risk, epidemic, 2022	Antigen	9	2022	High risk	Epidemic
240	128.4444057	35.6143091	Low risk, epidemic, 2021	Antigen	2	2021	Low risk	Epidemic
241	128.4293134	35.6137509	High risk, epidemic, 2020	Antigen	9	2020	High risk	Epidemic
241	128.4293134	35.6137509	High risk, epidemic, 2021	Antigen	5	2021	High risk	Epidemic
241	128.4293134	35.6137509	High risk, epidemic, 2022	Antigen	2	2022	High risk	Epidemic
241	128.4293134	35.6137509	High risk, non-epidemic, 2019	Antigen	7	2019	High risk	Non-epidemic
241	128.4293134	35.6137509	Low risk, epidemic, 2020	Antigen	3	2020	Low risk	Epidemic
241	128.4293134	35.6137509	Low risk, non-epidemic, 2019	Antigen	4	2019	Low risk	Non-epidemic
242	128.0482193	35.6927265	High risk, epidemic, 2020	Antigen	4	2020	High risk	Epidemic
242	128.0482193	35.6927265	High risk, epidemic, 2021	Antigen	10	2021	High risk	Epidemic
242	128.0482193	35.6927265	High risk, epidemic, 2022	Antigen	12	2022	High risk	Epidemic
242	128.0482193	35.6927265	High risk, non-epidemic, 2019	Antigen	1	2019	High risk	Non-epidemic
242	128.0482193	35.6927265	Low risk, epidemic, 2021	Antigen	4	2021	Low risk	Epidemic
242	128.0482193	35.6927265	Low risk, epidemic, 2022	Antigen	3	2022	Low risk	Epidemic
243	128.0087515	35.6924384	High risk, epidemic, 2020	Antigen	7	2020	High risk	Epidemic
243	128.0087515	35.6924384	High risk, epidemic, 2021	Antigen	3	2021	High risk	Epidemic
243	128.0087515	35.6924384	High risk, epidemic, 2022	Antigen	4	2022	High risk	Epidemic
243	128.0087515	35.6924384	High risk, non-epidemic, 2019	Antigen	5	2019	High risk	Non-epidemic
243	128.0087515	35.6924384	Low risk, epidemic, 2020	Antigen	2	2020	Low risk	Epidemic
243	128.0087515	35.6924384	Low risk, non-epidemic, 2019	Antigen	2	2019	Low risk	Non-epidemic
244	127.8302363	35.679078	High risk, epidemic, 2020	Antigen	9	2020	High risk	Epidemic
244	127.8302363	35.679078	High risk, epidemic, 2021	Antigen	14	2021	High risk	Epidemic
244	127.8302363	35.679078	High risk, epidemic, 2022	Antigen	9	2022	High risk	Epidemic
244	127.8302363	35.679078	High risk, non-epidemic, 2019	Antigen	5	2019	High risk	Non-epidemic
244	127.8302363	35.679078	Low risk, epidemic, 2020	Antigen	2	2020	Low risk	Epidemic
244	127.8302363	35.679078	Low risk, epidemic, 2021	Antigen	5	2021	Low risk	Epidemic
244	127.8302363	35.679078	Low risk, epidemic, 2022	Antigen	2	2022	Low risk	Epidemic
244	127.8302363	35.679078	Low risk, non-epidemic, 2019	Antigen	2	2019	Low risk	Non-epidemic
245	127.7546495	35.4877035	High risk, epidemic, 2020	Antigen	6	2020	High risk	Epidemic
245	127.7546495	35.4877035	High risk, epidemic, 2021	Antigen	13	2021	High risk	Epidemic
245	127.7546495	35.4877035	High risk, epidemic, 2022	Antibody	1	2022	High risk	Epidemic
245	127.7546495	35.4877035	High risk, epidemic, 2022	Antigen	13	2022	High risk	Epidemic
245	127.7546495	35.4877035	High risk, non-epidemic, 2019	Antigen	6	2019	High risk	Non-epidemic
245	127.7546495	35.4877035	Low risk, epidemic, 2020	Antigen	2	2020	Low risk	Epidemic
245	127.7546495	35.4877035	Low risk, epidemic, 2021	Antigen	3	2021	Low risk	Epidemic
245	127.7546495	35.4877035	Low risk, epidemic, 2022	Antigen	2	2022	Low risk	Epidemic
245	127.7546495	35.4877035	Low risk, non-epidemic, 2019	Antigen	2	2019	Low risk	Non-epidemic
246	127.9334977	35.7164415	High risk, epidemic, 2020	Antigen	6	2020	High risk	Epidemic
246	127.9334977	35.7164415	High risk, epidemic, 2021	Antigen	4	2021	High risk	Epidemic
246	127.9334977	35.7164415	High risk, epidemic, 2022	Antigen	13	2022	High risk	Epidemic
246	127.9334977	35.7164415	High risk, non-epidemic, 2019	Antigen	6	2019	High risk	Non-epidemic
246	127.9334977	35.7164415	Low risk, epidemic, 2020	Antigen	2	2020	Low risk	Epidemic
246	127.9334977	35.7164415	Low risk, epidemic, 2021	Antigen	4	2021	Low risk	Epidemic
246	127.9334977	35.7164415	Low risk, epidemic, 2022	Antigen	2	2022	Low risk	Epidemic
246	127.9334977	35.7164415	Low risk, non-epidemic, 2019	Antigen	2	2019	Low risk	Non-epidemic
247	128.2341515	35.5703013	High risk, non-epidemic, 2019	Antigen	2	2019	High risk	Non-epidemic
248	127.8615131	35.7227347	High risk, epidemic, 2020	Antigen	3	2020	High risk	Epidemic
248	127.8615131	35.7227347	High risk, non-epidemic, 2019	Antigen	2	2019	High risk	Non-epidemic
249	127.8174986	35.7470125	High risk, epidemic, 2020	Antigen	3	2020	High risk	Epidemic
249	127.8174986	35.7470125	High risk, non-epidemic, 2019	Antigen	3	2019	High risk	Non-epidemic
250	127.9183342	35.6400418	High risk, non-epidemic, 2019	Antigen	1	2019	High risk	Non-epidemic
251	127.8122699	35.7935951	High risk, epidemic, 2020	Antigen	2	2020	High risk	Epidemic
251	127.8122699	35.7935951	High risk, non-epidemic, 2019	Antigen	3	2019	High risk	Non-epidemic
252	128.336569	35.4762613	High risk, epidemic, 2020	Antigen	9	2020	High risk	Epidemic
252	128.336569	35.4762613	High risk, epidemic, 2021	Antigen	11	2021	High risk	Epidemic
252	128.336569	35.4762613	High risk, epidemic, 2022	Antibody	1	2022	High risk	Epidemic
252	128.336569	35.4762613	High risk, epidemic, 2022	Antigen	13	2022	High risk	Epidemic
252	128.336569	35.4762613	High risk, non-epidemic, 2019	Antigen	6	2019	High risk	Non-epidemic
252	128.336569	35.4762613	Low risk, epidemic, 2020	Antigen	2	2020	Low risk	Epidemic
252	128.336569	35.4762613	Low risk, epidemic, 2021	Antigen	2	2021	Low risk	Epidemic
252	128.336569	35.4762613	Low risk, epidemic, 2022	Antigen	2	2022	Low risk	Epidemic
252	128.336569	35.4762613	Low risk, non-epidemic, 2019	Antigen	2	2019	Low risk	Non-epidemic
253	127.8983649	35.7315146	High risk, epidemic, 2020	Antigen	8	2020	High risk	Epidemic
253	127.8983649	35.7315146	High risk, epidemic, 2021	Antigen	9	2021	High risk	Epidemic
253	127.8983649	35.7315146	High risk, epidemic, 2022	Antigen	9	2022	High risk	Epidemic
253	127.8983649	35.7315146	High risk, non-epidemic, 2019	Antigen	8	2019	High risk	Non-epidemic
253	127.8983649	35.7315146	Low risk, epidemic, 2020	Antigen	2	2020	Low risk	Epidemic
253	127.8983649	35.7315146	Low risk, epidemic, 2021	Antigen	4	2021	Low risk	Epidemic
253	127.8983649	35.7315146	Low risk, epidemic, 2022	Antigen	3	2022	Low risk	Epidemic
253	127.8983649	35.7315146	Low risk, non-epidemic, 2019	Antigen	2	2019	Low risk	Non-epidemic
254	127.9357821	35.7483687	High risk, epidemic, 2020	Antigen	6	2020	High risk	Epidemic
254	127.9357821	35.7483687	High risk, epidemic, 2021	Antigen	6	2021	High risk	Epidemic
254	127.9357821	35.7483687	High risk, epidemic, 2022	Antigen	6	2022	High risk	Epidemic
254	127.9357821	35.7483687	High risk, non-epidemic, 2019	Antigen	7	2019	High risk	Non-epidemic
254	127.9357821	35.7483687	Low risk, epidemic, 2020	Antigen	2	2020	Low risk	Epidemic
254	127.9357821	35.7483687	Low risk, epidemic, 2021	Antigen	3	2021	Low risk	Epidemic
254	127.9357821	35.7483687	Low risk, non-epidemic, 2019	Antigen	2	2019	Low risk	Non-epidemic
255	127.6641797	35.722391	High risk, epidemic, 2020	Antigen	1	2020	High risk	Epidemic
255	127.6641797	35.722391	High risk, epidemic, 2021	Antigen	13	2021	High risk	Epidemic
255	127.6641797	35.722391	High risk, epidemic, 2022	Antigen	13	2022	High risk	Epidemic
255	127.6641797	35.722391	High risk, non-epidemic, 2019	Antigen	3	2019	High risk	Non-epidemic
255	127.6641797	35.722391	Low risk, epidemic, 2020	Antigen	2	2020	Low risk	Epidemic
255	127.6641797	35.722391	Low risk, epidemic, 2021	Antigen	4	2021	Low risk	Epidemic
255	127.6641797	35.722391	Low risk, epidemic, 2022	Antigen	3	2022	Low risk	Epidemic
256	128.3403554	35.4778551	High risk, non-epidemic, 2019	Antigen	2	2019	High risk	Non-epidemic
257	128.0601579	35.817531	High risk, epidemic, 2020	Antigen	9	2020	High risk	Epidemic
257	128.0601579	35.817531	High risk, epidemic, 2021	Antigen	12	2021	High risk	Epidemic
257	128.0601579	35.817531	High risk, epidemic, 2022	Antigen	12	2022	High risk	Epidemic
257	128.0601579	35.817531	High risk, non-epidemic, 2019	Antigen	7	2019	High risk	Non-epidemic
257	128.0601579	35.817531	Low risk, epidemic, 2020	Antigen	2	2020	Low risk	Epidemic
257	128.0601579	35.817531	Low risk, epidemic, 2021	Antigen	3	2021	Low risk	Epidemic
257	128.0601579	35.817531	Low risk, epidemic, 2022	Antigen	2	2022	Low risk	Epidemic
257	128.0601579	35.817531	Low risk, non-epidemic, 2019	Antigen	2	2019	Low risk	Non-epidemic
258	127.7433494	35.4853634	High risk, non-epidemic, 2019	Antigen	1	2019	High risk	Non-epidemic
259	127.9186264	35.8631622	High risk, epidemic, 2021	Antigen	9	2021	High risk	Epidemic
259	127.9186264	35.8631622	High risk, epidemic, 2022	Antigen	10	2022	High risk	Epidemic
259	127.9186264	35.8631622	High risk, non-epidemic, 2019	Antigen	6	2019	High risk	Non-epidemic
259	127.9186264	35.8631622	Low risk, epidemic, 2021	Antigen	1	2021	Low risk	Epidemic
259	127.9186264	35.8631622	Low risk, epidemic, 2022	Antigen	1	2022	Low risk	Epidemic
259	127.9186264	35.8631622	Low risk, non-epidemic, 2019	Antigen	2	2019	Low risk	Non-epidemic
260	128.0958435	35.3699849	High risk, epidemic, 2020	Antigen	8	2020	High risk	Epidemic
260	128.0958435	35.3699849	High risk, epidemic, 2021	Antigen	12	2021	High risk	Epidemic
260	128.0958435	35.3699849	High risk, epidemic, 2022	Antigen	5	2022	High risk	Epidemic
260	128.0958435	35.3699849	High risk, non-epidemic, 2019	Antigen	7	2019	High risk	Non-epidemic
260	128.0958435	35.3699849	Low risk, epidemic, 2020	Antigen	3	2020	Low risk	Epidemic
260	128.0958435	35.3699849	Low risk, epidemic, 2021	Antigen	1	2021	Low risk	Epidemic
260	128.0958435	35.3699849	Low risk, non-epidemic, 2019	Antigen	2	2019	Low risk	Non-epidemic
261	128.1254378	35.7251737	High risk, epidemic, 2020	Antigen	9	2020	High risk	Epidemic
261	128.1254378	35.7251737	High risk, epidemic, 2021	Antigen	10	2021	High risk	Epidemic
261	128.1254378	35.7251737	High risk, epidemic, 2022	Antigen	12	2022	High risk	Epidemic
261	128.1254378	35.7251737	High risk, non-epidemic, 2019	Antigen	7	2019	High risk	Non-epidemic
261	128.1254378	35.7251737	Low risk, epidemic, 2020	Antigen	2	2020	Low risk	Epidemic
261	128.1254378	35.7251737	Low risk, epidemic, 2021	Antigen	2	2021	Low risk	Epidemic
261	128.1254378	35.7251737	Low risk, non-epidemic, 2019	Antigen	2	2019	Low risk	Non-epidemic
262	127.6631062	35.7227034	High risk, epidemic, 2020	Antigen	3	2020	High risk	Epidemic
262	127.6631062	35.7227034	High risk, epidemic, 2021	Antigen	1	2021	High risk	Epidemic
262	127.6631062	35.7227034	High risk, epidemic, 2022	Antigen	5	2022	High risk	Epidemic
262	127.6631062	35.7227034	High risk, non-epidemic, 2019	Antigen	1	2019	High risk	Non-epidemic
262	127.6631062	35.7227034	High risk, non-epidemic, 2019	Antigen	1	2019	High risk	Non-epidemic
262	127.6631062	35.7227034	Low risk, epidemic, 2020	Antigen	2	2020	Low risk	Epidemic
262	127.6631062	35.7227034	Low risk, epidemic, 2022	Antigen	3	2022	Low risk	Epidemic
263	127.9343811	35.7174605	High risk, epidemic, 2020	Antigen	5	2020	High risk	Epidemic
263	127.9343811	35.7174605	High risk, epidemic, 2021	Antigen	8	2021	High risk	Epidemic
263	127.9343811	35.7174605	High risk, non-epidemic, 2019	Antigen	3	2019	High risk	Non-epidemic
263	127.9343811	35.7174605	Low risk, epidemic, 2021	Antigen	11	2021	Low risk	Epidemic
264	128.0479763	35.6929159	High risk, epidemic, 2020	Antigen	5	2020	High risk	Epidemic
264	128.0479763	35.6929159	High risk, epidemic, 2021	Antigen	1	2021	High risk	Epidemic
264	128.0479763	35.6929159	High risk, epidemic, 2022	Antibody	1	2022	High risk	Epidemic
264	128.0479763	35.6929159	High risk, epidemic, 2022	Antigen	2	2022	High risk	Epidemic
264	128.0479763	35.6929159	High risk, non-epidemic, 2019	Antigen	6	2019	High risk	Non-epidemic
264	128.0479763	35.6929159	Low risk, epidemic, 2020	Antigen	2	2020	Low risk	Epidemic
264	128.0479763	35.6929159	Low risk, non-epidemic, 2019	Antigen	2	2019	Low risk	Non-epidemic
265	128.3377681	35.0333634	High risk, non-epidemic, 2019	Antigen	1	2019	High risk	Non-epidemic
266	127.828212	35.7009331	High risk, epidemic, 2020	Antigen	11	2020	High risk	Epidemic
266	127.828212	35.7009331	High risk, epidemic, 2021	Antigen	3	2021	High risk	Epidemic
266	127.828212	35.7009331	High risk, epidemic, 2022	Antigen	18	2022	High risk	Epidemic
266	127.828212	35.7009331	High risk, non-epidemic, 2019	Antigen	7	2019	High risk	Non-epidemic
266	127.828212	35.7009331	Low risk, epidemic, 2020	Antigen	4	2020	Low risk	Epidemic
266	127.828212	35.7009331	Low risk, epidemic, 2021	Antigen	1	2021	Low risk	Epidemic
266	127.828212	35.7009331	Low risk, epidemic, 2022	Antigen	4	2022	Low risk	Epidemic
266	127.828212	35.7009331	Low risk, non-epidemic, 2019	Antigen	3	2019	Low risk	Non-epidemic
267	127.6717137	35.7153361	High risk, non-epidemic, 2019	Antigen	3	2019	High risk	Non-epidemic
267	127.6717137	35.7153361	Low risk, epidemic, 2021	Antigen	3	2021	Low risk	Epidemic
267	127.6717137	35.7153361	Low risk, non-epidemic, 2019	Antigen	2	2019	Low risk	Non-epidemic
268	128.3516103	35.0180444	High risk, non-epidemic, 2019	Antigen	1	2019	High risk	Non-epidemic
269	128.3422053	35.0198652	High risk, non-epidemic, 2019	Antigen	1	2019	High risk	Non-epidemic
270	128.3431236	35.0193488	High risk, non-epidemic, 2019	Antigen	1	2019	High risk	Non-epidemic
271	127.9187986	35.6394382	High risk, epidemic, 2020	Antigen	4	2020	High risk	Epidemic
271	127.9187986	35.6394382	High risk, epidemic, 2021	Antigen	1	2021	High risk	Epidemic
271	127.9187986	35.6394382	High risk, epidemic, 2022	Antigen	4	2022	High risk	Epidemic
271	127.9187986	35.6394382	High risk, non-epidemic, 2019	Antigen	2	2019	High risk	Non-epidemic
271	127.9188097	35.6394202	High risk, epidemic, 2021	Antigen	1	2021	High risk	Epidemic
271	127.9188097	35.6394202	High risk, epidemic, 2022	Antibody	1	2022	High risk	Epidemic
271	127.9188097	35.6394202	High risk, epidemic, 2022	Antigen	1	2022	High risk	Epidemic
272	127.7355381	35.4879876	High risk, non-epidemic, 2019	Antigen	1	2019	High risk	Non-epidemic
273	128.3468786	35.0185088	High risk, epidemic, 2020	Antigen	6	2020	High risk	Epidemic
273	128.3468786	35.0185088	High risk, non-epidemic, 2019	Antigen	3	2019	High risk	Non-epidemic
273	128.3468786	35.0185088	Low risk, epidemic, 2020	Antigen	2	2020	Low risk	Epidemic
273	128.3468786	35.0185088	Low risk, non-epidemic, 2019	Antigen	2	2019	Low risk	Non-epidemic
274	128.3151863	36.6441414	High risk, epidemic, 2021	Antigen	5	2021	High risk	Epidemic
274	128.3151863	36.6441414	High risk, epidemic, 2022	Antigen	12	2022	High risk	Epidemic
274	128.3151863	36.6441414	High risk, non-epidemic, 2019	Antigen	3	2019	High risk	Non-epidemic
274	128.3151863	36.6441414	Low risk, epidemic, 2021	Antigen	1	2021	Low risk	Epidemic
275	128.7812103	36.8353444	High risk, epidemic, 2020	Antigen	3	2020	High risk	Epidemic
275	128.7812103	36.8353444	High risk, epidemic, 2021	Antigen	5	2021	High risk	Epidemic
275	128.7812103	36.8353444	High risk, epidemic, 2022	Antigen	4	2022	High risk	Epidemic
275	128.7812103	36.8353444	High risk, non-epidemic, 2019	Antigen	5	2019	High risk	Non-epidemic
275	128.7812103	36.8353444	Low risk, epidemic, 2020	Antigen	1	2020	Low risk	Epidemic
275	128.7812103	36.8353444	Low risk, epidemic, 2021	Antigen	2	2021	Low risk	Epidemic
275	128.7812103	36.8353444	Low risk, non-epidemic, 2019	Antigen	1	2019	Low risk	Non-epidemic
276	128.6945494	36.9728399	High risk, epidemic, 2020	Antigen	7	2020	High risk	Epidemic
276	128.6945494	36.9728399	High risk, epidemic, 2021	Antigen	4	2021	High risk	Epidemic
276	128.6945494	36.9728399	High risk, epidemic, 2022	Antigen	8	2022	High risk	Epidemic
276	128.6945494	36.9728399	High risk, non-epidemic, 2019	Antigen	4	2019	High risk	Non-epidemic
276	128.6945494	36.9728399	Low risk, epidemic, 2020	Antigen	2	2020	Low risk	Epidemic
276	128.6945494	36.9728399	Low risk, epidemic, 2021	Antigen	2	2021	Low risk	Epidemic
276	128.6945494	36.9728399	Low risk, epidemic, 2022	Antigen	2	2022	Low risk	Epidemic
276	128.6945494	36.9728399	Low risk, non-epidemic, 2019	Antigen	2	2019	Low risk	Non-epidemic
277	128.3112047	36.6468645	High risk, epidemic, 2020	Antigen	5	2020	High risk	Epidemic
277	128.3112047	36.6468645	High risk, epidemic, 2021	Antigen	3	2021	High risk	Epidemic
277	128.3112047	36.6468645	High risk, epidemic, 2022	Antigen	13	2022	High risk	Epidemic
277	128.3112047	36.6468645	High risk, non-epidemic, 2019	Antigen	6	2019	High risk	Non-epidemic
277	128.3112047	36.6468645	Low risk, epidemic, 2020	Antigen	3	2020	Low risk	Epidemic
277	128.3112047	36.6468645	Low risk, epidemic, 2021	Antigen	1	2021	Low risk	Epidemic
277	128.3112047	36.6468645	Low risk, epidemic, 2022	Antigen	3	2022	Low risk	Epidemic
277	128.3112047	36.6468645	Low risk, non-epidemic, 2019	Antigen	2	2019	Low risk	Non-epidemic
278	128.7740002	36.8363197	High risk, epidemic, 2022	Antigen	3	2022	High risk	Epidemic
278	128.7740002	36.8363197	High risk, non-epidemic, 2019	Antigen	1	2019	High risk	Non-epidemic
278	128.7740002	36.8363197	Low risk, non-epidemic, 2019	Antigen	1	2019	Low risk	Non-epidemic
279	128.7385883	36.8355987	High risk, non-epidemic, 2019	Antigen	1	2019	High risk	Non-epidemic
279	128.7385883	36.8355987	Low risk, non-epidemic, 2019	Antigen	1	2019	Low risk	Non-epidemic
280	128.5818208	36.7523622	High risk, non-epidemic, 2019	Antigen	1	2019	High risk	Non-epidemic
281	128.2981235	35.8865158	High risk, epidemic, 2020	Antibody	1	2020	High risk	Epidemic
281	128.2981235	35.8865158	High risk, epidemic, 2020	Antigen	7	2020	High risk	Epidemic
281	128.2981235	35.8865158	High risk, epidemic, 2021	Antigen	5	2021	High risk	Epidemic
281	128.2981235	35.8865158	High risk, epidemic, 2022	Antigen	10	2022	High risk	Epidemic
281	128.2981235	35.8865158	High risk, non-epidemic, 2019	Antigen	7	2019	High risk	Non-epidemic
281	128.2981235	35.8865158	Low risk, epidemic, 2020	Antigen	1	2020	Low risk	Epidemic
281	128.2981235	35.8865158	Low risk, epidemic, 2021	Antigen	2	2021	Low risk	Epidemic
281	128.2981235	35.8865158	Low risk, epidemic, 2022	Antigen	2	2022	Low risk	Epidemic
281	128.2981235	35.8865158	Low risk, non-epidemic, 2019	Antigen	1	2019	Low risk	Non-epidemic
282	128.7810067	36.8351745	High risk, epidemic, 2020	Antigen	5	2020	High risk	Epidemic
282	128.7810067	36.8351745	High risk, non-epidemic, 2019	Antigen	1	2019	High risk	Non-epidemic
282	128.7810067	36.8351745	Low risk, epidemic, 2020	Antigen	1	2020	Low risk	Epidemic
283	128.3272684	36.6292118	High risk, epidemic, 2020	Antigen	6	2020	High risk	Epidemic
283	128.3272684	36.6292118	High risk, epidemic, 2021	Antigen	2	2021	High risk	Epidemic
283	128.3272684	36.6292118	High risk, epidemic, 2022	Antigen	4	2022	High risk	Epidemic
283	128.3272684	36.6292118	High risk, non-epidemic, 2019	Antigen	5	2019	High risk	Non-epidemic
283	128.3272684	36.6292118	Low risk, epidemic, 2020	Antigen	1	2020	Low risk	Epidemic
283	128.3272684	36.6292118	Low risk, epidemic, 2021	Antigen	2	2021	Low risk	Epidemic
283	128.3272684	36.6292118	Low risk, non-epidemic, 2019	Antigen	2	2019	Low risk	Non-epidemic
284	128.8118431	36.8569652	High risk, non-epidemic, 2019	Antigen	3	2019	High risk	Non-epidemic
284	128.8118431	36.8569652	Low risk, non-epidemic, 2019	Antigen	1	2019	Low risk	Non-epidemic
285	126.606625	34.9526604	High risk, epidemic, 2020	Antigen	5	2020	High risk	Epidemic
285	126.606625	34.9526604	High risk, epidemic, 2022	Antigen	2	2022	High risk	Epidemic
285	126.606625	34.9526604	High risk, non-epidemic, 2019	Antigen	11	2019	High risk	Non-epidemic
285	126.606625	34.9526604	Low risk, epidemic, 2022	Antigen	6	2022	Low risk	Epidemic
285	126.606625	34.9526604	Low risk, non-epidemic, 2019	Antigen	1	2019	Low risk	Non-epidemic
286	126.5769587	34.9202094	High risk, epidemic, 2020	Antigen	2	2020	High risk	Epidemic
286	126.5769587	34.9202094	High risk, epidemic, 2022	Antigen	1	2022	High risk	Epidemic
286	126.5769587	34.9202094	High risk, non-epidemic, 2019	Antigen	3	2019	High risk	Non-epidemic
287	126.5934747	34.8796501	High risk, epidemic, 2020	Antigen	5	2020	High risk	Epidemic
287	126.5934747	34.8796501	High risk, epidemic, 2021	Antigen	1	2021	High risk	Epidemic
287	126.5934747	34.8796501	High risk, epidemic, 2022	Antigen	1	2022	High risk	Epidemic
287	126.5934747	34.8796501	High risk, non-epidemic, 2019	Antigen	7	2019	High risk	Non-epidemic
287	126.5934747	34.8796501	Low risk, epidemic, 2020	Antigen	2	2020	Low risk	Epidemic
287	126.5934747	34.8796501	Low risk, epidemic, 2021	Antigen	2	2021	Low risk	Epidemic
287	126.5934747	34.8796501	Low risk, epidemic, 2022	Antigen	2	2022	Low risk	Epidemic
287	126.5934747	34.8796501	Low risk, non-epidemic, 2019	Antigen	1	2019	Low risk	Non-epidemic
288	126.866799	35.0040243	High risk, epidemic, 2020	Antigen	5	2020	High risk	Epidemic
288	126.866799	35.0040243	High risk, epidemic, 2021	Antigen	3	2021	High risk	Epidemic
288	126.866799	35.0040243	High risk, epidemic, 2022	Antigen	4	2022	High risk	Epidemic
288	126.866799	35.0040243	High risk, non-epidemic, 2019	Antigen	7	2019	High risk	Non-epidemic
288	126.866799	35.0040243	Low risk, epidemic, 2020	Antigen	2	2020	Low risk	Epidemic
288	126.866799	35.0040243	Low risk, epidemic, 2021	Antigen	2	2021	Low risk	Epidemic
288	126.866799	35.0040243	Low risk, epidemic, 2022	Antigen	1	2022	Low risk	Epidemic
288	126.866799	35.0040243	Low risk, non-epidemic, 2019	Antigen	1	2019	Low risk	Non-epidemic
289	126.8850425	34.9827849	High risk, epidemic, 2020	Antigen	2	2020	High risk	Epidemic
289	126.8850425	34.9827849	High risk, epidemic, 2022	Antigen	3	2022	High risk	Epidemic
289	126.8850425	34.9827849	High risk, non-epidemic, 2019	Antigen	5	2019	High risk	Non-epidemic
289	126.8850425	34.9827849	Low risk, epidemic, 2022	Antigen	2	2022	Low risk	Epidemic
289	126.8850425	34.9827849	Low risk, non-epidemic, 2019	Antigen	1	2019	Low risk	Non-epidemic
290	126.5978402	34.8731385	High risk, epidemic, 2020	Antigen	3	2020	High risk	Epidemic
290	126.5978402	34.8731385	High risk, epidemic, 2022	Antigen	1	2022	High risk	Epidemic
290	126.5978402	34.8731385	High risk, non-epidemic, 2019	Antigen	7	2019	High risk	Non-epidemic
290	126.5978402	34.8731385	Low risk, epidemic, 2020	Antigen	2	2020	Low risk	Epidemic
290	126.5978402	34.8731385	Low risk, epidemic, 2021	Antigen	2	2021	Low risk	Epidemic
290	126.5978402	34.8731385	Low risk, epidemic, 2022	Antigen	2	2022	Low risk	Epidemic
290	126.5978402	34.8731385	Low risk, non-epidemic, 2019	Antigen	2	2019	Low risk	Non-epidemic
291	126.7426118	34.9926518	High risk, epidemic, 2020	Antigen	2	2020	High risk	Epidemic
291	126.7426118	34.9926518	High risk, non-epidemic, 2019	Antigen	7	2019	High risk	Non-epidemic
291	126.7426118	34.9926518	Low risk, epidemic, 2021	Antigen	1	2021	Low risk	Epidemic
291	126.7426118	34.9926518	Low risk, non-epidemic, 2019	Antigen	1	2019	Low risk	Non-epidemic
292	126.6700771	34.9629534	High risk, epidemic, 2020	Antigen	2	2020	High risk	Epidemic
292	126.6700771	34.9629534	High risk, epidemic, 2022	Antigen	1	2022	High risk	Epidemic
292	126.6700771	34.9629534	High risk, non-epidemic, 2019	Antigen	3	2019	High risk	Non-epidemic
292	126.6700771	34.9629534	Low risk, epidemic, 2022	Antigen	2	2022	Low risk	Epidemic
293	126.7270609	34.8975549	High risk, epidemic, 2020	Antigen	3	2020	High risk	Epidemic
293	126.7270609	34.8975549	High risk, epidemic, 2022	Antigen	2	2022	High risk	Epidemic
293	126.7270609	34.8975549	High risk, non-epidemic, 2019	Antigen	4	2019	High risk	Non-epidemic
293	126.7270609	34.8975549	Low risk, epidemic, 2022	Antigen	2	2022	Low risk	Epidemic
294	126.7086155	34.9024081	High risk, epidemic, 2020	Antigen	6	2020	High risk	Epidemic
294	126.7086155	34.9024081	High risk, epidemic, 2021	Antigen	2	2021	High risk	Epidemic
294	126.7086155	34.9024081	High risk, epidemic, 2022	Antigen	3	2022	High risk	Epidemic
294	126.7086155	34.9024081	High risk, non-epidemic, 2019	Antigen	8	2019	High risk	Non-epidemic
294	126.7086155	34.9024081	Low risk, epidemic, 2020	Antigen	1	2020	Low risk	Epidemic
294	126.7086155	34.9024081	Low risk, epidemic, 2021	Antigen	1	2021	Low risk	Epidemic
294	126.7086155	34.9024081	Low risk, epidemic, 2022	Antigen	2	2022	Low risk	Epidemic
294	126.7086155	34.9024081	Low risk, non-epidemic, 2019	Antigen	2	2019	Low risk	Non-epidemic
295	126.476216	34.8661675	High risk, non-epidemic, 2019	Antigen	7	2019	High risk	Non-epidemic
295	126.476216	34.8661675	Low risk, non-epidemic, 2019	Antigen	2	2019	Low risk	Non-epidemic
296	126.5019857	34.8972877	High risk, epidemic, 2020	Antigen	3	2020	High risk	Epidemic
296	126.5019857	34.8972877	High risk, epidemic, 2021	Antigen	1	2021	High risk	Epidemic
296	126.5019857	34.8972877	High risk, epidemic, 2022	Antigen	1	2022	High risk	Epidemic
296	126.5019857	34.8972877	High risk, non-epidemic, 2019	Antigen	3	2019	High risk	Non-epidemic
296	126.5019857	34.8972877	Low risk, epidemic, 2021	Antigen	2	2021	Low risk	Epidemic
296	126.5019857	34.8972877	Low risk, non-epidemic, 2019	Antigen	2	2019	Low risk	Non-epidemic
297	126.4694959	35.2037819	High risk, epidemic, 2020	Antigen	4	2020	High risk	Epidemic
297	126.4694959	35.2037819	High risk, non-epidemic, 2019	Antigen	4	2019	High risk	Non-epidemic
298	126.47528	34.8653355	High risk, epidemic, 2020	Antigen	6	2020	High risk	Epidemic
298	126.47528	34.8653355	High risk, epidemic, 2021	Antigen	2	2021	High risk	Epidemic
298	126.47528	34.8653355	High risk, epidemic, 2022	Antigen	2	2022	High risk	Epidemic
298	126.47528	34.8653355	High risk, non-epidemic, 2019	Antigen	7	2019	High risk	Non-epidemic
298	126.47528	34.8653355	Low risk, epidemic, 2020	Antigen	1	2020	Low risk	Epidemic
298	126.47528	34.8653355	Low risk, epidemic, 2021	Antigen	2	2021	Low risk	Epidemic
298	126.47528	34.8653355	Low risk, epidemic, 2022	Antigen	2	2022	Low risk	Epidemic
298	126.47528	34.8653355	Low risk, non-epidemic, 2019	Antigen	2	2019	Low risk	Non-epidemic
299	126.4751304	34.867515	High risk, epidemic, 2020	Antigen	5	2020	High risk	Epidemic
299	126.4751304	34.867515	High risk, epidemic, 2021	Antigen	2	2021	High risk	Epidemic
299	126.4751304	34.867515	High risk, epidemic, 2022	Antigen	1	2022	High risk	Epidemic
299	126.4751304	34.867515	High risk, non-epidemic, 2019	Antigen	3	2019	High risk	Non-epidemic
299	126.4751304	34.867515	Low risk, epidemic, 2021	Antigen	2	2021	Low risk	Epidemic
299	126.4751304	34.867515	Low risk, epidemic, 2022	Antigen	2	2022	Low risk	Epidemic
300	126.4902969	34.8514795	High risk, non-epidemic, 2019	Antigen	1	2019	High risk	Non-epidemic
301	127.2920265	35.2820105	High risk, epidemic, 2021	Antibody	3	2021	High risk	Epidemic
301	127.2920265	35.2820105	High risk, non-epidemic, 2019	Antigen	1	2019	High risk	Non-epidemic
302	127.2932224	35.2658283	High risk, epidemic, 2020	Antigen	5	2020	High risk	Epidemic
302	127.2932224	35.2658283	High risk, non-epidemic, 2019	Antigen	7	2019	High risk	Non-epidemic
302	127.2932224	35.2658283	Low risk, epidemic, 2020	Antigen	2	2020	Low risk	Epidemic
302	127.2932224	35.2658283	Low risk, epidemic, 2021	Antigen	1	2021	Low risk	Epidemic
302	127.2932224	35.2658283	Low risk, non-epidemic, 2019	Antigen	2	2019	Low risk	Non-epidemic
303	127.3148677	35.2822411	High risk, epidemic, 2020	Antigen	7	2020	High risk	Epidemic
303	127.3148677	35.2822411	High risk, epidemic, 2021	Antigen	1	2021	High risk	Epidemic
303	127.3148677	35.2822411	High risk, epidemic, 2022	Antigen	1	2022	High risk	Epidemic
303	127.3148677	35.2822411	High risk, non-epidemic, 2019	Antigen	8	2019	High risk	Non-epidemic
303	127.3148677	35.2822411	Low risk, epidemic, 2020	Antigen	1	2020	Low risk	Epidemic
303	127.3148677	35.2822411	Low risk, epidemic, 2021	Antigen	1	2021	Low risk	Epidemic
303	127.3148677	35.2822411	Low risk, epidemic, 2022	Antigen	1	2022	Low risk	Epidemic
303	127.3148677	35.2822411	Low risk, non-epidemic, 2019	Antigen	2	2019	Low risk	Non-epidemic
304	127.3168381	35.2819278	High risk, epidemic, 2020	Antigen	7	2020	High risk	Epidemic
304	127.3168381	35.2819278	High risk, epidemic, 2021	Antigen	3	2021	High risk	Epidemic
304	127.3168381	35.2819278	High risk, epidemic, 2022	Antibody	1	2022	High risk	Epidemic
304	127.3168381	35.2819278	High risk, epidemic, 2022	Antigen	4	2022	High risk	Epidemic
304	127.3168381	35.2819278	High risk, non-epidemic, 2019	Antigen	8	2019	High risk	Non-epidemic
304	127.3168381	35.2819278	Low risk, epidemic, 2020	Antigen	1	2020	Low risk	Epidemic
304	127.3168381	35.2819278	Low risk, epidemic, 2021	Antigen	1	2021	Low risk	Epidemic
304	127.3168381	35.2819278	Low risk, epidemic, 2022	Antigen	2	2022	Low risk	Epidemic
304	127.3168381	35.2819278	Low risk, non-epidemic, 2019	Antigen	2	2019	Low risk	Non-epidemic
305	127.3015413	35.1106805	High risk, epidemic, 2020	Antigen	6	2020	High risk	Epidemic
305	127.3015413	35.1106805	High risk, epidemic, 2021	Antigen	4	2021	High risk	Epidemic
305	127.3015413	35.1106805	High risk, epidemic, 2022	Antigen	4	2022	High risk	Epidemic
305	127.3015413	35.1106805	High risk, non-epidemic, 2019	Antigen	6	2019	High risk	Non-epidemic
305	127.3015413	35.1106805	Low risk, epidemic, 2020	Antigen	2	2020	Low risk	Epidemic
305	127.3015413	35.1106805	Low risk, epidemic, 2021	Antigen	2	2021	Low risk	Epidemic
305	127.3015413	35.1106805	Low risk, epidemic, 2022	Antigen	3	2022	Low risk	Epidemic
305	127.3015413	35.1106805	Low risk, non-epidemic, 2019	Antigen	1	2019	Low risk	Non-epidemic
306	126.9778629	35.3722351	High risk, epidemic, 2020	Antigen	7	2020	High risk	Epidemic
306	126.9778629	35.3722351	High risk, epidemic, 2021	Antigen	3	2021	High risk	Epidemic
306	126.9778629	35.3722351	High risk, epidemic, 2022	Antigen	4	2022	High risk	Epidemic
306	126.9778629	35.3722351	High risk, non-epidemic, 2019	Antigen	8	2019	High risk	Non-epidemic
306	126.9778629	35.3722351	Low risk, epidemic, 2020	Antigen	2	2020	Low risk	Epidemic
306	126.9778629	35.3722351	Low risk, epidemic, 2021	Antigen	2	2021	Low risk	Epidemic
306	126.9778629	35.3722351	Low risk, epidemic, 2022	Antigen	2	2022	Low risk	Epidemic
306	126.9778629	35.3722351	Low risk, non-epidemic, 2019	Antigen	2	2019	Low risk	Non-epidemic
307	127.006923	35.2915977	High risk, epidemic, 2020	Antigen	2	2020	High risk	Epidemic
307	127.006923	35.2915977	High risk, non-epidemic, 2019	Antigen	8	2019	High risk	Non-epidemic
307	127.006923	35.2915977	Low risk, epidemic, 2020	Antigen	2	2020	Low risk	Epidemic
307	127.006923	35.2915977	Low risk, non-epidemic, 2019	Antigen	2	2019	Low risk	Non-epidemic
308	127.2691994	35.1257599	High risk, epidemic, 2020	Antigen	4	2020	High risk	Epidemic
308	127.2691994	35.1257599	High risk, epidemic, 2021	Antigen	3	2021	High risk	Epidemic
308	127.2691994	35.1257599	High risk, non-epidemic, 2019	Antigen	5	2019	High risk	Non-epidemic
308	127.2691994	35.1257599	Low risk, epidemic, 2020	Antigen	1	2020	Low risk	Epidemic
308	127.2691994	35.1257599	Low risk, epidemic, 2021	Antigen	1	2021	Low risk	Epidemic
309	126.5885569	34.8409867	High risk, epidemic, 2020	Antigen	2	2020	High risk	Epidemic
309	126.5885569	34.8409867	High risk, epidemic, 2022	Antigen	1	2022	High risk	Epidemic
309	126.5885569	34.8409867	High risk, non-epidemic, 2019	Antigen	3	2019	High risk	Non-epidemic
309	126.5885569	34.8409867	Low risk, epidemic, 2020	Antigen	1	2020	Low risk	Epidemic
309	126.5885569	34.8409867	Low risk, epidemic, 2021	Antigen	2	2021	Low risk	Epidemic
309	126.5885569	34.8409867	Low risk, epidemic, 2022	Antigen	3	2022	Low risk	Epidemic
309	126.5885569	34.8409867	Low risk, non-epidemic, 2019	Antigen	2	2019	Low risk	Non-epidemic
310	126.5159742	34.4547167	High risk, non-epidemic, 2019	Antigen	3	2019	High risk	Non-epidemic
310	126.5159742	34.4547167	Low risk, non-epidemic, 2019	Antigen	2	2019	Low risk	Non-epidemic
311	126.8670119	35.0378378	High risk, epidemic, 2021	Antigen	1	2021	High risk	Epidemic
311	126.8670119	35.0378378	High risk, non-epidemic, 2019	Antigen	1	2019	High risk	Non-epidemic
311	126.8670119	35.0378378	Low risk, non-epidemic, 2019	Antigen	2	2019	Low risk	Non-epidemic
311	126.8670892	35.0377934	High risk, epidemic, 2020	Antigen	4	2020	High risk	Epidemic
311	126.8670892	35.0377934	High risk, epidemic, 2022	Antigen	3	2022	High risk	Epidemic
311	126.8670892	35.0377934	High risk, non-epidemic, 2019	Antigen	4	2019	High risk	Non-epidemic
311	126.8670892	35.0377934	Low risk, epidemic, 2022	Antigen	2	2022	Low risk	Epidemic
312	126.6286008	35.1668045	High risk, epidemic, 2020	Antigen	7	2020	High risk	Epidemic
312	126.6286008	35.1668045	High risk, epidemic, 2021	Antigen	3	2021	High risk	Epidemic
312	126.6286008	35.1668045	High risk, epidemic, 2022	Antigen	3	2022	High risk	Epidemic
312	126.6286008	35.1668045	High risk, non-epidemic, 2019	Antigen	7	2019	High risk	Non-epidemic
312	126.6286008	35.1668045	Low risk, epidemic, 2021	Antigen	3	2021	Low risk	Epidemic
312	126.6286008	35.1668045	Low risk, epidemic, 2022	Antigen	2	2022	Low risk	Epidemic
312	126.6286008	35.1668045	Low risk, non-epidemic, 2019	Antigen	2	2019	Low risk	Non-epidemic
313	126.2482552	34.5733108	High risk, non-epidemic, 2019	Antigen	4	2019	High risk	Non-epidemic
314	126.3482894	34.5050908	High risk, epidemic, 2020	Antigen	5	2020	High risk	Epidemic
314	126.3482894	34.5050908	High risk, epidemic, 2021	Antigen	3	2021	High risk	Epidemic
314	126.3482894	34.5050908	High risk, epidemic, 2022	Antigen	4	2022	High risk	Epidemic
314	126.3482894	34.5050908	High risk, non-epidemic, 2019	Antigen	4	2019	High risk	Non-epidemic
314	126.3482894	34.5050908	Low risk, epidemic, 2020	Antigen	1	2020	Low risk	Epidemic
314	126.3482894	34.5050908	Low risk, epidemic, 2021	Antigen	2	2021	Low risk	Epidemic
314	126.3482894	34.5050908	Low risk, epidemic, 2022	Antigen	2	2022	Low risk	Epidemic
314	126.3482894	34.5050908	Low risk, non-epidemic, 2019	Antigen	1	2019	Low risk	Non-epidemic
315	126.6365668	34.8116349	High risk, non-epidemic, 2019	Antigen	5	2019	High risk	Non-epidemic
315	126.6365668	34.8116349	Low risk, epidemic, 2020	Antigen	1	2020	Low risk	Epidemic
315	126.6365668	34.8116349	Low risk, non-epidemic, 2019	Antigen	2	2019	Low risk	Non-epidemic
316	126.7249986	34.8171188	High risk, epidemic, 2020	Antigen	6	2020	High risk	Epidemic
316	126.7249986	34.8171188	High risk, non-epidemic, 2019	Antigen	4	2019	High risk	Non-epidemic
316	126.7249986	34.8171188	Low risk, epidemic, 2020	Antigen	2	2020	Low risk	Epidemic
316	126.7249986	34.8171188	Low risk, non-epidemic, 2019	Antigen	2	2019	Low risk	Non-epidemic
317	126.6495778	34.8287264	High risk, epidemic, 2020	Antigen	3	2020	High risk	Epidemic
317	126.6495778	34.8287264	High risk, epidemic, 2021	Antigen	1	2021	High risk	Epidemic
317	126.6495778	34.8287264	High risk, epidemic, 2022	Antigen	1	2022	High risk	Epidemic
317	126.6495778	34.8287264	High risk, non-epidemic, 2019	Antigen	3	2019	High risk	Non-epidemic
317	126.6495778	34.8287264	Low risk, epidemic, 2020	Antigen	2	2020	Low risk	Epidemic
317	126.6495778	34.8287264	Low risk, epidemic, 2022	Antigen	2	2022	Low risk	Epidemic
317	126.6495778	34.8287264	Low risk, non-epidemic, 2019	Antigen	2	2019	Low risk	Non-epidemic
318	126.6823683	34.9324673	High risk, epidemic, 2020	Antigen	4	2020	High risk	Epidemic
318	126.6823683	34.9324673	High risk, epidemic, 2021	Antigen	1	2021	High risk	Epidemic
318	126.6823683	34.9324673	High risk, epidemic, 2022	Antigen	2	2022	High risk	Epidemic
318	126.6823683	34.9324673	High risk, non-epidemic, 2019	Antigen	6	2019	High risk	Non-epidemic
318	126.6823683	34.9324673	Low risk, epidemic, 2020	Antigen	1	2020	Low risk	Epidemic
318	126.6823683	34.9324673	Low risk, epidemic, 2021	Antigen	2	2021	Low risk	Epidemic
318	126.6823683	34.9324673	Low risk, epidemic, 2022	Antigen	2	2022	Low risk	Epidemic
318	126.6823683	34.9324673	Low risk, non-epidemic, 2019	Antigen	2	2019	Low risk	Non-epidemic
319	126.7798041	35.0829627	High risk, epidemic, 2020	Antigen	3	2020	High risk	Epidemic
319	126.7798041	35.0829627	High risk, epidemic, 2021	Antigen	4	2021	High risk	Epidemic
319	126.7798041	35.0829627	High risk, non-epidemic, 2019	Antigen	6	2019	High risk	Non-epidemic
319	126.7798041	35.0829627	Low risk, non-epidemic, 2019	Antigen	1	2019	Low risk	Non-epidemic
320	126.6599013	35.1516966	High risk, epidemic, 2020	Antigen	2	2020	High risk	Epidemic
320	126.6599013	35.1516966	High risk, non-epidemic, 2019	Antigen	2	2019	High risk	Non-epidemic
321	126.6338326	34.8825351	High risk, epidemic, 2020	Antigen	2	2020	High risk	Epidemic
321	126.6338326	34.8825351	High risk, epidemic, 2022	Antigen	1	2022	High risk	Epidemic
321	126.6338326	34.8825351	High risk, non-epidemic, 2019	Antigen	7	2019	High risk	Non-epidemic
321	126.6338326	34.8825351	Low risk, epidemic, 2020	Antigen	4	2020	Low risk	Epidemic
321	126.6338326	34.8825351	Low risk, epidemic, 2021	Antigen	3	2021	Low risk	Epidemic
321	126.6338326	34.8825351	Low risk, epidemic, 2022	Antigen	2	2022	Low risk	Epidemic
321	126.6338326	34.8825351	Low risk, non-epidemic, 2019	Antigen	9	2019	Low risk	Non-epidemic
322	126.6478306	34.8286168	High risk, epidemic, 2020	Antigen	2	2020	High risk	Epidemic
322	126.6478306	34.8286168	High risk, epidemic, 2021	Antigen	1	2021	High risk	Epidemic
322	126.6478306	34.8286168	High risk, epidemic, 2022	Antigen	1	2022	High risk	Epidemic
322	126.6478306	34.8286168	High risk, non-epidemic, 2019	Antigen	3	2019	High risk	Non-epidemic
322	126.6478306	34.8286168	Low risk, epidemic, 2020	Antigen	2	2020	Low risk	Epidemic
322	126.6478306	34.8286168	Low risk, epidemic, 2022	Antigen	2	2022	Low risk	Epidemic
322	126.6478306	34.8286168	Low risk, non-epidemic, 2019	Antigen	2	2019	Low risk	Non-epidemic
323	126.6180403	35.0121644	High risk, epidemic, 2020	Antigen	2	2020	High risk	Epidemic
323	126.6180403	35.0121644	High risk, epidemic, 2022	Antigen	3	2022	High risk	Epidemic
323	126.6180403	35.0121644	High risk, non-epidemic, 2019	Antigen	4	2019	High risk	Non-epidemic
323	126.6180403	35.0121644	Low risk, epidemic, 2020	Antigen	1	2020	Low risk	Epidemic
323	126.6180403	35.0121644	Low risk, epidemic, 2022	Antigen	2	2022	Low risk	Epidemic
323	126.6180403	35.0121644	Low risk, non-epidemic, 2019	Antigen	1	2019	Low risk	Non-epidemic
324	126.7132056	34.9616153	High risk, epidemic, 2020	Antigen	5	2020	High risk	Epidemic
324	126.7132056	34.9616153	High risk, epidemic, 2021	Antigen	1	2021	High risk	Epidemic
324	126.7132056	34.9616153	High risk, epidemic, 2022	Antigen	2	2022	High risk	Epidemic
324	126.7132056	34.9616153	High risk, non-epidemic, 2019	Antigen	7	2019	High risk	Non-epidemic
324	126.7132056	34.9616153	Low risk, epidemic, 2020	Antigen	2	2020	Low risk	Epidemic
324	126.7132056	34.9616153	Low risk, epidemic, 2021	Antigen	2	2021	Low risk	Epidemic
324	126.7132056	34.9616153	Low risk, epidemic, 2022	Antigen	2	2022	Low risk	Epidemic
324	126.7132056	34.9616153	Low risk, non-epidemic, 2019	Antigen	3	2019	Low risk	Non-epidemic
325	126.63164	34.8914072	High risk, non-epidemic, 2019	Antigen	2	2019	High risk	Non-epidemic
326	126.5533964	34.8965584	High risk, non-epidemic, 2019	Antigen	1	2019	High risk	Non-epidemic
326	126.5534086	34.8964865	High risk, epidemic, 2020	Antigen	3	2020	High risk	Epidemic
326	126.5534086	34.8964865	High risk, epidemic, 2021	Antigen	1	2021	High risk	Epidemic
326	126.5534086	34.8964865	High risk, non-epidemic, 2019	Antigen	3	2019	High risk	Non-epidemic
326	126.5534086	34.8964865	Low risk, epidemic, 2020	Antigen	2	2020	Low risk	Epidemic
326	126.5534086	34.8964865	Low risk, epidemic, 2022	Antigen	2	2022	Low risk	Epidemic
326	126.5534086	34.8964865	Low risk, non-epidemic, 2019	Antigen	2	2019	Low risk	Non-epidemic
327	126.6316242	34.6222734	High risk, epidemic, 2020	Antigen	1	2020	High risk	Epidemic
327	126.6316242	34.6222734	High risk, epidemic, 2022	Antigen	2	2022	High risk	Epidemic
327	126.6316242	34.6222734	High risk, non-epidemic, 2019	Antigen	2	2019	High risk	Non-epidemic
327	126.6316242	34.6222734	Low risk, epidemic, 2021	Antigen	1	2021	Low risk	Epidemic
327	126.6316242	34.6222734	Low risk, epidemic, 2022	Antigen	2	2022	Low risk	Epidemic
328	126.5656858	34.9007693	High risk, epidemic, 2020	Antigen	2	2020	High risk	Epidemic
328	126.5656858	34.9007693	High risk, epidemic, 2022	Antigen	1	2022	High risk	Epidemic
328	126.5656858	34.9007693	High risk, non-epidemic, 2019	Antigen	6	2019	High risk	Non-epidemic
328	126.5656858	34.9007693	Low risk, epidemic, 2020	Antigen	1	2020	Low risk	Epidemic
[truncated: 8,809 more rows]
