# Supplementary material for: Evaluation of risk-based antigen and antibody surveillance strategies and their association with HPAI outbreaks in South Korean duck farms
Source: Front Vet Sci. 2025 Jul 3;12:1582269. doi: 10.3389/fvets.2025.1582269 (PMC12268706; doi:10.3389/fvets.2025.1582269)
Supplement: Supplementary Data Sheet 1 — Summary of HPAI surveillance and outbreak data in South Korean duck farms from 2019 to 2022, including farm locations, testing details (type, timing, and number of tests), and confirmed outbreak records with relevant metadata. [file Data_Sheet_1.zip › Epidemic_outbreak_data.csv]

serial_number	Category	Date of Occurrence	Owner Name	Location	X	Y	Species	Number of Animals	Subtype	Infection Confirmation Date
1	검사 신고	12/1/2020	이O금	경북 상주시 공성면 무곡리 314	128.1351119	36.2920966	오리 산란계	188000	(HPAI) H5N8	12/2/2020 0:00
2	검사 신고	12/6/2020	안O호	경기 여주시 대신리길 99-105	127.5424132	37.1856044	오리 산란계	193000	(HPAI) H5N8	12/7/2020 0:00
3	일제검사 전화예찰	12/8/2020	이O종	경기 여주시 가남읍 삼군리 16-2	127.5609818	37.2290366	오리 메추리	60000	(HPAI) H5N8	12/9/2020 0:00
4	검사 신고	12/10/2020	권O혁	전남 장성군 삼계면 상도리 647	126.6846059	35.2578762	오리 종오리	8000	(HPAI) H5N8	12/11/2020 0:00
5	검사 역학농장	12/11/2020	김O선	전남 영암군 덕진면 용산리 658	126.6478306	34.8286168	오리 육용	15500	(HPAI) H5N8	12/13/2020 0:00
6	검사 역학농장	12/11/2020	김O철	전남 영암군 덕진면 용산리 694-3	126.6497817	34.828963	오리 육용	35000	(HPAI) H5N8	12/13/2020 0:00
7	검사 신고	12/12/2020	심O선	경기 김포시 통진읍 가현리 162-3	126.5885719	37.6725176	오리 산란계	40000	(HPAI) H5N8	12/13/2020 0:00
8	도축장	12/14/2020	김O철	경북 구미시 선산읍 죽장리 737-4	128.2719733	36.238202	오리 육계	23005	(HPAI) H5N8	12/15/2020 0:00
9	도축장	12/16/2020	김O수	전북 고창군 흥덕면 수침길 22-61	126.6806911	35.5034271	육용오리	25680	(HPAI) H5N8	12/17/2020 0:00
10	예찰	12/20/2020	김O기	경기 용인시 처인구 원삼면 문촌리 54-2	127.303097	37.1531157	종오리	6,000	(HPAI) H5N8	12/23/2020 0:00
11	신고	12/22/2020	윤O호	충북 음성군 감곡면 문초리 983-1	127.6518805	37.103658	종오리	6,000	(HPAI) H5N8	12/23/2020 0:00
12	출하전	12/22/2020	양O길	전북 남원시 사매면 관풍리 6-1	127.3831957	35.493885	육용오리	40,000	(HPAI) H5N8	12/24/2020 0:00
13	검사 출하전	12/23/2020	최O암	전북 남원시 주생면 중동리 107	127.3484296	35.3945598	육용오리	13,500	(HPAI) H5N8	12/25/2020 0:00
14	검사 출하전	12/23/2020	최O석	전남 구례군 용방면 산도리 1157-16	127.4304749	35.2579257	육용오리	16,000	(HPAI) H5N8	12/25/2020 0:00
15	검사 예찰	12/23/2020	이O분	전남 구례군 용방면 용정리 767-2	127.4373057	35.2522517	육용오리	16,500	(HPAI) H5N8	12/27/2020 0:00
16	예찰	12/23/2020	박O배	충남 천안시 동남구 성남면 대흥리 15-6	127.2440487	36.7304581	종오리	10,800	(HPAI) H5N8	12/25/2020 0:00
17	출하전	12/27/2020	조O석	전북 정읍시 입암면 단곡리1360-1	126.7987051	35.5117173	육용오리	21,400	(HPAI) H5N8	12/28/2020 0:00
18	신고	12/28/2020	최O식	전북 익산시 망성면 내촌리 1268-17	127.0543044	36.1059492	육용오리	20,000	(HPAI) H5,H7,H9 미분리	12/28/2020 0:00
19	예찰	12/29/2020	신O란	전북 익산시 신흥동 903-5	126.9875115	35.9342079	종오리	8,894	H5N8 (HPAI)	12/30/2020 0:00
20	신고	12/29/2020	김O숙	전남 곡성군 대평리 1188-8	127.2920265	35.2820105	육용오리	20,000	H5N8 (HPAI)	12/30/2020 0:00
21	예찰	12/30/2020	이O호	전북 고창군 고수면 봉산리 1415-1	126.6686737	35.4207167	육용오리	10,000	H5N8 (HPAI)	12/30/2020 0:00
22	출하전 검사	12/30/2020	박O철	전북 부안군 줄포면 신리 747	126.7021888	35.5791357	육용오리	50,100	H5N8 (HPAI)	1/1/2021 0:00
23	예찰	12/28/2020	박O호	충남 천안시 병천면 매성리 86-1	127.3154731	36.8192056	육용오리	14,400	H5N8 (HPAI)	1/5/2021 0:00
24	병성 감정	1/4/2021	이O종	전북 부안군 진서면 소운호길 29	126.5578887	35.5898881	종오리	6,200	H5N8 (HPAI)	1/5/2021 0:00
25	신고	1/5/2021	양O식	충북 음성 삼성면 용대리 28	127.5290919	37.0543742	종오리	5,000	H5N8 (HPAI)	1/6/2021 0:00
26	예찰	1/6/2021	선O효	전남 영암군 덕진면 노송리 954-3	126.7192851	34.8119838	육용오리	20,700	H5N8 (HPAI)	1/7/2021 0:00
27	출하전 검사	1/7/2021	김O범	전남 무안군 일로읍 지장리 759-4	126.4774608	34.8668682	육용오리	11,000	H5N8 (HPAI)	1/13/2021 0:00
28	출하전 검사	1/8/2021	한O근	경남 진주시 수곡면 대천리 321-10	127.9230903	35.2029472	육용오리	22,000	H5N8 (HPAI)	1/9/2021 0:00
29	출하전 검사	1/9/2021	조O태	경남 거창군 가조면 동례리 362	128.0058025	35.7088613	육용오리	20,400	H5N8 (HPAI)	1/10/2021 0:00
30	출하전 검사	1/11/2021	김O기	경남 고성군 마암면 삼락리 1134	128.344492	35.0190294	육용오리	10,500	H5N8 (HPAI)	1/12/2021 0:00
31	예찰	1/11/2021	박O금	전북 정읍시 정우면 우일리 561-7	126.8786238	35.6235295	종오리	8,600	H5N8 (HPAI)	1/12/2021 0:00
32	전화예찰	1/14/2021	박O문	경남 하동군 옥종면 문암리 163-9	127.8813071	35.1994159	육용오리	15,900	H5N8 (HPAI)	1/16/2021 0:00
33	신고	1/15/2021	신O영	전남 보성군 겸백면 수남리 833	127.1696468	34.7952562	종오리	9,000	H5N8 (HPAI)	1/16/2021 0:00
34	예찰	1/15/2021	김O주	전북 김제시 공덕면 회룡리 550-1	126.8698203	35.8897524	육용오리	23,000	H5N8 (HPAI)	1/16/2021 0:00
35	예찰	1/16/2021	이O현	전북 김제시 만경읍 대동리 141	126.8520037	35.8495308	육용오리	3,100	H5N8 (HPAI)	1/17/2021 0:00
36	출하전 검사	1/24/2021	김O덕	전남 함평군 나산면 삼축리 1219-8	126.6009985	35.1120834	육용오리	12,000	H5N8 (HPAI)	1/25/2021 0:00
37	예찰	1/27/2021	배O율	전북 고창군 아산면 성산리 1333-3	126.5977478	35.441311	육용오리	36,000	H5N8 (HPAI)	1/28/2021 0:00
38	전화예찰	2/2/2021	최O이	충북 충주시 동량면 대전리 39	127.9618771	37.0480303	종오리	7,500	H5N8 (HPAI)	2/3/2021 0:00
39	예찰	2/4/2021	백O순	전남 영암군 시종면 신흥리 865-1	126.605882	34.9124683	종오리	8,000	H5N8 (HPAI)	2/6/2021 0:00
40	신고	2/5/2021	류O경	충북 괴산군 장연면 조곡리 60	127.9048008	36.8749924	종오리	15,500	H5N8 (HPAI)	2/6/2021 0:00
41	일제검사	2/9/2021	박O주	충북 음성군 원남면 보룡리 42-5	127.6602541	36.8882968	종오리	9,400	H5N8 (HPAI)	2/10/2021 0:00
42	예찰	2/9/2021	안O규	전북 부안군 주산면 사산리 1204-3	126.6900074	35.674631	육용오리	14,700	H5N8 (HPAI)	2/10/2021 0:00
43	신고	2/11/2021	김○수	전남 나주시 반남면 흥덕리 360	126.6363407	34.8975714	종오리	12,000	H5N8 (HPAI)	2/12/2021 0:00
44	신고	2/12/2021	신O희	제주 제주시 한림읍 금악리 196-3	126.3292607	33.3670978	육용오리	5,550	H5N8 (HPAI)	2/13/2021 0:00
45	계열사 일제검사	2/15/2021	이O재	경북 영주시 면 호문리 797	128.6240029	36.8056695	종오리	7,200	H5N8 (HPAI)	2/17/2021 0:00
46	신고	2/17/2021	김O선	충북 괴산군 소수면 아성리 280	127.7579763	36.83351	종오리	9,000	H5N8 (HPAI)	2/18/2021 0:00
47	출하전 검사	3/21/2021	이O순	전남 장흥군 장평면 기동리 717-9	126.9554593	34.8035314	육용오리	20,000	H5N8 (HPAI)	3/22/2021 0:00
48	신고	3/23/2021	홍O수	전남 나주시 산포면 등수리 1048-6	126.8137661	35.0388883	육용오리	19,000	H5N8 (HPAI)	3/24/2021 0:00
49	출하전 검사	4/6/2021	신O인,최O영	전남 장흥군 장평면 양촌리 88-17, 605-4	126.9735235	34.7841959	육용오리	25,000	H5N8 (HPAI)	4/7/2021 0:00
50	unknown	10/26/2020	unknown	전북 군산시 회현면 금광리 1249-935 35.888833N, 126.770306E	126.7759353	35.8844341	흰뺨검둥오리	unknown	H7 N1,2,,3,,8 mixed(LPAI)	11/1/2020 0:00
51	unknown	10/26/2020	unknown	경기 양주시 남면 104-39 위도 37°52′10.96″N, 경도 126°59′57.24″E	126.9979577	37.8704771	야생오리류	unknown	H5N3 (LPAI)	11/2/2020 0:00
52	unknown	11/2/2020	unknown	경남 사천시 사남면 초전리 1997 위도 35°03.′12.82″N, 경도 128°02′34.49″E	128.0426992	35.0534326	야생오리류	unknown	H5N3 (LPAI)	11/9/2020 0:00
53	unknown	11/4/2020	unknown	충남 아산시 염치읍 백암리 615 36.794769 N, 127.032392 E	127.0323598	36.7973774	야생오리류	unknown	H5N3 (LPAI)	11/10/2020 0:00
54	unknown	11/3/2020	unknown	전북 부안군 계화면 계화리 1857 위도 35°46′4.9692″N, 경도 126°38′22.6278″E	126.6347953	35.7759965	야생오리류	unknown	H7N9 (LPAI)	11/10/2020 0:00
55	unknown	11/3/2020	unknown	충남 천안시 병천면 가전리 634 위도 36°45′23.98″N, 경도 127°16′01.74″E	127.2666807	36.7569682	흰뺨검둥오리	unknown	H5N8 (HPAI)	11/10/2020 0:00
56	unknown	11/3/2020	unknown	전북 부안군 계화면 계화리 1857 위도 35°46′4.9692″N, 경도 126°38′22.6278″E	126.6347953	35.7759965	야생오리류	unknown	H7 AIv 미분리	11/9/2020 0:00
57	unknown	11/9/2020	unknown	경기 수원시 팔달구 화서동 436-1 위도 37°16′53.40″N, 경도 126°59′14.07″E	126.9887912	37.2781568	야생오리류	unknown	H5 AAIv 미분리	11/15/2020 0:00
58	unknown	11/9/2020	unknown	경기 의왕시 초평동 541-1 위도 37°18′15.68″N, 경도 126°56′32.50″E	126.9430514	37.3042128	야생오리류	unknown	H5 AIv 미분리	11/15/2020 0:00
59	unknown	11/9/2020	unknown	경기 화성시 병점동 776, 위도 37°12′18.17″N, 경도 127°01′25.85″E	127.0234589	37.2026663	야생오리류	unknown	H5 AIv 미분리	11/15/2020 0:00
60	unknown	11/16/2020	unknown	경남 사천시 사남면 초전리 1998 위도 35°03.′12.28″N, 경도 128°02′18.92″E	128.0402324	35.0530008	야생오리류	unknown	H3,H5/N8 H2,H5/N3,N9	11/23/2020 0:00
61	unknown	11/11/2020	unknown	경기 용인시 처인구 백암면 박곡리 656-9 위도 37°09′32.9″N, 경도 127°22′40.5″E	127.377802	37.1588751	원앙, 청둥오리, 오리류	unknown	H5N9 (LPAI)	11/19/2020 0:00
62	unknown	11/17/2020	unknown	전북 김제시 성덕면 남포리 498-28 위도 35°47′56″N, 경도 126°46′16″E	126.7735698	35.8007359	야생오리류	unknown	H7N8 (LPAI)	11/24/2020 0:00
63	unknown	11/17/2020	unknown	제주 제주시 구좌읍 하도리 970-12 위도 33°30′20.93″N, 경도 126°53′30.47″E	126.892218	33.5061179	야생오리류	unknown	H5N8 (HPAI)	11/22/2020 0:00
64	unknown	11/17/2020	unknown	충남 아산시 선장면 신문리 80-27 위도 36°50′1.71″N, 경도 126°50′31.67″E	126.8421289	36.8338047	야샏오리류	unknown	H5N9 (LPAI)	11/23/2020 0:00
65	unknown	11/17/2020	unknown	경기도 용인시 처인구 백암면 근삼리 1033 위도 37°07′57″N, 경도 127°23′04″E	127.3845376	37.1321288	야생오리류	unknown	H5N8 (HPAI)	11/25/2020 0:00
66	unknown	11/24/2020	unknown	충남 논산시 상월면 숙진리 754 위도 36°15′14.31″N, 경도 127°08′08.31″E	127.1365492	36.2546642	흰빰검둥오리	unknown	H5 AIv 미분리	12/1/2020 0:00
67	unknown	11/25/2020	unknown	경기 용인시 처인구 백암면 옥산리 572-1 위도 37°06.′59.88″N, 경도 127°24′21.33″E	127.4057499	37.1166746	청둥오리	unknown	H5N8 (HPAI)	11/30/2020 0:00
68	unknown	11/23/2020	unknown	강원 양양군 양양읍 조산리 7 위도 38°6′23.10″N, 경도 128°38′31.83″E	128.6421794	38.1064196	야생오리류	unknown	H5N8 (HPAI)	11/28/2020 0:00
69	unknown	11/26/2020	unknown	경기 안성시 공도읍 웅교리 606 위도 36°58.′41.24″N, 경도 127°11′23.75″E	127.1879781	36.9766274	흰뺨검둥오리	unknown	H5N8 (HPAI)	12/1/2020 0:00
70	unknown	11/26/2020	unknown	전북 정읍시 신태인읍 신용리 1412 위도 35°41′03.23″N, 경도 126°51′44.94″E	126.8653324	35.680557	원앙 흰뺨검둥오리	unknown	H5N8 (HPAI)	12/1/2020 0:00
71	unknown	11/24/2020	unknown	충남 서산시 양대동 936 위도 36°43′03.93″N, 경도 126°27′50.56″E	126.4589012	36.7143929	흰뺨검둥오리	unknown	H5N8 (LPAI) H5N8 (HPAI)	11/30/2020 0:00
72	unknown	12/1/2020	unknown	위도 35°33′16.4592″N, 경도 128°28′9.5988″E 경기 오산시 양산동 649-90	127.0125319	37.1940154	흰뺨검둥오리	unknown	(LPAI) H5N8 (HPAI) H5N8	12/7/2020 0:00
73	unknown	12/3/2020	unknown	위도 35°32′11.87″N, 경도 128°23′55.56″E 충남 서천군 마서면 덕암리 722	126.7176748	36.0377323	흰뺨검둥오리	unknown	미분리 H5N8	12/8/2020 0:00
74	unknown	12/3/2020	unknown	37.23725833 N, 127.3735528 E 경기 이천시 마장면 각평리 551	127.3746718	37.23676	흰뺨검둥오리	unknown	H7 (HPAI) AIv	12/10/2020 0:00
75	unknown	12/3/2020	unknown	34.942079 N, 126.579779E 경기 이천시 마장면 각평리 551	127.3746718	37.23676	흰뺨검둥오리	unknown	H5 미분리 H5N8	12/8/2020 0:00
76	unknown	12/3/2020	unknown	37.202858 N, 126.669479 E 제주시 구좌읍 종달리 814-131	126.9019056	33.4898217	흰뺨검둥오리	unknown	H5 (LPAI) AIv	12/10/2020 0:00
77	unknown	12/7/2020	unknown	33.463722N, 126.32281E 제주 제주시 구좌읍 종달리 599	126.9075117	33.4898352	흰뺨검둥오리	unknown	H5 미분리 AIv	12/15/2020 0:00
78	unknown	12/1/2020	unknown	경남 고성군 고성읍 죽계리 845-13, 고성천 위도 34°59′43.03″N, 경도 128°20′56.30″E	128.3495145	34.9967401	흰뺨검둥오리	unknown	H5 AIv 미분리	12/17/2020 0:00
79	unknown	12/14/2020	unknown	경남 김해시 삼계동 1519-1(김해문화의전당 아래) 35.240829N, 128.870856E	128.8602949	35.2699361	흰뺨검둥오리	unknown	H5 AIv 미분리	12/19/2020 0:00
80	unknown	12/16/2020	unknown	위도 37°13′13.94″N, 경도 127°01′14.97″E 부산광역시 사하구 하단동 1213	128.9362993	35.0900572	고방오리	unknown	H5 (HPAI) H5N8	12/22/2020 0:00
81	unknown	12/15/2020	unknown	위도 35°33′42.00″N, 경도 126°43′12.00″E 경기 화성시 황계동 51-20	127.0208005	37.2200895	흰뺨검둥오리	unknown	H5N8 H5N8 (LPAI) H5N8	12/21/2020 0:00
82	unknown	12/18/2020	unknown	위도 36°59′45.3″N, 경도 127°07′39.9″E 제주 제주시 구좌읍 종달리 814-30	126.9013439	33.4899971	흰뺨검둥오리	unknown	H5N8 H5 (HPAI) AIv	12/26/2020 0:00
83	unknown	12/21/2020	unknown	위도 35°05′30.57″N, 경도 128°56′07.51″E 경기 평택시 용이동 661, 비전지웰테라스 인근	127.1284947	36.996355	흰뺨검둥오리	unknown	H5N8 H5 (HPAI) H5N8	12/26/2020 0:00
84	unknown	12/24/2020	unknown	위도 33°27′3.80″N, 경도 126°55′17.60″E 경남 창원시 마산합포구 우산동 85	128.5513655	35.1530937	오리류	unknown	H5 (LPAI) AIv	1/2/2021 0:00
85	unknown	12/18/2020	unknown	위도 37°19′03.99″N, 경도 126°56′43.22″E 제주 서귀포시 성산읍 오조리 57-30	126.9220285	33.451544	청미오리	unknown	H5N3 H5 (LPAI) H6N8	12/24/2020 0:00
86	unknown	12/24/2020	unknown	위도 36°58′40.3896″N, 경도 127°53′29.868″E 제주 서귀포시 안덕면 화순리 1928	126.3366462	33.2498407	청둥오리	unknown	H5N8 H5 (HPAI) AIv	1/2/2021 0:00
87	unknown	12/28/2020	unknown	위도 35°11′10.56″N, 경도 127°31′23.36″E 강원 원주시 단구동 67-15, 원주천 인근	127.9685094	37.3213546	흰뺨검둥오리	unknown	H5N8 H5 (HPAI) AIv	1/2/2021 0:00
88	unknown	1/5/2021	unknown	36.208289 N, 126.780419 E 전북 정읍시 신태인읍 신용리 1428	126.8616854	35.6721134	쇠오리	unknown	H5 미분리 AIv	1/11/2021 0:00
89	unknown	1/6/2021	unknown	36.208289 N, 126.780419 E 충남 부여군 홍산면 좌홍리 349-16, 금천	126.7804441	36.208125	청둥오리	unknown	H5 미분리 AIv	1/13/2021 0:00
90	unknown	1/7/2021	unknown	충남 부여군 홍산면 좌홍리 349-16, 금천	126.7804441	36.208125	청둥오리	unknown	H5 (LPAI) AIv	1/13/2021 0:00
91	unknown	1/5/2021	unknown	제주 서귀포시 성산읍 오조리 57-30 33.451139 N, 126.921556 E	126.9220285	33.451544	알락오리	unknown	H5N8 H5N8 (HPAI)	1/13/2021 0:00
92	unknown	1/6/2021	unknown	충남 부여군 홍산면 좌홍리 349-16, 금천 36.208289 N, 126.780419 E	126.7804441	36.208125	흰뺨검둥오리(2) 청둥오리	unknown	H5N8 H5N8 (HPAI)	1/13/2021 0:00
93	unknown	1/13/2021	unknown	35.748117 N, 126.947200 E 충남 아산시 신창면 신달리 70-4, 곡교천	126.9524933	36.8134712	흰뺨검둥오리	unknown	H5 (LPAI) AIv	1/19/2021 0:00
94	unknown	1/15/2021	unknown	35.870556 N, 128.737778 E 강원 춘천시 동내면 사암리 743	127.7688713	37.8361576	흰뺨검둥오리	unknown	H5N8 H5 (HPAI) H5N8	1/21/2021 0:00
95	unknown	1/15/2021	unknown	37.104944 N, 127.049639 E	123.7417741	32.5220203	청둥오리(2)	unknown	(HPAI) AIv	1/22/2021 0:00
96	unknown	1/15/2021	unknown	37.115278 N, 127.051278 경기 평택시 진위면 하북리 548-3	127.0496345	37.1049563	청둥오리	unknown	H5N8 (HPAI) H5N8	1/26/2021 0:00
97	unknown	1/15/2021	unknown	37.137117 N, 127.061879 E 경기 평택시 서탄면 사리 514-2	127.0512768	37.1148997	흰뺨검둥오리	unknown	H5 (HPAI) H5N8	1/21/2021 0:00
98	unknown	1/12/2021	unknown	35.168171 N, 128.098445 E 전북 정읍시 정우면 산북리 1146-7	126.8618064	35.6729257	청둥오리	unknown	H5N8 H5N8 (HPAI) H5N8	1/19/2021 0:00
99	unknown	1/12/2021	unknown	35.168171 N, 128.098445 E 전북 정읍시 정우면 산북리 1146-7	126.8618064	35.6729257	흰뺨검둥오리	unknown	H7N7 (LPAI)	1/27/2021 0:00
100	unknown	1/14/2021	unknown	전북 김제시 봉남면 내광리 1066 35.746667 N, 126.936900 E	126.9366724	35.7496624	흰뺨검둥오리	unknown	H5/H7 H7N7 H5/H7/N7/N8mixed (HPAI)	1/27/2021 0:00
101	unknown	1/16/2021	unknown	강원 영월군 주천면 금마리 300-25 37.232740 N, 128.263702 E	128.256746	37.2345732	흰뺨검둥오리	unknown	H5 H5N8 H5N8 (HPAI)	1/28/2021 0:00
102	unknown	1/19/2021	unknown	35.133092 N, 128.964732 E 경북 구미시 지산동 847-72	128.3533809	36.134919	청둥오리	unknown	H5N8 H5 (HPAI) H5N8	1/28/2021 0:00
103	unknown	1/18/2021	unknown	위도 34°49′16.83″N, 경도 126°40′08.68″E 충남 예산군 삽교천 수촌리 332-37	126.8487945	36.6827294	청둥오리	unknown	H5 미분리 H5N8	1/25/2021 0:00
104	unknown	1/19/2021	unknown	위도 36°59′54.42″N, 경도 127°14′00.31″E 전남 영암군 영암읍 송평리 1288	126.664573	34.8201032	쇠오리	unknown	H5 미분리 AIv	1/25/2021 0:00
105	unknown	1/19/2021	unknown	35.880178 N, 128.712456 E 경기 안성시 미양면 신기리 122	127.2337084	36.9984325	청둥오리	unknown	H5 미분리 AIv	1/25/2021 0:00
106	unknown	1/2/2021	unknown	37.642679 N, 127.105298 E 경기 여주시 가남읍 태평리 553	127.5486596	37.2033805	흰뺨검둥오리	unknown	H5 미분리 AIv	1/26/2021 0:00
107	unknown	1/2/2021	unknown	34.174016 N, 126.650091 E 제주시 외도일동 2552-16	126.4307346	33.4804683	흰뺨검둥오리	unknown	H5N8 H5 (HPAI) H5N8	1/28/2021 0:00
108	unknown	1/16/2021	unknown	37.113075 N, 127.050797 E 경기 평택시 서탄면 사리 514-2	127.0512768	37.1148997	청둥오리 흰뺨검둥오리	unknown	H5 미분리 AIv	1/29/2021 0:00
109	unknown	1/17/2021	unknown	36.996660 N, 127.075999 E 경기 평택시 서탄면 사리 938	127.0499065	37.1147085	흰뺨검둥오리	unknown	H5 H5 (HPAI) AIv	1/29/2021 0:00
110	unknown	1/22/2021	unknown	36.137510 N, 128.351750 E 강원 원주시 지정면 가곡리 1526	127.874697	37.3784677	쇠오리	unknown	H5N8 H5 (HPAI) H5N8	1/29/2021 0:00
111	unknown	1/21/2021	unknown	경기 김포시 고촌읍 태리 319-1 37.604796 N, 126.743410 E	126.7430723	37.6045636	흰뺨검둥오리	unknown	H5N8 H5N8 (HPAI)	1/28/2021 0:00
112	unknown	1/26/2021	unknown	경기 안양시 만안구 석수동 545 37.419238 N, 126.895900 E	126.8972045	37.4210314	흰뺨검둥오리	unknown	H5 H5N8 H5N8 (HPAI)	2/4/2021 0:00
113	unknown	1/26/2021	unknown	충북 청주시 흥덕구 원평동 72 36.678333 N, 127.446944 E	127.4469217	36.6783222	흰뺨검둥오리	unknown	H5 H5N8 H5N8 (HPAI)	2/4/2021 0:00
114	unknown	1/25/2021	unknown	제주 서귀포시 대정읍 일과리 1291-4 33.239222 N, 126.228861 E	126.2288301	33.2387682	청둥오리	unknown	H5 H5N8 (HPAI)	2/4/2021 0:00
115	unknown	1/27/2021	unknown	경기도 평택시 진위면 야막리 576 37.116519 N, 127.051729 E	127.0516963	37.116453	흰뺨검둥오리(2)	unknown	H5 AIv 미분리	2/2/2021 0:00
116	unknown	1/27/2021	unknown	38.273070 N, 127.292789 E 부산광역시 감서구 대저1동 727-2	123.7417741	32.5220203	청둥오리	unknown	H5 AIv	2/2/2021 0:00
117	unknown	1/31/2021	unknown	서울시 성동구 송정동 73-12 37.552361 N, 127.064167 E	127.0654897	37.5538372	청둥오리	unknown	H5 AIv 미분리	2/8/2021 0:00
118	unknown	1/3/2021	unknown	강원 철원군 동송읍 이길리 380 38.274389 N, 127.314764 E	127.3147556	38.2743949	청둥오리1수 큰고니1수	unknown	H5 H5N8 H5N8 (HPAI)	2/1/2021 0:00
119	unknown	2/2/2021	unknown	충남 서천군 화양면 봉명리 575-47 36.035550 N, 126.764960 E	126.7648472	36.0354877	흰뺨검둥오리	unknown	H5 AIv 미분리	2/8/2021 0:00
120	unknown	2/2/2021	unknown	경기 평택시 서탄면 내천리 827-27 37.121568 N, 126.999079 E	126.9990217	37.1218141	흰뺨검둥오리	unknown	H5 AIv 미분리	2/8/2021 0:00
121	unknown	1/28/2021	unknown	경북 문경시 호계면 견탄리 637 36.653254 N, 128.156904 E	128.1605216	36.6512093	흰뺨검둥오리	unknown	H5N8 H5N8 (HPAI)	2/5/2021 0:00
122	unknown	2/3/2021	unknown	충남 아산시 염치읍 곡교리 208-18 36.805069 N, 126.977878 E	126.9783346	36.8052973	청둥오리(3) 쇠오리(1)	unknown	H5 AIv 미분리	2/9/2021 0:00
123	unknown	2/5/2021	unknown	인천광역시 남동구 남촌동 632 37.421766 N, 126.701425 E	126.7016499	37.4221449	흰뺨검둥오리	unknown	H5 AIv 미분리	2/10/2021 0:00
124	unknown	2/9/2021	unknown	전북 익산시 춘포면 용연리 931 35.898114 N, 127.026439 E	127.0269167	35.8982752	홍머리오리	unknown	H5 H5N8 H5N8 (HPAI)	2/18/2021 0:00
125	unknown	2/18/2021	unknown	충남 공주시 정안면 내촌리 339-1 위도 36°35′51.30″N, 경도 127°07′10.45″E	127.119502	36.5983539	흰뺨검둥오리	unknown	H5 AIv 미분리	2/24/2021 0:00
126	unknown	2/18/2021	unknown	전북 김제시 월봉동 12-5 위도 35°45′24.75″N, 경도 126°52′54.13″E	126.8817286	35.7570866	청둥오리	unknown	H5 AIv 미분리	2/24/2021 0:00
127	unknown	2/18/2021	unknown	경기 용인 처인구 백암면 백봉리 1361-4 위도 37°8′34.97″N, 경도 127°22′50.99″E	127.3809946	37.1429059	청둥오리 횐뺨검둥오리	unknown	H5 AIv 미분리	2/24/2021 0:00
128	unknown	2/16/2021	unknown	전북 익산시 춘포면 춘포리 989 위도 35°53′42.85″N, 경도 127°00′29.60″E	127.0115194	35.8964911	흰뺨검둥오리	unknown	H7N7 H7N7 (LPAI)	2/23/2021 0:00
129	unknown	2/22/2021	unknown	충북 청주시 흥덕구 신촌동 450 36.651389 N, 127.376944 E	127.37733	36.653358	흰뺨검둥오리	unknown	H7 AIv 미분리	2/28/2021 0:00
130	unknown	2/22/2021	unknown	충북 청주시 상당구 용암동 691-1 36.614874 N, 127.498717 E	127.4987663	36.6148185	흰뺨검둥오리	unknown	H5 AIv 미분리	2/28/2021 0:00
131	unknown	2/22/2021	unknown	전북 정읍시 신태인읍 신용리 1212 위도 35°40′57.61″N, 경도 126°52′03.58″E	126.8677094	35.6827696	청둥오리	unknown	H7 AIv 미분리	3/2/2021 0:00
132	unknown	3/17/2021	unknown	경기 이천시 호법면 후안리 605 위도 37°13′00.38″N, 경도 127°25′20.20″E	127.4214374	37.2169209	흰뺨검둥오리	unknown	H5 AIv 미분리	3/22/2021 0:00
133	unknown	4/6/2021	unknown	전북 정읍시 감곡면 삼평리 265-3 위도 35°45′12.57″N, 경도 126°53′26.56″E	126.8908107	35.7536196	원앙 흰빰검둥오리	unknown	H5 AIv 미분리	4/12/2021 0:00
134	예찰	11/9/2021	unknown	충북 음성군 금왕읍 본대리 101-11	127.5363596	36.9852035	육용오리	23,000	H5N1	11/11/2021 0:00
135	예찰	11/11/2021	unknown	전남 나주시 세지면 교산리 718-5	126.7177412	34.9108156	육용오리	36,655	(HPAI) H5N1	11/12/2021 0:00
136	예찰	11/14/2021	unknown	충북 음성군 금왕읍 각회리 553	127.5709407	37.0022482	육용오리	12,358	(HPAI) H5N1	11/16/2021 0:00
137	예찰	11/16/2021	unknown	전남 강진군 신전면 백도로 1237-251	126.6945311	34.4995642	종오리	24,300	(HPAI) H5N1	11/2/2022 0:00
138	예찰	11/17/2021	unknown	전남 나주시 세지면 송제리 559-14	126.7170399	34.923536	육용오리	31,000	(HPAI) H5N1	11/19/2021 0:00
139	예찰	11/22/2021	unknown	전남 담양군 대덕면 비차리 306	127.0129456	35.2446401	육용오리	9,681	(HPAI) H5N1	11/23/2021 0:00
140	예찰	12/13/2021	unknown	전남 무안군 일로읍 복룡리 1769,1759	126.5345761	34.8683812	육용오리	28,500	(HPAI) H5N1	12/14/2021 0:00
141	예찰	12/15/2021	unknown	전남 영암군 신북면 유곡리 128-7	126.6860609	34.9020041	종오리	11,125	(HPAI) H5N1	12/21/2021 0:00
142	신고	12/27/2021	unknown	전북 부안군 진서면 진서리 1273-5	126.5895415	35.5900915	종오리	10,280	(HPAI) H5N1	12/28/2021 0:00
143	예찰	12/29/2021	unknown	전남 무안군 일로읍 죽산리 1424-17	126.499843	34.831569	육용오리	14,000	(HPAI) H5N1	1/1/2022 0:00
144	신고	1/6/2022	unknown	전북 정읍시 정우면 대사리 1370	126.9007422	35.6737742	종오리	16,450	(HPAI) H5N1	1/7/2022 0:00
145	예찰	1/14/2022	unknown	전남 영암군 군서면 양장리 649-1	126.6026715	34.7924382	육용오리	35,000	(HPAI) H5N1	1/15/2022 0:00
146	신고	1/21/2022	unknown	충북 진천군 광혜원면 금곡리 590	127.4425867	36.9526562	종오리	9,645	(HPAI) H5N1	1/22/2022 0:00
147	예찰	1/25/2022	unknown	전북 부안군 주산면 백석리 51-8	126.7172425	35.6955728	육용오리	24,319	(HPAI) H5N1	1/25/2022 0:00
148	신고	1/29/2022	unknown	전북 김제시 금산면 용산리 888	126.9896167	35.7570768	종오리	7,439	(HPAI) H5N1	1/30/2022 0:00
149	예찰	1/31/2022	unknown	충북 진천군 이월면 신월리 685-4	127.4511962	36.9123063	육용오리	9,300	(HPAI) H5N1	2/2/2022 0:00
150	예찰	2/5/2022	unknown	전북 정읍시 영원면 앵성리 948-13	126.770411	35.659445	육용오리	18,000	(HPAI) H5N1	2/6/2022 0:00
151	신고	2/7/2022	unknown	충북 진천군 이월면 삼용리 431-3	127.4686318	36.8983364	육용오리	12,300	(HPAI) H5N1	2/8/2022 0:00
152	신고	2/8/2022	unknown	충북 진천군 문백면 계산1길 5-12	127.4095704	36.7798329	종오리	7,800	(HPAI) H5N1	2/8/2022 0:00
153	신고	2/12/2022	unknown	충북 괴산군 장연면 광진조곡로 257	127.9053283	36.8747675	종오리	11,048	(HPAI) H5N1	2/13/2022 0:00
154	예찰	2/18/2022	unknown	충남 논산시 연무읍 황화정리 1403-23	127.0986324	36.0979362	육용오리	21,300	(HPAI) H5N1	2/18/2022 0:00
155	예찰	2/21/2022	unknown	경남 하동군 진교면 고이리 413-4	127.9171096	35.0574684	육용오리	14,000	(HPAI) H5N1	2/22/2022 0:00
156	예찰	3/2/2022	unknown	전남 고흥군 남양면 대곡리 1381-2	127.351009	34.7347153	육용오리	17,500	(HPAI) H5N1	3/4/2022 0:00
157	unknown	9/9/2021	unknown	위도 36°49′12.12″N, 경도 126°53′57.78″E 충북 진천군 진천읍 상신리 399-1	127.4877503	36.8682673	야생오리류	unknown	H5N3	9/15/2021 0:00
158	unknown	10/5/2021	unknown	위도 36°59′18.01″N, 경도 127°12′11.47″E 충남 아산시 신창면 신곡리 378-5	126.9018585	36.8204578	야생오리류	unknown	H5 (LPAI) H3형	10/11/2021 0:00
159	unknown	10/5/2021	unknown	위도 36°12′07.95″N, 경도 127°04′26.23″E 경기 안성시 대덕면 죽리 694-24	127.2083549	36.9926521	야생오리류	unknown	미분리 H5N3	10/12/2021 0:00
160	unknown	10/6/2021	unknown	위도 35°37′18.50″N, 경도 126°51′37.74″E 충남 논산시 부창동 567-8	127.0721984	36.2010812	야생오리류	unknown	H5 (LPAI) AIv	10/12/2021 0:00
161	unknown	10/6/2021	unknown	36.796395 N, 126.977860 E 전북 정읍시 정우면 대신리 645-19	126.8614931	35.62418	흰뺨 야생오리류	unknown	(LPAI) H5N3	10/12/2021 0:00
162	unknown	10/12/2021	unknown	위도 37° 50′31.59" N, 경도 127° 09′26.35" E 충북 음성군 대소면 오류리 710-2	127.4755048	36.9793451	야생오리류	unknown	(LPAI) H5N3	10/19/2021 0:00
163	unknown	10/13/2021	unknown	위도 36° 13′15.12" N, 경도 127° 03′35.49" E 경기 포천시 설운동 48-1	127.1574225	37.8424887	야생오리류	unknown	(LPAI) H5N3	10/19/2021 0:00
164	unknown	10/13/2021	unknown	위도 35° 09′09.9" N, 경도 126° 49′59.1" E 충남 논산시 등화동 52	127.0780229	36.1804065	야생오리류	unknown	(LPAI) H5N3	10/20/2021 0:00
165	unknown	10/14/2021	unknown	경북 영천시 금호읍 석섬리 119-1	128.8923675	35.9488425	야생오리류	unknown	H5 H4N8 H9형	10/19/2021 0:00
166	unknown	10/13/2021	unknown	제주도 제주시 조천읍 함덕리 3308-2 위도 33°32′52.91″N, 경도 126°39′19.61″E	126.6561542	33.5472566	야생오리류	unknown	H5N3 (LPAI)	10/20/2021 0:00
167	unknown	10/18/2021	unknown	전북 정읍 신태인읍 신용리 1410 위도 35°41′03.19″N, 경도 126°51′47.73″E	126.8632648	35.6838002	흰뺨검둥오리	unknown	H5 AIv 미분리	10/24/2021 0:00
168	unknown	10/18/2021	unknown	경기 여주시 능서면 매휴리 642-9 위도 37°16′35.21″N, 경도 127°33′6.01″E	127.551329	37.2757322	야생오리류	unknown	H5N3 (LPAI)	10/25/2021 0:00
169	unknown	10/18/2021	unknown	경기 용인시 처인구 백암면 백봉리 350-5 위도 37°7′29.41″N, 경도 127°23′29.96″E	127.3915495	37.1250732	야생오리류	unknown	H5 H4형	10/24/2021 0:00
170	unknown	10/18/2021	unknown	경기 안성시 일죽면 고은리 1092-5 위도 37°6′26.29″N, 경도 127°25′56.75″E	127.4397902	37.1057834	야생오리류	unknown	H5 AIv 미분리	10/24/2021 0:00
171	unknown	10/19/2021	unknown	경기 안성시 미양면 후평리 258-2 위도 36°59′18.84″N, 경도 127°12′36.47″E	127.2069347	36.986614	야생오리류	unknown	H5N3 (LPAI)	10/26/2021 0:00
172	unknown	10/2/2021	unknown	전북 부안군 계화면 의복리 1769 위도 35°45′10.83″N, 경도 126°39′30.50″E	126.6440678	35.7535788	야생오리류	unknown	H5N3 (LPAI)	10/26/2021 0:00
173	unknown	10/26/2021	unknown	전북 부안군 계화면 위도 35°48′49.06″N, 경도 126°37′41.44″E	126.6980801	35.7616922	쇠오리	unknown	H5N3(LPAI)	11/1/2021 0:00
174	unknown	10/26/2021	unknown	전북 부안군 백산면 덕신리 773 위도 35°43′13.97″N, 경도 126°47′07.72″E	126.7862075	35.7204426	넓적부리오리	unknown	H5,H7 H7N7(LPAI)	11/2/2021 0:00
175	unknown	10/26/2021	unknown	경북 경주시 현곡면 오류리 664-1 위도 35°52′59.9988″N, 경도 129°11′24.6804″E	129.19024	35.8835122	야생오리류	unknown	H5N3 (LPAI)	11/1/2021 0:00
176	unknown	10/26/2021	unknown	충북 진천읍 가산리 585-3 위도 36°53′1.68″N, 경도 127°28′15.70″E	127.4354664	36.855369	야생오리류	unknown	H5 AIv 미분리	11/1/2021 0:00
177	unknown	10/26/2021	unknown	전북 정읍시 신태인읍 신용리 1410 위도 35°41′03.19″N, 경도 126°51′47.73″E	126.8632648	35.6838002	쇠오리	unknown	H5 H4형	11/1/2021 0:00
178	unknown	10/27/2021	unknown	경남 창녕군 도천면 도천리 1212 위도 35°25′39.76″N, 경도 128°30′53.01″E	128.5149652	35.4283003	야생오리류	unknown	H5 AIv 미분리	11/2/2021 0:00
179	unknown	10/27/2021	unknown	전북 부안군 상서면 고잔리 59 위도 35°41′50.22″N, 경도 126°41′24.73″E	126.6898069	35.69297	야생오리류	unknown	H7N7(LPAI) H4형	11/3/2021 0:00
180	unknown	10/26/2021	unknown	경기 안성시 공도읍 양기리 546 위도 36°59′52.25″N, 경도 127°12′44.88″E	127.2127315	36.9985566	야생오리류	unknown	H5N3 (LPAI)	11/3/2021 0:00
181	unknown	11/1/2021	unknown	경기 안성시 대덕면 죽리 694-24 위도 36°59′24.79″N, 경도 127°12′28.60″E	127.2083549	36.9926521	야생오리류	unknown	H5N8 (LPAI)	11/8/2021 0:00
182	unknown	11/2/2021	unknown	전북 김제시 봉남면 신응리 517-1 위도 35°44′48.09″N, 경도 126°56′08.32″E	126.9359058	35.7466183	흰뺨검둥오리	unknown	H5 AIv 미분리	11/8/2021 0:00
183	unknown	11/3/2021	unknown	경남 창녕군 영산면 신제리 1497 위도 35°25′50.11″N, 경도 128°29′25.98″E	128.493017	35.4337913	야생오리류	unknown	H5N3 (LPAI)	11/9/2021 0:00
184	unknown	11/4/2021	unknown	충북 충주시 대소원면 완오리 1010-4 위도 36°58′7.47″N, 경도 127°50′57.96″E	127.8466433	36.9687075	야생오리류	unknown	H5N3 (LPAI)	11/11/2021 0:00
185	unknown	11/4/2021	unknown	경남 창녕군 영산면 신제리 1669-2 위도 35°25′49.39″N, 경도 128°29′26.56″E	128.4907021	35.4298256	야생오리류	unknown	H5 AIv 미분리	11/9/2021 0:00
186	unknown	11/8/2021	unknown	전남 해남군 북일면 내동리 1118 위도 34°27′15.93″N, 경도 126°43′10.98″E	126.7194232	34.4546014	쇠오리	unknown	H7N7 (LPAI)	11/15/2021 0:00
187	unknown	11/9/2021	unknown	경남 고성군 고성읍 죽계리 845-35 위도 35°00′17.66″N, 경도 128°21′11.64″E	128.3530898	35.0053477	흰뺨검둥오리	unknown	H7N7 (LPAI)	11/15/2021 0:00
188	unknown	11/9/2021	unknown	경북 경주시 안강읍 안강리 869 위도 35°59′5.0886″N, 경도 129°13′44.9796″E	129.2297629	35.9841811	야생오리류	unknown	H5 H4형	11/15/2021 0:00
189	unknown	11/9/2021	unknown	전북 부안군 계화면 의복리 1747 위도 35°45′55.75″N, 경도 126°38′9.34″E	126.6314279	35.7614569	야생오리류	unknown	H5,H7 AIv 미분리	11/15/2021 0:00
190	unknown	11/9/2021	unknown	전남 나주시 남평읍 평산리 955 위도 35°2′56.2″N, 경도 126°49′56.23″E	126.8315128	35.0486874	야생오리류	unknown	H7N7 (LPAI)	11/16/2021 0:00
191	unknown	11/11/2021	unknown	전남 나주시 남평읍 오계리 114-1 위도 35°0′28.67″N, 경도 126°52′8.89″E	126.8685356	35.0083853	야생오리류	unknown	H7N7 (LPAI)	11/18/2021 0:00
192	unknown	11/16/2021	unknown	경기 포천시 가산면 마산리 800-7 위도 37°51′6.56″N, 경도 127°10′11.00″E	127.1698234	37.8521545	쇠오리	unknown	H5N3 (LPAI)	11/23/2021 0:00
193	unknown	11/24/2021	unknown	제주시 구좌읍 하도리 970-13 위도 33°30′21.04″N, 경도 126°53′32.05″E	126.8924242	33.5059845	흰뺨검둥오리	unknown	H5 AIv 미분리	11/30/2021 0:00
194	unknown	11/25/2021	unknown	경기 안성시 일죽면 화곡리 875 위도 37°5′46.44″N, 경도 127°28′30.60″E	127.4656854	37.1016045	야생오리류	unknown	H5N3 (LPAI)	12/2/2021 0:00
195	unknown	12/1/2021	unknown	전남 해남군 산이면 초송리 2051 34.618117 N, 126.437952 E	126.4385086	34.6177906	가창오리	unknown	H5N1 (HPAI)	12/8/2021 0:00
196	unknown	12/1/2021	unknown	경기 용인시 처인구 포곡읍 삼계리 671 위도 37°17′45.63″N, 경도 127°13′56.36″E	127.2308467	37.2882671	야생오리류	unknown	H5N3 (LPAI)	12/8/2021 0:00
197	unknown	12/9/2021	unknown	부산 사하구 하단동 1213 35.091389 N, 128.938833 E	128.9362993	35.0900572	고방오리	unknown	H7N7 (LPAI)	12/17/2021 0:00
198	unknown	12/2/2021	unknown	전남 해남군 북일면 흥촌리 1506 위도 34°28′23.04″N, 경도 126°40′37.57″E	126.6745751	34.4732613	야생오리류	unknown	H7N7 (LPAI)	12/27/2021 0:00
199	unknown	12/28/2021	unknown	서울시 도봉구 쌍문동 370-6 37.646465 N, 127.025306 E	127.025304	37.646463	청둥오리	unknown	H5 AIv 미분리	1/3/2022 0:00
200	unknown	1/4/2022	unknown	전남 해남군 마산면 상등리 655-4 위도 34°35′5.20″N, 경도 126°33′2.31″E	126.5496364	34.5845932	쇠오리	unknown	H7N9 (LPAI)	1/11/2022 0:00
201	unknown	1/1/2022	unknown	충북 충주시 대소원면 완오리 1010-13 위도 36°58′20.93″N, 경도 127°50′9.96″E	127.8367898	36.9705868	야생오리류	unknown	H7N7 (LPAI)	1/17/2022 0:00
202	unknown	1/11/2022	unknown	전북 정읍시 이평면 오금리 1133-1 35.668333 N, 126.859722 E	126.8581296	35.6666179	청둥오리	unknown	H7 AIv 미분리	1/17/2022 0:00
203	unknown	1/12/2022	unknown	경북 포항시 남구 연일읍 오천리 82-1 위도 35°59′48.12″N, 경도 129°21′41.21″E	129.3615745	35.9970241	야생오리류	unknown	H7N7 (LPAI)	1/19/2022 0:00
204	unknown	1/13/2022	unknown	충남 아산시 염치읍 곡교리 259 위도 36°48′31.49″N, 경도 126°58′25.83″E	126.973634	36.8090417	청둥오리	unknown	H5N1 (HPAI)	1/15/2022 0:00
205	unknown	1/13/2022	unknown	경남 창원시 마산합포구 현동 1582 35.141916 N, 128.559022 E	128.5590269	35.141917	흰뺨검둥오리	unknown	H5 AIv 미분리	1/19/2022 0:00
206	unknown	1/17/2022	unknown	전북 익산시 춘포면 춘포리 892-1 35.892724 N, 126.994811 E	126.9963193	35.8940577	홍머리오리	unknown	H5N1 (HPAI)	1/22/2022 0:00
207	unknown	1/19/2022	unknown	서울시 강남구 세곡동 486 위도 37°28′10.04″N, 경도 127°7′18.88″E	127.1211157	37.4699527	야생오리류	unknown	H7N7 (LPAI)	1/25/2022 0:00
208	unknown	1/18/2022	unknown	전북 김제시 백구면 마산리 466-1 35.896111 N, 126.988333 E	126.9828158	35.8950166	홍머리오리 청둥오리	unknown	H5N1 (HPAI)	1/22/2022 0:00
209	unknown	1/18/2022	unknown	전북 익산시 춘포면 춘포리 892-1 35.891922 N, 126.994628 E	126.9963193	35.8940577	흰뺨검둥오리	unknown	H5N1 (HPAI)	1/24/2022 0:00
210	unknown	1/21/2022	unknown	경기 포천시 군내면 용정리 471-1 37.887258 N, 127.199010 E	127.199022	37.8872526	흰뺨검둥오리	unknown	H5 AIv 미분리	1/28/2022 0:00
211	unknown	1/19/2022	unknown	전북 익산시 춘포면 용연리 931-2 35.898701 N, 127.025466 E	127.0230854	35.8990552	홍머리오리	unknown	H5N1 (HPAI)	1/26/2022 0:00
212	unknown	1/25/2022	unknown	경기 안성시 공도읍 중복리 583 36.968333 N, 127.134722 E	127.1379932	36.9690028	황오리	unknown	H5N1 (HPAI)	1/28/2022 0:00
213	unknown	1/25/2022	unknown	경남 김해시 전하동 45-2 35.222351 N, 128.874395 E	128.8743692	35.2223679	흰뺨검둥오리	unknown	H5 H5N1 H5N1 (HPAI)	1/31/2022 0:00
214	unknown	1/26/2022	unknown	부산광역시 사하구 하단동 123 위도 35°05′28.99″N, 경도 128°56′19.61″E	128.9699382	35.1033409	고방오리	unknown	H5 AIv 미분리	2/1/2022 0:00
215	unknown	1/27/2022	unknown	경남 김해시 전하동 60-4 35.220096 N, 128.874945 E	128.874949	35.2200922	흰뺨검둥오리	unknown	H5N1 (HPAI)	1/31/2022 0:00
216	unknown	2/7/2022	unknown	전북 김제시 백산면 상리 657 35.850362 N, 126.921945 E	126.9221341	35.8503245	청둥오리	unknown	H5N1 (HPAI)	2/11/2022 0:00
217	unknown	2/4/2022	unknown	제주 서귀포시 성산읍 오조리 57-30 33.451416 N, 126.921861 E	126.9220285	33.451544	알락오리	unknown	H5N1 (HPAI)	2/13/2022 0:00
218	unknown	2/9/2022	unknown	경기 안성시 일죽면 화곡리 875 위도 37°5′44.76″N, 경도 127°28′50.7″E	127.4656854	37.1016045	야생오리류	unknown	H7N7 (LPAI)	2/16/2022 0:00
219	unknown	2/9/2022	unknown	전북 정읍시 공평동 284-1 위도 35°35′2.44″N, 경도 126°49′37.49″E	126.8302216	35.5861245	야생오리류	unknown	H7N7 (LPAI)	2/16/2022 0:00
220	unknown	2/9/2022	unknown	전남 나주 이창동 421-1 위도 34°59′7.37″N, 경도 126°42′30.35″E	126.7082531	34.9855487	야생오리류	unknown	H7N7 (LPAI)	2/15/2022 0:00
221	unknown	2/1/2022	unknown	전북 정읍시 이평면 두전리 229-4 위도 35°41′32.35″N, 경도 126°50′37.66″E	126.8436167	35.691878	고방오리	unknown	H7 AIv 미분리	2/15/2022 0:00
222	unknown	2/1/2022	unknown	전북 정읍시 이평면 오금리 1133-1 35.668333 N, 126.859722 E	126.8581296	35.6666179	청둥오리	unknown	H5 AIv 미분리	2/15/2022 0:00
223	unknown	2/8/2022	unknown	경기 화성시 송산동 214-1 위도 37°12′55.56″N, 경도 127°1′11.74″E	127.0200019	37.2147575	야생오리류	unknown	H5N1 (HPAI)	2/13/2022 0:00
224	unknown	2/15/2022	unknown	경기 안성시 공도읍 웅교리 601 위도 36°59′4.47″N, 경도 127°11′59.07″E	127.1969739	36.9820413	청둥오리	unknown	H5 AIv 미분리	2/21/2022 0:00
225	unknown	2/16/2022	unknown	전북 김제시 월봉동 45-27 35.758528 N, 126.879089 E	126.8790975	35.7586213	청둥오리	unknown	H5 H5N1 H5N1 (HPAI)	2/21/2022 0:00
226	unknown	2/17/2022	unknown	경남 김해시 생림면 봉림리 1262 위도 35°19′19.44″N, 경도 128°50′39.12″E	128.8449125	35.3222708	흰뺨검둥오리	unknown	H5 AIv 미분리	2/22/2022 0:00
227	unknown	2/17/2022	unknown	경기 안성시 미양면 신기리 195 위도 36°59′48.46″N, 경도 127°13′54.79″E	127.2338778	36.9983435	청둥오리	unknown	H7 AIv 미분리	2/22/2022 0:00
228	unknown	2/21/2022	unknown	전북 정읍시 신태인읍 신용리 1412 위도 35°41′3.59″N, 경도 126°51′43.79″E	126.8653324	35.680557	고방오리	unknown	H7 AIv 미분리	2/26/2022 0:00
229	unknown	2/19/2022	unknown	제주 제주시 구좌읍 하도리 975-5 33.502677 N, 126.892173 E	126.8921757	33.5026824	흰뺨검둥오리	unknown	H5 AIv 미분리	2/28/2022 0:00
230	unknown	2/21/2022	unknown	충남 논산시 연산면 임리 310-3 위도 36°12′55.01″N, 경도 127°10′56.71″E	127.1823751	36.2148265	흰뺨검둥오리	unknown	H5 AIv 미분리	2/28/2022 0:00
231	unknown	2/28/2022	unknown	충남 서산시 해미면 언암리 630 위도 36°43′12.72″N, 경도 126°27′56.83″E	126.4687344	36.7214133	청둥오리	unknown	H7 AIv 미분리	3/4/2022 0:00
232	unknown	3/2/2022	unknown	강원 철원군 김화읍 청양리 266-1 38.246776 N, 127.396491 E	127.3965174	38.2467792	흰뺨검둥오리	unknown	H5 AIv 미분리	3/8/2022 0:00
233	unknown	3/3/2022	unknown	경남 고성군 거류면 가려리 1275-9 위도 34°59′3.06″N, 경도 128°20′46.18″E	128.3461445	34.9847062	흰뺨검둥오리	unknown	H5 AIv 미분리	3/8/2022 0:00
234	unknown	3/3/2022	unknown	강원 철원군 동송읍 양지리 3559 38.265168 N, 127.285862 E	127.2858625	38.2651681	쇠기러기	unknown	H5	3/8/2022 0:00
235	unknown	3/3/2022	unknown	강원 철원군 동송읍 양지리 3484 38.263425 N, 127.281482 E	127.2814801	38.2634295	쇠기러기	unknown	H5	3/8/2022 0:00
236	unknown	3/7/2022	unknown	충북 청주시 북이면 옥수리 588-1 위도 36°46′41.16″N, 경도 127°33′32.58″E	127.5589629	36.7780384	청둥오리	unknown	H5 AIv 미분리	3/12/2022 0:00
237	예찰	10/17/2022	김O일	경북 예천군 개포면 용개로 702-62	128.343192	36.6042755	종오리	9,519	H5N1	10/19/2022 0:00
238	신고	10/26/2022	홍O표	충북 진천군 이월면 성중로 316-82	127.4599766	36.8893849	육용오리	17,750	HPAI H5N1	10/27/2022 0:00
239	예찰	11/3/2022	연O모	충북 청주시 청원구 오창읍 도암리 4	127.4634079	36.7435088	육용오리	12,000	HPAI H5N1	11/3/2022 0:00
240	예찰	11/4/2022	박O석	충북 청주시 청원구 북이면 화하리 503	127.4977594	36.7405857	육용오리	13,200	HPAI H5N1	11/5/2022 0:00
241	예찰	11/9/2022	이O정	충남 천안시 동남구 동면 화계리 431-2	127.3332441	36.7811239	종오리	7,686	HPAI H5N1	11/10/2022 0:00
242	예찰	11/9/2022	김O로	충북 청주시 청원구 오창읍 괴정리 905	127.4736975	36.7223498	육용오리	22,300	HPAI H5N1	11/10/2022 0:00
243	신고	11/10/2022	유O선	충북 청주시 상당구 미원면 운암계원로 1168	127.7472639	36.5892259	종오리	4,300	HPAI H5N1	11/11/2022 0:00
244	신고	11/12/2022	이O훈	충북 충주시 대소원면 영평리 300	127.8133839	36.9890982	육용오리	7,280	HPAI H5N1	11/13/2022 0:00
245	신고	11/15/2022	위O수	전남 장흥군 부산면 기동리 345-5	126.9092395	34.7298478	육용오리	10,710	HPAI H5N1	11/16/2022 0:00
246	신고	11/17/2022	김O욱	충북 청주시 상당구 미원면 월용리 산63-1	127.7109876	36.6132962	종오리	8,500	HPAI H5N1	11/18/2022 0:00
247	예찰	11/21/2022	박O훈	전남 나주시 공산면 가송리 802	126.5643494	34.9636785	육용오리	77,662	HPAI H5N1	11/23/2022 0:00
248	예찰	11/25/2022	박O호	전남 고흥군 동강면 오월리 1340-1	127.360397	34.7960114	육용오리	26,000	HPAI H5N1	11/26/2022 0:00
249	신고	11/27/2022	봉O종	전남 나주시 공산면 가송리 174-1	126.5749833	34.9597566	육용오리	44,176	HPAI H5N1	11/28/2022 0:00
250	예찰	11/28/2022	안O연	경기 안성시 일죽면 화곡리 611	127.4566716	37.105078	육용오리	12,457	HPAI H5N1	11/30/2022 0:00
251	신고	12/1/2022	유O창	전남 나주시 반남면 흥덕리 387-19	126.6316213	34.8912177	육용오리	13,097	HPAI H5N1	12/2/2022 0:00
252	예찰	12/1/2022	노O환	전북 고창군 해리면 라성리 1308	126.4721399	35.4697636	육용오리	7,238	HPAI H5N1	12/2/2022 0:00
253	신고	12/2/2022	박O호	전남 나주시 동강면 진천리 121-10	126.5771003	34.9202471	육용오리	20,900	HPAI H5N1	12/3/2022 0:00
254	신고	12/3/2022	노O영	전남 무안군 현경면 해운리 1420-9	126.4599097	35.0715251	종오리	8,000	HPAI H5N1	12/4/2022 0:00
255	신고	12/5/2022	민O봉	전남 나주시 동강면 장동리 911-9	126.5527576	34.8968032	육용오리	11,840	HPAI H5N1	12/6/2022 0:00
256	신고	12/7/2022	장O화	전남 무안군 현경면 평산리 281-23	126.4489518	35.0190535	종오리	7,800	HPAI H5N1	12/8/2022 0:00
257	예찰	12/7/2022	김O민	전남 곡성군 겸면 현정리 4-13	127.169994	35.2541209	육용오리	12,500	HPAI H5N1	12/9/2022 0:00
258	신고	12/9/2022	김O진	전남 무안군 현경면 현해로 807-81	126.3536627	35.0611971	종오리	8,700	HPAI H5N1	12/10/2022 0:00
259	신고	12/10/2022	김O학	전남 무안군 삼향읍 장곡길 38-4	126.4448057	34.8709076	육용오리	15,700	HPAI H5N1	12/12/2022 0:00
260	신고	12/10/2022	강O원	전남 영암군 시종면 봉소리 448	126.5936765	34.8421006	육용오리	29,000	HPAI H5N1	12/12/2022 0:00
261	신고	12/12/2022	이O연	경남 진주시 수곡면 대천리 783-1	127.913001	35.2098274	육용오리	16,100	HPAI H5N1	12/13/2022 0:00
262	신고	12/12/2022	윤O륜	전남 해남군 송지면 사가길 96-64	126.531846	34.3847131	육용오리	36,000	HPAI H5N1	12/14/2022 0:00
263	신고	12/18/2022	장O화	전남 함평군 함평읍 진양리 1349-1	126.4886	35.1024957	종오리	16,419	HPAI H5N1	12/19/2022 0:00
264	신고	12/21/2022	양O팔	경남 하동군 옥종면 문암리 163-12,10	127.8819334	35.1991912	육용오리	28,500	HPAI H5N1	12/22/2022 0:00
265	예찰	12/21/2022	이O신 하O곤	전남 나주시 세지면 동곡리 175-3	126.7140546	34.9654462	육용오리	13,809	HPAI H5N1	12/23/2022 0:00
266	신고	12/25/2022	강O묵	전북 남원시 송동면 흑송리 76	127.3524242	35.376824	육용오리	12,316	HPAI H5N1	12/26/2022 0:00
267	예찰	12/30/2022	정O숙	전북 정읍시 옹동면 상산리 54-1	127.012209	35.6664752	육용오리	11,000	HPAI H5N1	12/31/2022 0:00
268	신고	1/5/2023	허O애	전남 영암군 신북면 학동리 61	126.6932088	34.9376952	육용오리	26,000	HPAI H5N1	1/6/2023 0:00
269	신고	1/10/2023	류O기	전남 보성군 보성읍 봉산리 1424-3	127.0964136	34.7377263	육용오리	16,000	HPAI H5N1	1/11/2023 0:00
270	예찰	3/8/2023	김O수	전북 정읍시 소성면 고교리 230	126.7730778	35.5796077	육용오리	40,000	HPAI H5N1	3/9/2023 0:00
271	신고	4/1/2023	김O범	전남 나주시 왕곡면 덕산리 697-32	126.6791521	34.9644406	육용오리	15,650	HPAI H5N1	4/1/2023 0:00
272	예찰	4/7/2023	임O웅	전남 나주시 세지면 274-9	126.7216093	34.9577289	육용오리	33,000	HPAI H5N1	4/7/2023 0:00
273	예찰	4/14/2023	박O숙	전남 영암군 금정면 안노리 1224-7	126.7517682	34.8879498	육용오리	14,000	HPAI H5N1	4/15/2023 0:00
274	예찰	4/14/2023	위O순	전남 장흥군 부산면 기동리 345-7	126.9098077	34.7298168	육용오리	15,000	HPAI H5N1	4/15/2023 0:00
275	unknown	10/17/2022	unknown	경기 안성시 공도읍 웅교리 606 36.9764067 N, 127.187357 E	127.1879781	36.9766274	흰뺨검둥오리	unknown	H5N1 HPAI	10/22/2022 0:00
276	unknown	10/17/2022	unknown	충북 충주시 산척면 영덕리 82 위도 37°4′31.97″N, 경도 127°56′42.92″E	127.9798923	37.0728885	야생오리류	unknown	H5N3 LPAI	10/22/2022 0:00
277	unknown	10/19/2022	unknown	경남 김해시 생림면 생림리 957 위도 35°19′9.68″N, 경도 128°50′24.76″E	128.8423875	35.3205848	쇠오리	unknown	H5N1 HPAI	10/23/2022 0:00
278	unknown	10/20/2022	unknown	전북 부안군 계화면 계화리 1857 위도 35°46′16.2″N, 경도 126°38′23.77″E	126.6347953	35.7759965	야생오리류	unknown	H5N1 HPAI	10/24/2022 0:00
279	unknown	10/25/2022	unknown	전북 부안군 계화면 계화리 1857 위도 35°47′30.43″N, 경도 126°38′44.39″E	126.6347953	35.7759965	야생오리류	unknown	H5N1 HPAI	10/29/2022 0:00
280	unknown	10/26/2022	unknown	충북 청주시 흥덕구 상신동 461 위도 36°40′57.08″N, 경도 127°26′10.5″E	127.4308893	36.6813017	청둥오리	unknown	H5 AIv 미분리	10/31/2022 0:00
281	unknown	10/28/2022	unknown	충북 청주시 흥덕구 원평동 1 위도 36°40′58.32″N, 경도 127°26′20.04″E	127.4428109	36.6836291	흰뺨검둥오리	unknown	H5N1 HPAI	10/30/2022 0:00
282	unknown	10/27/2022	unknown	경남 창원시 의창구 동읍 봉곡리 530 위도 35°19′58.3″N, 경도 128°39′17.74″E	128.6546562	35.3335191	야생오리류	unknown	H5N1 HPAI	10/31/2022 0:00
283	unknown	10/27/2022	unknown	충북 진천군 이월면 동성리 583 위도 36°53′50.54″N, 경도 127°27′36.12″E	127.4570789	36.9009246	야생오리류	unknown	H5N1 HPAI	11/1/2022 0:00
284	unknown	10/25/2022	unknown	전북 정읍시 신태인읍 화호리 672-2 35.709906 N, 126.829131 E	126.8304193	35.7096683	흰뺨검둥/ 청둥오리	unknown	H5N3 LPAI	11/2/2022 0:00
285	unknown	11/2/2022	unknown	경기 이천시 마장면 558 위도 37°14′17.4″N, 경도 127°22′14″E	127.37728	37.2594637	흰뺨검둥오리	unknown	H5 AIv 미분리	11/8/2022 0:00
286	unknown	11/3/2022	unknown	경북 경주시 강동면 호명리 462 위도 35°58′53.9508″N, 경도 129°14′48.9984″E	129.246946	35.9817686	야생오리류	unknown	H5N1 HPAI	11/7/2022 0:00
287	unknown	11/7/2022	unknown	충남 공주시 의당면 요룡리 164 위도 36°32′5.44″N, 경도 127°7′27.85″E	127.126597	36.5280768	야생오리류	unknown	H5N1 HPAI	11/13/2022 0:00
288	unknown	11/8/2022	unknown	전북 김제시 양전동 99-3 위도 37°14′17.4″N, 경도 127°22′14.0″E	126.901003	35.7505586	청둥오리	unknown	H5N1 HPAI	11/11/2022 0:00
289	unknown	11/8/2022	unknown	경기 용인시 처인구 백암면 옥산리 1232 위도 37°6′59.7″N, 경도 127°24′24.45″E	127.408152	37.1174345	청둥오리	unknown	H5N1 HPAI	11/11/2022 0:00
290	unknown	11/8/2022	unknown	충남 서산시 양대동 936 위도 36°42′20.06″N, 경도 126°27′14.12″E	126.4589012	36.7143929	흰뺨검둥오리	unknown	H5N1 HPAI	11/11/2022 0:00
291	unknown	11/9/2022	unknown	충남 논산시 연산면 한전리 363-3 36.213766 N, 127.186861 E	127.1891599	36.2137011	청둥오리	unknown	H5 AIv 미분리	11/14/2022 0:00
292	unknown	11/10/2022	unknown	전북 정읍시 신태인읍 신용리 1173 위도 35°40′51.99″N, 경도 126°52′28.07″E	126.8744836	35.6810305	야생오리류	unknown	H5 AIv 미분리	11/14/2022 0:00
293	unknown	11/10/2022	unknown	전북 부안군 동진면 안성리 1108-1 위도 35°48′3.92″N, 경도 126°44′0.67″E	126.7308751	35.8022125	야생오리류	unknown	H5 AIv 미분리	11/14/2022 0:00
294	unknown	11/10/2022	unknown	경기 안성시 일죽면 방초리 1006-4 위도 37°6′56.85″N, 경도 127°25′3.54″E	127.4169766	37.11564	쇠오리	unknown	H5N1 HPAI	11/14/2022 0:00
295	unknown	11/10/2022	unknown	전북 부안군 백산면 덕신리 773-39 위도 35°42′52.30″N, 경도 126°47′08.46″E	126.7848541	35.7113079	청둥오리	unknown	H5N1 HPAI	11/14/2022 0:00
296	unknown	11/8/2022	unknown	제주 제주시 한림읍 상대리 2010 위도 33°23′26.21″N, 경도 126°17′56.68″E	126.299275	33.3907347	쇠오리	unknown	H5N1 HPAI	11/15/2022 0:00
297	unknown	11/9/2022	unknown	경기 평택시 서탄면 내천리 661-49 37.125000 N, 127.000556 E	127.0005664	37.125008	흰뺨검둥/ 청둥오리	unknown	H5N1 HPAI	11/15/2022 0:00
298	unknown	11/14/2022	unknown	경남 김해시 전하동 1242-19 35.200606 N, 128.863616 E	128.8640278	35.2011782	큰고니 쇠오리	unknown	H5N1 HPAI	11/18/2022 0:00
299	unknown	11/9/2022	unknown	경기 안성시 일죽면 송천리 566 37.096208 N, 127.474064 E	127.474906	37.0957613	흰뺨검둥/ 청둥오리	unknown	H5N1 HPAI	11/17/2022 0:00
300	unknown	11/14/2022	unknown	세종시 조치원읍 번암리 226 위도 36°35′8.84″N, 경도 127°17′59.2″E	127.3002297	36.5858087	야생오리류	unknown	H5N1 HPAI	11/17/2022 0:00
301	unknown	11/15/2022	unknown	경남 합천군 합천읍 합천리 1378 위도 35°34′14.2710″N, 경도 128°9′13.6002″E	128.1539358	35.5705926	청둥오리	unknown	H5 AIv 미분리	11/20/2022 0:00
302	unknown	11/15/2022	unknown	충북 증평군 도안면 도당리 840-1 위도 36°48′12.9″N, 경도 127°36′55.65″E	127.620538	36.8022403	야생오리류	unknown	H5 AIv 미분리	11/21/2022 0:00
303	unknown	11/15/2022	unknown	경남 울주군 언양읍 구수리 967-13 위도 35°32′44.2392″N, 경도 129°9′31.4496″E	128.6923639	35.2379862	야생오리류	unknown	H5N1 HPAI	11/20/2022 0:00
304	unknown	11/16/2022	unknown	충남 아산시 배미동 224-4 위도 36°47′32.77″N, 경도 126°58′30.75″E	126.9762048	36.793555	흰뺨검동오리	unknown	H5 AIv 미분리	11/21/2022 0:00
305	unknown	11/15/2022	unknown	경기 양평군 청운면 다대리 518 37.562217 N, 127.717035 E	127.7224748	37.5648773	흰뺨검둥/ 청둥오리	unknown	H5N1 HPAI	11/19/2022 0:00
306	unknown	11/15/2022	unknown	경기 여주시 흥천면 다대리 224-9 37.333564 N, 127.536481 E	127.5364623	37.3334629	흰뺨검둥/ 청둥오리	unknown	H5N1 HPAI	11/19/2022 0:00
307	unknown	11/14/2022	unknown	경기 의왕시 월암동 487 위도 37°18′54.2″N, 경도 126°56′50.3″E	126.9475841	37.3148678	야생오리류	unknown	H5N1 HPAI	11/19/2022 0:00
308	unknown	11/17/2022	unknown	전북 부안군 동진면 안성리 1108-9 위도 35°47′55.85″N, 경도 126°44′42.61″E	126.7504033	35.7979017	야생오리류	unknown	H5N1 HPAI	11/20/2022 0:00
309	unknown	11/17/2022	unknown	경기 안성시 공도읍 웅교리 601 위도 36°59′5.17″N, 경도 127°11′59.59″E	127.1969739	36.9820413	흰뺨검둥오리	unknown	H5 AIv 미분리	11/22/2022 0:00
310	unknown	11/13/2022	unknown	경기 안성시 공도읍 신두리 44-27 36.991264 N, 127.207908 E	127.2076099	36.9908268	흰뺨검둥/ 청둥오리	unknown	H5N1 HPAI	11/19/2022 0:00
311	unknown	11/14/2022	unknown	제주 서귀포시 성산읍 시흥리 2642-2 33.478768 N, 126.904825 E	126.9034182	33.4799443	흰뺨검둥/ 청둥오리	unknown	H5N1 HPAI	11/19/2022 0:00
312	unknown	11/16/2022	unknown	충북 청주시 흥덕구 신촌동 506 36.651644 N, 127.378097 E	127.3806547	36.6557995	흰뺨검둥/ 청둥오리	unknown	H5N1 HPAI	11/22/2022 0:00
313	unknown	11/21/2022	unknown	제주 서귀포시 성산읍 오조리 155-1 33.461300 N, 126.915230 E	126.915054	33.4614191	알락오리	unknown	H5 AIv 미분리	11/26/2022 0:00
314	unknown	11/22/2022	unknown	경기 이천시 호법면 단천리 840 위도 37°12′58.80″N, 경도 127°24′42.98″E	127.4054374	37.2184006	흰뺨검둥오리	unknown	H5N1 HPAI	11/24/2022 0:00
315	unknown	11/21/2022	unknown	충북 충주시 엄정면 괴동리 25-4 37.104648 N, 127.9331135 E	127.933542	37.1041233	흰뺨검둥/ 청둥오리	unknown	H5N1 LPAI	11/29/2022 0:00
316	unknown	11/21/2022	unknown	충북 충주시 엄정면 괴동리 25-4 37.106935 N, 127.929789 E	127.933542	37.1041233	흰뺨검둥/ 청둥오리	unknown	H5N1 HPAI	11/27/2022 0:00
317	unknown	11/24/2022	unknown	경기 화성시 송산면 고정리 1282 37.288355 N, 126.746084 E	126.7462964	37.2681328	청둥오리	unknown	H5 AIv 미분리	11/29/2022 0:00
318	unknown	11/3/2022	unknown	경남 함안군 칠서면 구포리 128-2 35.340936 N, 128.514075 E	128.5142684	35.3411115	흰뺨검둥오리	unknown	H5 AIv 미분리	12/5/2022 0:00
319	unknown	11/3/2022	unknown	강원 양양군 양양읍 연창리 283 38.074997 N, 128.629082 E	128.6327328	38.0793603	흰뺨검둥/ 청둥오리	unknown	H5N1 HPAI	12/6/2022 0:00
320	unknown	12/1/2022	unknown	경기 오산시 서랑동 281-10 37.171743 N, 127.018500 E	127.0158341	37.1721642	흰뺨검둥오리	unknown	H5 AIv 미분리	12/6/2022 0:00
321	unknown	11/3/2022	unknown	경북 구미시 고아읍 괴평리 1123 36.156881 N, 128.386205 E	128.3797326	36.1550181	흰뺨검둥/ 청둥오리	unknown	H5N1 HPAI	12/3/2022 0:00
322	unknown	12/2/2022	unknown	경북 구미시 원평동 826-1 36.126735 N, 128.347638 E	128.3476339	36.1267341	흰뺨검둥오리	unknown	H5 AIv 미분리	12/7/2022 0:00
323	unknown	12/5/2022	unknown	충남 아산시 온천동 896 위도 36°47′49.67″N, 경도 126°59′47.41″E	126.9970321	36.7971659	청둥오리	unknown	H5N1 HPAI	12/9/2022 0:00
324	unknown	12/6/2022	unknown	전북 익산시 석탄동 1068-43 35.899170 N, 126.977204 E	126.9803629	35.8979971	청둥오리	unknown	H5 AIv 미분리	12/10/2022 0:00
325	unknown	12/6/2022	unknown	경북 영천시 채신동 769 35.906652 N, 128.955078 E	128.9553543	35.9069437	청둥오리	unknown	H5 AIv 미분리	12/12/2022 0:00
326	unknown	12/6/2022	unknown	전남 해남군 북일면 내동리 1183 위도 34°26′52.28″N, 경도 126°43′27.13″E	126.7241512	34.4478357	야생오리류	unknown	H5N3 LPAI	12/13/2022 0:00
327	unknown	12/7/2022	unknown	전북 부안군 백산면 덕신리 773-39 위도 35°42′52.75″N, 경도 126°47′08.32″E	126.7848541	35.7113079	청둥오리	unknown	H5 AIv 미분리	12/12/2022 0:00
328	unknown	12/6/2022	unknown	전북 전주시 덕진구 화전동 969 위도 35°53′32.04″N, 경도 127°03′12.37″E	127.0582726	35.8957762	청둥오리 흰뺨검둥오리	unknown	H5 AIv 미분리	12/12/2022 0:00
329	unknown	12/14/2022	unknown	경북 예천군 개포면 가곡리 742 위도 36°35′45.2034″N, 경도 128°20′21.7248″E	128.3396141	36.5964091	청둥오리 쇠오리	unknown	H5 AIv 미분리	12/21/2022 0:00
330	unknown	12/15/2022	unknown	위도 35°16′07.02″N, 경도 126°56′13.52″E 부산시 사하구 하단동 1213	128.9362993	35.0900572	고방오리	unknown	H5 미분리 AIv	12/20/2022 0:00
331	unknown	12/15/2022	unknown	35.091783 N, 128.935717 E	123.7417741	32.5220203	청둥오리/ 고방오리	unknown	HPAI	12/20/2022 0:00
332	unknown	12/21/2022	unknown	전남 나주시 산포면 내기리 899-1 위도 35°02′52.98″N, 경도 126°47′57.48″E	126.7909333	35.0495607	청둥오리 쇠오리	unknown	H5 AIv 미분리	12/26/2022 0:00
333	unknown	12/21/2022	unknown	제주 제주시 애월읍 수산리 663-1 33.474876 N, 126.390445 E	126.3904504	33.4748759	흰뺨검둥오리	unknown	H5 AIv 미분리	12/26/2022 0:00
334	unknown	12/22/2022	unknown	부산시 사하구 하단동 1213 35.092208 N, 128.935628 E	128.9362993	35.0900572	흰뺨검둥/ 청둥오리/	unknown	H5N1 HPAI	12/28/2022 0:00
335	unknown	12/26/2022	unknown	제주 제주시 구좌읍 하도리 970-13	126.8924242	33.5059845	고방오리 흰뺨검둥오리	unknown	H5 AIv	1/2/2023 0:00
336	unknown	12/28/2022	unknown	경남 합천군 적중면 부수리 1095 위도 35°33′11.0559″N, 경도 128°17′2.2596″E	128.2828119	35.5536928	쇠오리	unknown	H5 AIv 미분리	1/2/2023 0:00
